# Supplementary material for: Human methylome variation across Infinium 450K data on the Gene Expression Omnibus
Source: NAR Genom Bioinform. 2021 Apr 22;3(2):lqab025. doi: 10.1093/nargab/lqab025 (PMC8061458; doi:10.1093/nargab/lqab025)
Supplement: lqab025_Supplemental_Files [file lqab025_supplemental_files.zip]

Archive with 9 entries (9 files):
- supplemental_information.pdf
- table-s1_mdpost_all-gsm-md.xlsx
- table-s2_qcmd-allgsm.xlsx
- table-s3_bametrics.xlsx
- table-s4_storageprep_gseinfo.xlsx
- table-s5_qcfreq_gsewise.xlsx
- table-s6_dfgse_nct.xlsx
- table-s7_recurr-lowvar-cg-anno_7nct.xlsx
- table-s8_14k-highvar_7nct.xlsx
