# Supplementary material for: Human methylome variation across Infinium 450K data on the Gene Expression Omnibus
Source: NAR Genom Bioinform. 2021 Apr 22;3(2):lqab025. doi: 10.1093/nargab/lqab025 (PMC8061458; doi:10.1093/nargab/lqab025)
Supplement: lqab025_Supplemental_Files [file lqab025_supplemental_files.zip › table-s1_mdpost_all-gsm-md.xlsx]

## Sheet: supptable1_mdpost_all-gsm-md
Table S1. Postprocessed metadata for 35,360 samples (rows). Columns 1 and 2 are the GSM record ID and record title. Column 3 is the collapsed GSE record ID (see Methods and Supplemental Information). Columns 4 and 5 are variables with learned labels for disease/study group and tissue characteristics. Column 6 is the most likely predicted sample type. Columns 7 and 8 are the array ID and basename …
gsm	gsm_title	gseid	disease	tissue	sampletype	arrayid_full	basename	age	predage	sex	predsex	predcell.CD8T	predcell.CD4T	predcell.NK	predcell.Bcell	predcell.Mono	predcell.Gran	storage
GSM1873723	SOG048 3999876086_R02C02	GSE72874;GSE72872	cancer	distal;esophagus;blood	msraptype:tissue;msrapconf:0.627	3999876086_R02C02	GSM1873723.1548872982.hlink.GSM1873723_3999876086_R02C02	valm:47	12.18	M	M	0.21	0.22	0.12	0.17	0.24	0.19	NA
GSM2459564	genomic DNA from medulloblastoma_NMB399	GSE93646	cancer	brain	msraptype:tissue;msrapconf:0.707	9421912022_R05C01	GSM2459564.1548872982.hlink.GSM2459564_9421912022_R05C01	valm:7;unitm:years	27.38	M	M	0.18	0.22	0.08	0.32	0.15	0.25	NA
GSM3584264	NA	GSE125895	NA	NA	msraptype:NA;msrapconf:NA	9344715119_R04C01	GSM3584264.1552663164.hlink.GSM3584264_9344715119_R04C01	valm:NA	70.37	NA	F	0	0.3	0.13	0.26	0.27	0.19	NA
GSM2363655	Genomic DNA from dried neonatal blood spot punches_CONTROL 10005833043_R06C01	GSE89278	normal	blood;blood_spot	msraptype:tissue;msrapconf:0.596	10005833043_R06C01	GSM2363655.1548799666.hlink.GSM2363655_10005833043_R06C01	valm:NA	-0.17	M	M	0.07	0.24	0	0.05	0.14	0.51	NA
GSM1858832	Breast tumor from TOP Cohort patient P_41	GSE72308;GSE72254	cancer	tumor;breast	msraptype:tissue;msrapconf:0.862	6929793128_R01C01	GSM1858832.1548872982.hlink.GSM1858832_6929793128_R01C01	valm:NA;unitm:years	41.4	NA	F	0.06	0.33	0.17	0.19	0.27	0.08	NA
GSM2293090	CellLine_COLO201	GSE86078	cancer	colorectal;intestine;colon;rectum	msraptype:cell_line;msrapconf:0.995;cell_line;ccid:COLO201;ccacc:CVCL_1987;cccat:cancer_cell_line;ccacc:CVCL_F399;cccat:transformed_cell_line	10011071041_R04C01	GSM2293090.1548872982.hlink.GSM2293090_10011071041_R04C01	valm:NA	112.13	NA	M	0.2	0.25	0.12	0.21	0.19	0.12	NA
GSM2465258	genomic DNA from whole-blood DNA from sample C39	GSE93933	control	blood;whole_blood	msraptype:tissue;msrapconf:0.516	9285451174_R05C01	GSM2465258.1548799666.hlink.GSM2465258_9285451174_R05C01	valm:NA	9.54	NA	F	0.08	0.16	0.08	0.08	0.05	0.56	NA
GSM2724331	9904796033_R03C02	GSE102119;GSE102120	cancer	ovary;endocrine_system	msraptype:tissue;msrapconf:0.887	9904796033_R03C02	GSM2724331.1548799666.hlink.GSM2724331_9904796033_R03C02	valm:NA	52.95	NA	F	0.12	0.29	0.1	0.27	0.21	0.15	NA
GSM2565812	393N_normal	GSE97466	normal	NA	msraptype:tissue;msrapconf:0.851	9421912013_R03C01	GSM2565812.1548872982.hlink.GSM2565812_9421912013_R03C01	valm:45	53.66	M	M	0.08	0.31	0.05	0.37	0.09	0.28	NA
GSM2792160	EPN-PFA SAMPLE 486	GSE104210	cancer	brain	msraptype:tissue;msrapconf:0.661	200069280182_R04C02	GSM2792160.1548872982.hlink.GSM2792160_200069280182_R04C02	valm:2	32.92	M	M	0.11	0.18	0.08	0.28	0.24	0.27	NA
GSM1670362	CellLine_RCC-FG2	GSE68379	cancer	kidney	msraptype:cell_line;msrapconf:0.947	7878191035_R04C02	GSM1670362.1548799666.hlink.GSM1670362_7878191035_R04C02	valm:NA	51.31	NA	F	0.16	0.22	0.12	0.32	0.2	0.16	NA
GSM2941227	MB, G4, sample 503 [validation set]	GSE109379;GSE109381	cancer	brain	msraptype:tissue;msrapconf:0.948	3999543050_R06C02	GSM2941227.1548799666.hlink.GSM2941227_3999543050_R06C02	valm:NA	20.05	NA	M	0.27	0.1	0.09	0.32	0.14	0.27	FFPE;formalin_fixed_paraffin_embedded
GSM1873911	PAH046 9611518135_R01C02	GSE72874;GSE72872	normal;healthy;control	distal;esophagus;blood	msraptype:tissue;msrapconf:0.618	9611518135_R01C02	GSM1873911.1548799666.hlink.GSM1873911_9611518135_R01C02	valm:42	51.06	M	M	0.02	0.46	0.1	0.19	0.21	0.13	NA
GSM2814369	whole blood taken from sample 7342	GSE105018	normal	blood;whole_blood	msraptype:tissue;msrapconf:0.503	9878827051_R06C01	GSM2814369.1548872982.hlink.GSM2814369_9878827051_R06C01	valm:18	20.86	M	M	0.06	0.06	0.07	0.06	0.06	0.71	F;frozen
GSM1858758	Breast tumor from Cohort 2 patient P_86	GSE72251;GSE72308	cancer	tumor;breast	msraptype:tissue;msrapconf:0.871	6229068022_R05C02	GSM1858758.1548872982.hlink.GSM1858758_6229068022_R05C02	valm:57;unitm:years	55.81	NA	F	0.14	0.29	0.14	0.4	0.09	0.02	NA
GSM1236074	6969568028_R03C02	GSE51057;GSE51032	normal;healthy;control	blood	msraptype:tissue;msrapconf:0.496	6969568028_R03C02	GSM1236074.1548799666.hlink.GSM1236074_6969568028_R03C02	valm:56	50.27	F	F	0.07	0.28	0.03	0.08	0.04	0.51	NA
GSM1425640	SAMPLE_61_CD4	GSE59065	NA	NA	msraptype:tissue;msrapconf:0.487	8221932072_R02C01	GSM1425640.1548872982.hlink.GSM1425640_8221932072_R02C01	valm:34;unitm:years	35.02	M	M	0.11	0.89	0	0.01	0	0	NA
GSM3025701	genomic DNA from 200091640061_R01C01	GSE111223	NA	NA	msraptype:tissue;msrapconf:0.566	200091640061_R01C01	GSM3025701.1548872982.hlink.GSM3025701_200091640061_R01C01	valm:NA	54.2	NA	M	0	0.12	0	0.05	0.07	0.81	NA
GSM1633025	Sample146_Tumor	GSE66836	cancer	tumor	msraptype:tissue;msrapconf:0.928	5775446035_R06C02	GSM1633025.1548872982.hlink.GSM1633025_5775446035_R06C02	valm:NA	64.74	F	M	0.12	0.18	0.14	0.18	0.2	0.33	NA
GSM2122901	E0007_FASD	GSE80261	NA	oral;buccal;throat;epithelial	msraptype:primary_cells;msrapconf:0.811	7800246002_R02C01	GSM2122901.1548872982.hlink.GSM2122901_7800246002_R02C01	valm:10	6.78	M	M	0	0.43	0.08	0.18	0.22	0.19	NA
GSM2363592	Genomic DNA from dried neonatal blood spot punches_DHA 10003886016_R03C01	GSE89278	normal	blood;blood_spot	msraptype:tissue;msrapconf:0.596	10003886016_R03C01	GSM2363592.1548872982.hlink.GSM2363592_10003886016_R03C01	valm:NA	0.16	M	M	0.03	0.15	0	0.08	0.13	0.62	NA
GSM1501445	SAMPLE_44_Adult	GSE61278;GSE61279	NA	liver	msraptype:tissue;msrapconf:0.893	7973219137_R04C02	GSM1501445.1548872982.hlink.GSM1501445_7973219137_R04C02	valm:NA;unitm:years;infom:adult	58.15	M	M	0.07	0.28	0.12	0.22	0.14	0.36	NA
GSM2756932	genomic DNA from gastric normal 33	GSE103186	normal;healthy;control	stomach	msraptype:tissue;msrapconf:0.768	101274800024_R05C02	GSM2756932.1548799666.hlink.GSM2756932_101274800024_R05C02	valm:NA	66.33	NA	F	0.08	0.31	0.19	0.22	0.2	0.13	NA
GSM2905416	Genomic DNA from Melanoma brain metastasis-33	GSE108576	cancer;skin_cancer	metastasis;brain	msraptype:tissue;msrapconf:0.957	200397860045_R01C02	GSM2905416.1548799666.hlink.GSM2905416_200397860045_R01C02	valm:NA	42.12	M	M	0.31	0.21	0.12	0.23	0.21	0.07	FFPE;formalin_fixed_paraffin_embedded
GSM2405127	CHORDM, sample 2271 [reference set]	GSE90496;GSE109381	cancer	NA	msraptype:tissue;msrapconf:0.661;cell_line;ccid:RD;ccacc:CVCL_1649;cccat:cancer_cell_line	9855358058_R03C01	GSM2405127.1548872982.hlink.GSM2405127_9855358058_R03C01	valm:33;unitm:years	41.43	F	F	0.07	0.22	0.25	0.22	0.19	0.2	FFPE;formalin_fixed_paraffin_embedded
GSM3053777	Genomic DNA from prostate_4_normal	GSE112047	normal;healthy;control	prostate	msraptype:tissue;msrapconf:0.797	200121140086_R05C01	GSM3053777.1548872982.hlink.GSM3053777_200121140086_R05C01	valm:NA	65.29	NA	M	0	0.4	0.11	0.25	0.16	0.23	FFPE;formalin_fixed_paraffin_embedded
GSM1616987	maternal_whole_blood_rep2	GSE66210	NA	blood;whole_blood	msraptype:tissue;msrapconf:0.518	8795207029_R06C01	GSM1616987.1548799666.hlink.GSM1616987_8795207029_R06C01	valm:NA	44.82	NA	F	0.03	0.13	0.05	0.03	0.09	0.68	NA
GSM1235863	5809079064_R02C01	GSE51032	cancer;breast_cancer	breast;blood	msraptype:tissue;msrapconf:0.467	5809079064_R02C01	GSM1235863.1548799666.hlink.GSM1235863_5809079064_R02C01	valm:51	40.72	F	M	0.12	0.15	0	0.05	0.06	0.63	NA
GSM2817867	IPSPDL1.6L_DN	GSE105093	NA	neuron;stem_cell	msraptype:in_vitro_differentiated_cells;msrapconf:0.779	9647450115_R03C01	GSM2817867.1548872982.hlink.GSM2817867_9647450115_R03C01	valm:NA	-0.48	NA	M	0.06	0.25	0.11	0.38	0.17	0.25	NA
GSM2333940	X40 genomic DNA from whole blood	GSE87571	normal	blood;whole_blood	msraptype:tissue;msrapconf:0.552	7766148005_R06C02	GSM2333940.1548872982.hlink.GSM2333940_7766148005_R06C02	valm:79	79.76	M	M	0.03	0.08	0.15	0.03	0.1	0.61	F;frozen
GSM2403835	MNG, sample 982 [reference set]	GSE90496;GSE109381	cancer	brain;oral	msraptype:tissue;msrapconf:0.661	9297949040_R06C01	GSM2403835.1548799666.hlink.GSM2403835_9297949040_R06C01	valm:57;unitm:years	73.42	F	F	0.06	0.32	0.1	0.2	0.32	0.15	F;frozen
GSM2818043	NA	GSE105109	NA	NA	msraptype:NA;msrapconf:NA	3999337056_R01C02	GSM2818043.1552663164.hlink.GSM2818043_3999337056_R01C02	valm:NA	52.19	NA	F	0.06	0.27	0.1	0.25	0.21	0.24	F;frozen
GSM1203553	genomic DNA at diagnosis from BCP-ALL patient ALL_170	GSE49032;GSE49031	cancer;leukemia;acute_leukemia;acute_lymphoblastic_leukemia	NA	msraptype:primary_cells;msrapconf:0.451	6929726073_R04C02	GSM1203553.1548872982.hlink.GSM1203553_6929726073_R04C02	valm:NA;infom:pediatric	168.71	NA	F	0.12	0	0	0.74	0.07	0.06	NA
GSM1922528	Buffy_Placebo_Baseline_Subject_18	GSE74548	NA	NA	msraptype:tissue;msrapconf:0.696	9374341085_R01C02	GSM1922528.1548872982.hlink.GSM1922528_9374341085_R01C02	valm:74;unitm:years	83.22	M	M	0.18	0.15	0.15	0.08	0.08	0.4	NA
GSM1586910	Ind4_F-iPSC [Methylation]	GSE65079;GSE65078	NA	stem_cell	msraptype:induced_pluripotent_stem_cells;msrapconf:0.835	9904796112_R06C02	GSM1586910.1548872982.hlink.GSM1586910_9904796112_R06C02	valm:19	-0.34	F	F	0.1	0.26	0.15	0.34	0.07	0.33	NA
GSM1614000	iPSC PiZZ T0 3	GSE66077;GSE66078	NA	stem_cell	msraptype:induced_pluripotent_stem_cells;msrapconf:0.87	8221916159_R03C01	GSM1614000.1548799666.hlink.GSM1614000_8221916159_R03C01	valm:NA	0.18	NA	F	0.11	0.26	0.14	0.34	0.08	0.32	NA
GSM1848002	gDNA_CD4_Control_rep11	GSE71955;GSE71957	healthy;control	blood;white_blood_cell;t_cell	msraptype:primary_cells;msrapconf:0.955	9421912070_R02C02	GSM1848002.1548872982.hlink.GSM1848002_9421912070_R02C02	valm:54	48.92	F	F	0.08	0.94	0	0	0	0	NA
GSM2403828	EPN, MPE, sample 975 [reference set]	GSE90496;GSE109381	cancer	NA	msraptype:tissue;msrapconf:0.829	9297949046_R02C02	GSM2403828.1548799666.hlink.GSM2403828_9297949046_R02C02	valm:23;unitm:years	51.35	F	F	0.03	0.23	0.11	0.3	0.16	0.33	FFPE;formalin_fixed_paraffin_embedded
GSM2402879	DMG, K27, sample 26 [reference set]	GSE90496;GSE109381	cancer	blood;neuron	msraptype:tissue;msrapconf:0.829	6164621081_R06C01	GSM2402879.1548872982.hlink.GSM2402879_6164621081_R06C01	valm:NA;unitm:years	58.99	F	F	0.06	0.2	0.14	0.29	0.29	0.17	F;frozen
GSM2815379	whole blood taken from sample 2911	GSE105018	normal	blood;whole_blood	msraptype:tissue;msrapconf:0.503	200091640015_R01C02	GSM2815379.1548872982.hlink.GSM2815379_200091640015_R01C02	valm:18	18.68	F	F	0.22	0.29	0	0.08	0.07	0.37	F;frozen
GSM2459543	genomic DNA from medulloblastoma_NMB370	GSE93646	cancer	brain	msraptype:tissue;msrapconf:0.707	7973201126_R01C01	GSM2459543.1548799666.hlink.GSM2459543_7973201126_R01C01	valm:6;unitm:years	65	F	F	0.28	0.1	0.01	0.39	0.17	0.23	NA
GSM2403940	EPN, RELA, sample 1087 [reference set]	GSE90496;GSE109381	cancer	brain	msraptype:tissue;msrapconf:0.661	9305651053_R01C02	GSM2403940.1548799666.hlink.GSM2403940_9305651053_R01C02	valm:32;unitm:years	53.79	M	M	0.11	0.29	0.09	0.29	0.16	0.26	FFPE;formalin_fixed_paraffin_embedded
GSM2794576	genomic_DNA_from_Surgical_resection_LGG-MD1713	GSE104293	NA	NA	msraptype:tissue;msrapconf:0.698	9374342122_R05C02	GSM2794576.1548799666.hlink.GSM2794576_9374342122_R05C02	valm:37	65.1	M	M	0.12	0.24	0.11	0.33	0.17	0.24	FFPE;formalin_fixed_paraffin_embedded
GSM1506344	2106	GSE61496	NA	blood;whole_blood	msraptype:tissue;msrapconf:0.542	6929742044_R03C02	GSM1506344.1548799666.hlink.GSM1506344_6929742044_R03C02	valm:60	59.37	M	M	0	0.13	0.01	0.02	0.05	0.79	NA
GSM3189715	pituitary_adenoma_nonfunctioning [26_14]	GSE115783	NA	endocrine_system	msraptype:primary_cells;msrapconf:0.861	200107460113_R01C02	GSM3189715.1548872982.hlink.GSM3189715_200107460113_R01C02	valm:85	108.74	F	F	0.08	0.32	0.16	0.29	0.1	0.28	NA
GSM1922580	Buffy_FA/vB12_Baseline_Subject_44	GSE74548	NA	NA	msraptype:tissue;msrapconf:0.696	9374341085_R05C01	GSM1922580.1548799666.hlink.GSM1922580_9374341085_R05C01	valm:74;unitm:years	58.36	M	M	0	0.09	0.45	0.14	0.21	0.15	NA
GSM1203542	genomic DNA at diagnosis from BCP-ALL patient ALL_159	GSE49032;GSE49031	cancer;leukemia;acute_leukemia;acute_lymphoblastic_leukemia	NA	msraptype:primary_cells;msrapconf:0.632	5975819012_R02C01	GSM1203542.1548799666.hlink.GSM1203542_5975819012_R02C01	valm:NA;infom:pediatric	73.61	NA	F	0.1	0.04	0	0.74	0	0.11	NA
GSM1886980	Individual_28_1997	GSE73115	NA	NA	msraptype:tissue;msrapconf:0.464	7497398097_R04C01	GSM1886980.1548799666.hlink.GSM1886980_7497398097_R04C01	valm:NA	69.42	F	F	0.04	0.2	0.01	0.07	0.04	0.65	NA
GSM2714761	404088_C1	GSE101764	cancer;colorectal_cancer	colorectal;intestine;colon;rectum;mucosa	msraptype:tissue;msrapconf:0.95	9969477126_R04C02	GSM2714761.1548799666.hlink.GSM2714761_9969477126_R04C02	valm:55	66.14	M	M	0.06	0.31	0.17	0.29	0.2	0.1	NA
GSM2714607	403624_A	GSE101764	cancer	NA	msraptype:tissue;msrapconf:0.92	9741950055_R03C02	GSM2714607.1548872982.hlink.GSM2714607_9741950055_R03C02	valm:73	63.46	M	M	0.05	0.35	0.18	0.23	0.22	0.14	NA
GSM2363888	Genomic DNA from dried neonatal blood spot punches_CONTROL 10003886039_R05C02	GSE89278	normal	blood;blood_spot	msraptype:tissue;msrapconf:0.596	10003886039_R05C02	GSM2363888.1548799666.hlink.GSM2363888_10003886039_R05C02	valm:NA	0.54	M	M	0.04	0.14	0	0.07	0.19	0.56	NA
GSM2404217	O IDH, sample 1364 [reference set]	GSE90496;GSE109381	cancer	blood;neuron	msraptype:tissue;msrapconf:0.661	9379086163_R04C02	GSM2404217.1548799666.hlink.GSM2404217_9379086163_R04C02	valm:56;unitm:years	177.96	M	M	0.24	0.22	0.05	0.33	0.15	0.24	FFPE;formalin_fixed_paraffin_embedded
GSM1670198	CellLine_NCI-H1876	GSE68379	cancer	respiratory_system;lung	msraptype:cell_line;msrapconf:0.972;cell_line;ccid:NCI-H187;ccacc:CVCL_1501;cccat:cancer_cell_line;ccid:NCI-H1876;ccacc:CVCL_1503	8221924085_R02C01	GSM1670198.1548799666.hlink.GSM1670198_8221924085_R02C01	valm:NA	23.46	NA	M	0.06	0.33	0.15	0.36	0.1	0.19	NA
GSM3529989	NA	GSE124366	NA	NA	msraptype:NA;msrapconf:NA	6285641058_R06C01	GSM3529989.1552663164.hlink.GSM3529989_6285641058_R06C01	valm:NA	6.26	NA	M	0.15	0.43	0.02	0.09	0.26	0	NA
GSM2403698	MB, SHH INF, sample 845 [reference set]	GSE90496;GSE109381	cancer	brain	msraptype:tissue;msrapconf:0.847	9007217016_R06C02	GSM2403698.1548872982.hlink.GSM2403698_9007217016_R06C02	valm:5;unitm:years	51.82	F	F	0.19	0.18	0	0.41	0.17	0.23	F;frozen
GSM2363572	Genomic DNA from dried neonatal blood spot punches_DHA 10003886051_R01C02	GSE89278	normal	blood;blood_spot	msraptype:tissue;msrapconf:0.597	10003886051_R01C02	GSM2363572.1548799666.hlink.GSM2363572_10003886051_R01C02	valm:NA	0.12	F	F	0.05	0.21	0	0.06	0.12	0.56	NA
GSM1914219	Sample595_Schizo	GSE74193	NA	brain	msraptype:in_vitro_differentiated_cells;msrapconf:0.872	6229009153_R05C01	GSM1914219.1548872982.hlink.GSM1914219_6229009153_R05C01	valm:61;unitm:years	56.28	F	F	0.04	0.33	0.12	0.28	0.18	0.22	F;frozen
GSM2815012	whole blood taken from sample 302	GSE105018	normal	blood;whole_blood	msraptype:tissue;msrapconf:0.503	200091640096_R04C02	GSM2815012.1548872982.hlink.GSM2815012_200091640096_R04C02	valm:18	21.15	M	M	0.12	0.1	0.06	0.06	0.11	0.58	F;frozen
GSM1203408	genomic DNA at diagnosis from BCP-ALL patient ALL_32	GSE49032;GSE49031	cancer;leukemia;acute_leukemia;acute_lymphoblastic_leukemia	NA	msraptype:primary_cells;msrapconf:0.451	5975801001_R03C01	GSM1203408.1548872982.hlink.GSM1203408_5975801001_R03C01	valm:NA;infom:pediatric	100.72	NA	M	0.19	0.05	0.14	0.49	0.06	0.08	NA
GSM2101210	First diagnosis 9379086146_R02C02	GSE79695	NA	NA	msraptype:stem_cells;msrapconf:0.522	9379086146_R02C02	GSM2101210.1548799666.hlink.GSM2101210_9379086146_R02C02	valm:NA	80.87	NA	M	0.18	0.19	0.1	0.24	0.33	0.11	NA
GSM2261368	MB_SubtypeStudy_55624_methylation	GSE85218;GSE85212	cancer	brain	msraptype:tissue;msrapconf:0.805	8942326025_R03C01	GSM2261368.1548872982.hlink.GSM2261368_8942326025_R03C01	valm:NA	53.51	NA	M	0.2	0.2	0.05	0.37	0.15	0.23	NA
GSM2320023	Case 1 Nodule 8	GSE87056	case	liver	msraptype:tissue;msrapconf:0.954	9297949072_R02C02	GSM2320023.1548872982.hlink.GSM2320023_9297949072_R02C02	valm:56	57.13	M	M	0.14	0.3	0.14	0.22	0.2	0.18	NA
GSM1235541	6969568065_R06C02	GSE51057;GSE51032	normal;healthy;control	blood	msraptype:tissue;msrapconf:0.496	6969568065_R06C02	GSM1235541.1548799666.hlink.GSM1235541_6969568065_R06C02	valm:44	51.92	F	F	0.1	0.13	0.01	0.06	0.08	0.66	NA
GSM1203769	genomic DNA at first relapse from patient ALL_374r1	GSE49032;GSE49031	cancer;leukemia;acute_leukemia;acute_lymphoblastic_leukemia	NA	msraptype:primary_cells;msrapconf:0.451	5723662004_R05C02	GSM1203769.1548799666.hlink.GSM1203769_5723662004_R05C02	valm:NA;infom:pediatric	59.62	NA	M	0.33	0.35	0	0.2	0.01	0.22	NA
GSM2337622	0006HC [Whole blood]	GSE87648;GSE87650	normal	blood;whole_blood	msraptype:primary_cells;msrapconf:0.684	9878820125_R04C02	GSM2337622.1548872982.hlink.GSM2337622_9878820125_R04C02	valm:27	31.88	M	M	0.18	0.2	0.02	0.05	0.08	0.49	NA
GSM2808902	Dnr17_M_19_CTRL_Neuron	GSE66351	NA	brain;neuron	msraptype:cell_line;msrapconf:0.526;cell_line;ccid:RL;ccacc:CVCL_1660;cccat:cancer_cell_line	8221932039_R05C02	GSM2808902.1548799666.hlink.GSM2808902_8221932039_R05C02	valm:19	27.92	M	M	0	0.4	0.13	0.26	0.16	0.2	F;frozen
GSM2285126	SC11-014 SC [6264488102_R03C01]	GSE85828	NA	NA	msraptype:in_vitro_differentiated_cells;msrapconf:0.647	6264488102_R03C01	GSM2285126.1548872982.hlink.GSM2285126_6264488102_R03C01	valm:NA	-0.49	M	M	0.14	0.25	0.11	0.35	0.06	0.35	NA
GSM3149555	C9C0010 control	GSE114753	control	sperm	msraptype:primary_cells;msrapconf:0.842	3999510060_R05C01	GSM3149555.1548799666.hlink.GSM3149555_3999510060_R05C01	valm:NA	29.34	NA	M	0.35	0.18	0	0.28	0.09	0.3	F;frozen
GSM1669995	CellLine_KNS-42	GSE68379	cancer	NA	msraptype:cell_line;msrapconf:0.982;cell_line;ccid:KNS-42;ccacc:CVCL_0378;cccat:cancer_cell_line	7970376020_R03C02	GSM1669995.1548872982.hlink.GSM1669995_7970376020_R03C02	valm:NA	74.75	NA	F	0.18	0.23	0.09	0.26	0.3	0.11	NA
GSM3573379	NA	GSE125399	NA	NA	msraptype:NA;msrapconf:NA	9406921164_R02C02	GSM3573379.1552670713.hlink.GSM3573379_9406921164_R02C02	valm:NA	58.75	NA	M	0.05	0.23	0.17	0.17	0.31	0.2	NA
GSM2794619	genomic_DNA_from_Surgical_resection_LGG-3424	GSE104293	NA	NA	msraptype:tissue;msrapconf:0.698;cell_line;ccid:EN;ccacc:CVCL_2034;cccat:cancer_cell_line	9588557004_R03C01	GSM2794619.1548799666.hlink.GSM2794619_9588557004_R03C01	valm:36	62.12	M	M	0.15	0.24	0.05	0.3	0.23	0.21	F;frozen
GSM2814914	whole blood taken from sample 8922	GSE105018	normal	blood;whole_blood	msraptype:tissue;msrapconf:0.503	200049730142_R06C01	GSM2814914.1548799666.hlink.GSM2814914_200049730142_R06C01	valm:18	16.5	F	F	0.08	0.09	0	0.06	0.1	0.69	F;frozen
GSM2403728	A IDH, sample 875 [reference set]	GSE90496;GSE109381	cancer	brain;oral	msraptype:tissue;msrapconf:0.661	9221197132_R02C02	GSM2403728.1548799666.hlink.GSM2403728_9221197132_R02C02	valm:46;unitm:years	73.44	M	M	0.06	0.25	0.09	0.27	0.37	0.13	FFPE;formalin_fixed_paraffin_embedded
GSM2791960	EPN-PFA SAMPLE 290	GSE104210	cancer	brain	msraptype:tissue;msrapconf:0.661	3999941135_R01C02	GSM2791960.1548799666.hlink.GSM2791960_3999941135_R01C02	valm:NA	70.11	M	M	0.09	0.23	0.07	0.33	0.18	0.26	NA
GSM2334788	Y041S_Monocyte	GSE87582	control	blood;white_blood_cell	msraptype:primary_cells;msrapconf:0.946	9701417131_R02C02	GSM2334788.1548872982.hlink.GSM2334788_9701417131_R02C02	valm:60	56.83	M	M	0	0	0.11	0	0.91	0	NA
GSM2403193	EPN, RELA, sample 340 [reference set]	GSE90496;GSE109381	cancer	brain;blood;neuron	msraptype:tissue;msrapconf:0.661	6929806038_R01C01	GSM2403193.1548872982.hlink.GSM2403193_6929806038_R01C01	valm:8;unitm:years	41.13	F	F	0.09	0.27	0.09	0.32	0.16	0.26	F;frozen
GSM2940845	SUBEPN, SPINE, sample 121 [validation set]	GSE109379;GSE109381	cancer	brain	msraptype:tissue;msrapconf:0.946	200325530103_R05C02	GSM2940845.1548799666.hlink.GSM2940845_200325530103_R05C02	valm:NA	64.8	NA	F	0.08	0.24	0.08	0.29	0.27	0.19	FFPE;formalin_fixed_paraffin_embedded
GSM3440345	ERC45KI492 genomic DNA from whole blood	GSE121633	normal	blood;whole_blood	msraptype:tissue;msrapconf:0.474	6929806011_R02C02	GSM3440345.1548872982.hlink.GSM3440345_6929806011_R02C02	valm:64	65.88	F	F	0.06	0.23	0.08	0.07	0.03	0.54	NA
GSM2808937	Ftl_RZ021_M81_AD	GSE66351	NA	brain	msraptype:tissue;msrapconf:0.781	5854945043_R01C01	GSM2808937.1548799666.hlink.GSM2808937_5854945043_R01C01	valm:81	67.66	M	M	0.05	0.29	0.12	0.26	0.27	0.19	F;frozen
GSM1913745	Sample121_Control	GSE74193	control	brain	msraptype:in_vitro_differentiated_cells;msrapconf:0.872	6229009050_R02C01	GSM1913745.1548872982.hlink.GSM1913745_6229009050_R02C01	valm:8;unitm:years	12.76	M	M	0.04	0.31	0.11	0.28	0.22	0.2	F;frozen
GSM2334416	X513 genomic DNA from whole blood	GSE87571	normal	blood;whole_blood	msraptype:tissue;msrapconf:0.552	9376537113_R01C02	GSM2334416.1548799666.hlink.GSM2334416_9376537113_R01C02	valm:74	78.13	F	F	0.15	0.09	0.14	0.09	0.08	0.49	F;frozen
GSM3149573	47Q9-013 smoke	GSE114753	NA	sperm	msraptype:primary_cells;msrapconf:0.846	3999543062_R05C02	GSM3149573.1548799666.hlink.GSM3149573_3999543062_R05C02	valm:NA	30.74	NA	M	0.32	0.2	0	0.28	0.09	0.29	F;frozen
GSM2229313	Breast_tumor_1260	GSE84207	cancer	tumor;breast	msraptype:tissue;msrapconf:0.821	9553932052_R01C01	GSM2229313.1548872982.hlink.GSM2229313_9553932052_R01C01	valm:NA	85.43	F	F	0	0.44	0.17	0.17	0.23	0.13	NA
GSM1670092	CellLine_MEC-2	GSE68379	cancer	blood;white_blood_cell	msraptype:cell_line;msrapconf:0.936;cell_line;ccid:MEC-2;ccacc:CVCL_1871;cccat:cancer_cell_line	7878191083_R03C01	GSM1670092.1548799666.hlink.GSM1670092_7878191083_R03C01	valm:NA	107.75	NA	M	0.03	0	0.15	0.83	0	0	NA
GSM3045515	genomic DNA from RA patient A22	GSE111942	arthritis;rhematoid_arthritis	blood;peripheral_blood	msraptype:tissue;msrapconf:0.635	3999356108_R01C01	GSM3045515.1548799666.hlink.GSM3045515_3999356108_R01C01	valm:NA	25.79	F	F	0.09	0.25	0.13	0.04	0.12	0.38	NA
GSM2941498	MB, G3, sample 774 [validation set]	GSE109379;GSE109381	cancer	brain	msraptype:tissue;msrapconf:0.948	9553932054_R02C02	GSM2941498.1548799666.hlink.GSM2941498_9553932054_R02C02	valm:13;unitm:years	9.65	M	M	0.28	0.11	0.04	0.38	0.13	0.24	FFPE;formalin_fixed_paraffin_embedded
GSM2405451	ANA PA, sample 2595 [reference set]	GSE90496;GSE109381	cancer	brain;cerebellum	msraptype:tissue;msrapconf:0.661	3999543042_R02C01	GSM2405451.1548872982.hlink.GSM2405451_3999543042_R02C01	valm:28;unitm:years	74.44	M	M	0.11	0.23	0.12	0.22	0.4	0.08	FFPE;formalin_fixed_paraffin_embedded
GSM2404977	PLEX, PED B, sample 2121 [reference set]	GSE90496;GSE109381	cancer	brain	msraptype:tissue;msrapconf:0.661	9704031008_R04C02	GSM2404977.1548872982.hlink.GSM2404977_9704031008_R04C02	valm:6;unitm:years	43.4	F	F	0.2	0.26	0.09	0.3	0.07	0.29	FFPE;formalin_fixed_paraffin_embedded
GSM3562969	NA	GSE125105	NA	NA	msraptype:NA;msrapconf:NA	3999840079_R06C01	GSM3562969.1552670713.hlink.GSM3562969_3999840079_R06C01	valm:NA	35.33	NA	M	0.18	0.18	0.06	0.11	0.09	0.44	NA
GSM1203765	genomic DNA at diagnosis from BCP-ALL patient ALL_371	GSE49032;GSE49031	cancer;leukemia;acute_leukemia;acute_lymphoblastic_leukemia	NA	msraptype:primary_cells;msrapconf:0.451	6005486007_R06C01	GSM1203765.1548872982.hlink.GSM1203765_6005486007_R06C01	valm:NA;infom:pediatric	156.76	NA	M	0.07	0.01	0	0.79	0	0.1	NA
GSM2941052	MB, SHH CHL AD, sample 328 [validation set]	GSE109379;GSE109381	cancer	brain	msraptype:tissue;msrapconf:0.948	3998909027_R03C01	GSM2941052.1548872982.hlink.GSM2941052_3998909027_R03C01	valm:NA	55.73	NA	M	0.12	0.2	0.08	0.36	0.17	0.27	FFPE;formalin_fixed_paraffin_embedded
GSM2285175	SC13-045 SC [9422493050_R05C01]	GSE85828	NA	NA	msraptype:tissue;msrapconf:0.648	9422493050_R05C01	GSM2285175.1548872982.hlink.GSM2285175_9422493050_R05C01	valm:NA	-0.47	F	F	0.12	0.26	0.13	0.35	0.07	0.33	NA
GSM2090020	11420_B dried neonatal bloodspot	GSE79257	NA	blood	msraptype:tissue;msrapconf:0.499	9611519098_R04C01	GSM2090020.1548872982.hlink.GSM2090020_9611519098_R04C01	valm:NA	0.16	F	F	0.07	0.13	0	0.13	0.1	0.6	NA
GSM1850166	clear cell 11	GSE72021	NA	NA	msraptype:cell_line;msrapconf:0.495	8363800071_R04C02	GSM1850166.1548872982.hlink.GSM1850166_8363800071_R04C02	valm:NA	28.2	NA	F	0.17	0.25	0.08	0.26	0.18	0.21	NA
GSM1843053	Genomic DNA from human placenta 250	GSE71678	normal	placenta	msraptype:tissue;msrapconf:0.762	3999984068_R05C01	GSM1843053.1548872982.hlink.GSM1843053_3999984068_R05C01	valm:42;unitm:years	1.28	F	F	0.1	0.28	0.19	0.24	0.1	0.29	F;frozen
GSM2796295	Cordblood_lowpregnancyanxiety_PELS_41	GSE104376	alzheimers;anxiety	umbilical_cord;blood;cord_blood	msraptype:tissue;msrapconf:0.572	9934987042_R04C02	GSM2796295.1548799666.hlink.GSM2796295_9934987042_R04C02	valm:NA	0.26	F	F	0.11	0.12	0.08	0.19	0.1	0.46	NA
GSM3529977	NA	GSE124366	NA	NA	msraptype:NA;msrapconf:NA	6285641050_R01C01	GSM3529977.1552663164.hlink.GSM3529977_6285641050_R01C01	valm:NA	5.87	NA	F	0.11	0.53	0.07	0.17	0.06	0.04	NA
GSM2403934	PTPR, B, sample 1081 [reference set]	GSE90496;GSE109381	cancer	brain;endocrine_system	msraptype:tissue;msrapconf:0.661	9305651046_R06C02	GSM2403934.1548799666.hlink.GSM2403934_9305651046_R06C02	valm:28;unitm:years	33.26	F	F	0.15	0.2	0.05	0.27	0.13	0.39	FFPE;formalin_fixed_paraffin_embedded
GSM2334598	X695 genomic DNA from whole blood	GSE87571	normal	blood;whole_blood	msraptype:tissue;msrapconf:0.552	7766148084_R05C01	GSM2334598.1548872982.hlink.GSM2334598_7766148084_R05C01	valm:70	61.76	F	F	0.12	0.22	0.09	0.08	0.1	0.42	F;frozen
GSM3563291	NA	GSE125105	NA	NA	msraptype:NA;msrapconf:NA	9989536093_R03C01	GSM3563291.1552663164.hlink.GSM3563291_9989536093_R03C01	valm:NA	24.6	NA	F	0.15	0.17	0.03	0.13	0.07	0.51	NA
GSM2404385	EPN, SPINE, sample 1532 [reference set]	GSE90496;GSE109381	cancer	blood;neuron	msraptype:tissue;msrapconf:0.857	9422493152_R03C01	GSM2404385.1548872982.hlink.GSM2404385_9422493152_R03C01	valm:55;unitm:years	56.71	F	F	0.14	0.24	0.07	0.35	0.17	0.23	F;frozen
GSM1236304	6055424132_R03C01	GSE51032	cancer;colorectal_cancer	colorectal;intestine;colon;rectum;blood	msraptype:tissue;msrapconf:0.467	6055424132_R03C01	GSM1236304.1548872982.hlink.GSM1236304_6055424132_R03C01	valm:52	60.92	M	M	0.07	0.05	0.04	0.01	0.13	0.71	NA
GSM2404702	GBM, RTK II, sample 1849 [reference set]	GSE90496;GSE109381	cancer	brain;blood	msraptype:tissue;msrapconf:0.782	9513149129_R02C02	GSM2404702.1548872982.hlink.GSM2404702_9513149129_R02C02	valm:61;unitm:years	124.34	M	M	0.08	0.22	0.15	0.29	0.26	0.14	FFPE;formalin_fixed_paraffin_embedded
GSM2260980	MB_SubtypeStudy_55236_methylation	GSE85218;GSE85212	cancer	brain	msraptype:tissue;msrapconf:0.805	7970368130_R04C02	GSM2260980.1548799666.hlink.GSM2260980_7970368130_R04C02	valm:NA	14.79	NA	M	0.27	0.12	0.1	0.36	0.14	0.22	NA
GSM1624858	WS (Sample_32)	GSE66552	NA	blood;whole_blood	msraptype:tissue;msrapconf:0.532	8942334127_R01C01	GSM1624858.1548799666.hlink.GSM1624858_8942334127_R01C01	valm:NA	3.78	NA	M	0	0.31	0.02	0.22	0.41	0	NA
GSM2815498	whole blood taken from sample 5602	GSE105018	normal	blood;whole_blood	msraptype:tissue;msrapconf:0.503	101130760102_R02C01	GSM2815498.1548872982.hlink.GSM2815498_101130760102_R02C01	valm:18	18.04	M	M	0.09	0.11	0.09	0.08	0.07	0.58	F;frozen
GSM3080998	Control CD4+T cell 3	GSE112696	healthy;control	blood;white_blood_cell;t_cell	msraptype:primary_cells;msrapconf:0.843	3998920058_R05C02	GSM3080998.1548872982.hlink.GSM3080998_3998920058_R05C02	valm:NA	22.03	M	M	0.06	0.89	0.05	0	0	0	NA
GSM1848090	gDNA_CD8_Control_rep24	GSE71955;GSE71957	healthy;control	blood;white_blood_cell;t_cell	msraptype:primary_cells;msrapconf:0.95	9610361030_R03C01	GSM1848090.1548799666.hlink.GSM1848090_9610361030_R03C01	valm:35	70.47	M	F	0.65	0.18	0.05	0.04	0.03	0.07	NA
GSM2337285	P008791-30012013-TB-01 [Whole blood]	GSE87648;GSE87650	normal	blood;whole_blood	msraptype:primary_cells;msrapconf:0.684	9989536127_R03C02	GSM2337285.1548799666.hlink.GSM2337285_9989536127_R03C02	valm:50	59.35	M	M	0.06	0.19	0.04	0.07	0.05	0.62	NA
GSM2973813	genomic DNA from blood buffy coat of subject 063-GF	GSE109914	normal	blood	msraptype:tissue;msrapconf:0.67	101070190147_R03C02	GSM2973813.1548799666.hlink.GSM2973813_101070190147_R03C02	valm:NA	60.76	M	M	0.03	0.05	0.08	0	0.06	0.79	NA
GSM3035601	genomic DNA from 3999984065_R02C01	GSE111629	control	blood;whole_blood	msraptype:tissue;msrapconf:0.678	3999984065_R02C01	GSM3035601.1548799666.hlink.GSM3035601_3999984065_R02C01	valm:78	67.33	F	F	0.04	0.19	0.02	0.08	0.12	0.59	NA
GSM1913840	Sample216_Control	GSE74193	control	brain	msraptype:in_vitro_differentiated_cells;msrapconf:0.872	5771710017_R01C01	GSM1913840.1548872982.hlink.GSM1913840_5771710017_R01C01	valm:23;unitm:years	23.39	M	M	0.05	0.26	0.13	0.3	0.25	0.19	F;frozen
GSM3026734	genomic DNA from blood 9969489156_R06C01	GSE69138	NA	blood	msraptype:tissue;msrapconf:0.581	9969489156_R06C01	GSM3026734.1548799666.hlink.GSM3026734_9969489156_R06C01	valm:72	69.25	M	M	0.05	0.12	0.06	0.09	0.06	0.67	NA
GSM2089927	20031_D dried neonatal bloodspot	GSE79257	NA	blood	msraptype:tissue;msrapconf:0.498	9285451032_R01C02	GSM2089927.1548872982.hlink.GSM2089927_9285451032_R01C02	valm:NA	0.75	M	M	0.02	0.12	0	0.12	0.13	0.63	NA
GSM2808890	Dnr11_F_81_AD_Neuron	GSE66351	NA	brain;neuron	msraptype:cell_line;msrapconf:0.526	8918692120_R05C01	GSM2808890.1548872982.hlink.GSM2808890_8918692120_R05C01	valm:81	60.03	F	F	0.01	0.4	0.15	0.27	0.12	0.2	F;frozen
GSM3035931	genomic DNA from 3999997132_R06C01	GSE111629	control	blood;whole_blood	msraptype:tissue;msrapconf:0.676	3999997132_R06C01	GSM3035931.1548872982.hlink.GSM3035931_3999997132_R06C01	valm:71	61.09	M	M	0	0.31	0.14	0.04	0.13	0.42	NA
GSM2791826	EPN-PFA SAMPLE 156	GSE104210	cancer	brain	msraptype:tissue;msrapconf:0.661	3999834060_R02C02	GSM2791826.1548872982.hlink.GSM2791826_3999834060_R02C02	valm:1	17.96	M	M	0.16	0.2	0.06	0.31	0.26	0.18	NA
GSM2943081	Genomic DNA from nasal epithelial cells [ESS015_A1]	GSE109446	asthma	nasal;epithelial	msraptype:cell_line;msrapconf:0.852	8942334135_R03C01	GSM2943081.1548799666.hlink.GSM2943081_8942334135_R03C01	valm:12	11.97	F	F	0	0.07	0	0.03	0.1	0.83	NA
GSM2404501	DMG, K27, sample 1648 [reference set]	GSE90496;GSE109381	cancer	blood;neuron	msraptype:tissue;msrapconf:0.829	9444375017_R05C01	GSM2404501.1548799666.hlink.GSM2404501_9444375017_R05C01	valm:NA;unitm:years	44.15	F	F	0.07	0.27	0.08	0.31	0.17	0.25	FFPE;formalin_fixed_paraffin_embedded
GSM1425542	SAMPLE_28_CD8	GSE59065	NA	NA	msraptype:tissue;msrapconf:0.489	8221924154_R04C02	GSM1425542.1548872982.hlink.GSM1425542_8221924154_R04C02	valm:77;unitm:years	71.82	F	F	0.58	0.1	0.08	0.01	0.02	0.22	NA
GSM2288084	Mutant off dox [SV18_M10off]	GSE85942;GSE85938	NA	nervous_system	msraptype:cell_line;msrapconf:0.569	9344737139_R06C01	GSM2288084.1548799666.hlink.GSM2288084_9344737139_R06C01	valm:NA	120.61	NA	F	0.2	0.21	0.18	0.29	0.17	0.16	NA
GSM2299158	HM450 NPF4	GSE86258;GSE86260	normal;healthy;control	prostate;fibroblast	msraptype:cell_line;msrapconf:0.547	HM450_NPF4	GSM2299158.1548799666.hlink.GSM2299158_HM450_NPF4	valm:NA	58.93	M	M	0.15	0.24	0.07	0.26	0.27	0.19	NA
GSM1425758	SAMPLE_100	GSE59065	NA	blood;peripheral_blood	msraptype:primary_cells;msrapconf:0.546	8221924020_R04C02	GSM1425758.1548799666.hlink.GSM1425758_8221924020_R04C02	valm:24;unitm:years	27.76	F	F	0.11	0.06	0	0.07	0.06	0.72	NA
GSM2403022	MB, SHH CHL AD, sample 169 [reference set]	GSE90496;GSE109381	cancer	brain	msraptype:tissue;msrapconf:0.847	6929718020_R05C01	GSM2403022.1548799666.hlink.GSM2403022_6929718020_R05C01	valm:22;unitm:years	63.1	F	F	0.17	0.22	0.05	0.37	0.15	0.21	F;frozen
GSM2729906	Sibling 4 - GDM exposed	GSE102177	NA	NA	msraptype:tissue;msrapconf:0.526	9994014012_R06C02	GSM2729906.1548872982.hlink.GSM2729906_9994014012_R06C02	valm:5	5.84	M	M	0.04	0.08	0.08	0.07	0.08	0.64	NA
GSM2815165	whole blood taken from sample 1451	GSE105018	normal	blood;whole_blood	msraptype:tissue;msrapconf:0.503	101032570063_R05C02	GSM2815165.1548799666.hlink.GSM2815165_101032570063_R05C02	valm:18	15.29	F	F	0.12	0.22	0.05	0.07	0.05	0.51	F;frozen
GSM2261315	MB_SubtypeStudy_55571_methylation	GSE85218;GSE85212	cancer	brain	msraptype:tissue;msrapconf:0.805	8942326025_R01C01	GSM2261315.1548799666.hlink.GSM2261315_8942326025_R01C01	valm:NA	54.14	NA	F	0.23	0.17	0.04	0.38	0.14	0.21	NA
GSM2337598	P009075-26022014-TB-01 [Whole blood]	GSE87648;GSE87650	normal	blood;whole_blood	msraptype:primary_cells;msrapconf:0.684	9878820086_R04C02	GSM2337598.1548872982.hlink.GSM2337598_9878820086_R04C02	valm:21	20.67	M	M	0.03	0.04	0.04	0.03	0.11	0.77	NA
GSM2404941	PLEX, PED A , sample 2085 [reference set]	GSE90496;GSE109381	cancer	brain	msraptype:tissue;msrapconf:0.661	9704031019_R01C02	GSM2404941.1548799666.hlink.GSM2404941_9704031019_R01C02	valm:1;unitm:years	22.5	M	M	0.21	0.23	0.04	0.34	0.13	0.25	FFPE;formalin_fixed_paraffin_embedded
GSM2403806	EPN, PF A, sample 953 [reference set]	GSE90496;GSE109381	cancer	brain	msraptype:tissue;msrapconf:0.661	9296930066_R06C02	GSM2403806.1548872982.hlink.GSM2403806_9296930066_R06C02	valm:0;unitm:years	16.05	M	M	0.2	0.17	0.03	0.36	0.18	0.25	FFPE;formalin_fixed_paraffin_embedded
GSM1194442	6285617075_R05C01	GSE49149	NA	endocrine_system;pancreas	msraptype:tissue;msrapconf:0.83	6285617075_R05C01	GSM1194442.1548872982.hlink.GSM1194442_6285617075_R05C01	valm:49	61.23	M	M	0.08	0.31	0.16	0.22	0.22	0.14	NA
GSM3090283	fetal fibroblasts_irradiated clone_2-2W	GSE112873;GSE112877	NA	fibroblast	msraptype:cell_line;msrapconf:0.843	200308800002_R04C02	GSM3090283.1548872982.hlink.GSM3090283_200308800002_R04C02	valm:NA	3.76	NA	M	0.1	0.25	0.09	0.33	0.21	0.17	NA
GSM2792085	EPN-PFA SAMPLE 411	GSE104210	cancer	brain	msraptype:tissue;msrapconf:0.661	9878827040_R05C02	GSM2792085.1548872982.hlink.GSM2792085_9878827040_R05C02	valm:0	40.67	M	M	0.11	0.22	0.1	0.33	0.21	0.22	NA
GSM1947200	Genomic DNA from human placenta 6008581008 _ R05C01	GSE75248	normal	placenta	msraptype:tissue;msrapconf:0.565	6008581008_R05C01	GSM1947200.1548872982.hlink.GSM1947200_6008581008_R05C01	valm:NA	0.02	M	M	0.08	0.29	0.18	0.24	0.12	0.27	NA
GSM3004045	14a_CD14M	GSE110607	NA	blood;white_blood_cell	msraptype:primary_cells;msrapconf:0.894	9986360004_R03C02	GSM3004045.1548872982.hlink.GSM3004045_9986360004_R03C02	valm:NA	37.15	F	F	0	0	0	0	0.97	0.03	NA
GSM1702075	FT5_br	GSE69502	control	brain	msraptype:tissue;msrapconf:0.87	7970368014_R04C02	GSM1702075.1548872982.hlink.GSM1702075_7970368014_R04C02	valm:23;unitm:weeks	-0.26	M	M	0.12	0.25	0.08	0.36	0.12	0.27	NA
GSM2403506	LGG, SEGA, sample 653 [reference set]	GSE90496;GSE109381	cancer	nervous_system;blood;white_blood_cell;t_cell	msraptype:tissue;msrapconf:0.738	8622007067_R04C01	GSM2403506.1548872982.hlink.GSM2403506_8622007067_R04C01	valm:17;unitm:years	26.74	M	M	0.04	0.25	0.11	0.24	0.39	0.12	FFPE;formalin_fixed_paraffin_embedded
GSM1850158	serous 157	GSE72021	NA	NA	msraptype:tissue;msrapconf:0.615	8363800129_R04C01	GSM1850158.1548799666.hlink.GSM1850158_8363800129_R04C01	valm:NA	56.05	NA	F	0.03	0.36	0.09	0.27	0.23	0.17	NA
GSM1913817	Sample193_Control	GSE74193	control	brain	msraptype:in_vitro_differentiated_cells;msrapconf:0.872	6229009100_R02C02	GSM1913817.1548799666.hlink.GSM1913817_6229009100_R02C02	valm:19;unitm:years	24	F	F	0.04	0.32	0.12	0.29	0.18	0.2	F;frozen
GSM1947153	Genomic DNA from human placenta 5859720011 _ R03C01	GSE75248	normal	placenta	msraptype:tissue;msrapconf:0.565	5859720011_R03C01	GSM1947153.1548799666.hlink.GSM1947153_5859720011_R03C01	valm:NA	0.47	F	F	0.08	0.3	0.17	0.26	0.11	0.27	NA
GSM3189703	pituitary_adenoma_nonfunctioning [1_14]	GSE115783	NA	endocrine_system	msraptype:primary_cells;msrapconf:0.825	200107460113_R02C01	GSM3189703.1548872982.hlink.GSM3189703_200107460113_R02C01	valm:68	68.64	M	M	0.11	0.28	0.13	0.31	0.11	0.27	NA
GSM1522966	Girl3_month3	GSE62219	NA	NA	msraptype:primary_cells;msrapconf:0.833	8221932108_R06C01	GSM1522966.1548799666.hlink.GSM1522966_8221932108_R06C01	valm:3;unitm:months	0.2	F	F	0.2	0.29	0	0.29	0.06	0.23	NA
GSM2791967	EPN-PFA SAMPLE 297	GSE104210	cancer	brain	msraptype:tissue;msrapconf:0.661	3999688006_R01C02	GSM2791967.1548799666.hlink.GSM2791967_3999688006_R01C02	valm:7	40.61	F	F	0.04	0.21	0.12	0.3	0.17	0.32	NA
GSM2756808	genomic DNA from gastric intestinal metaplasia 39	GSE103186	NA	stomach	msraptype:tissue;msrapconf:0.768	101231030067_R06C01	GSM2756808.1548799666.hlink.GSM2756808_101231030067_R06C01	valm:NA	61.83	NA	F	0	0.38	0.19	0.2	0.24	0.12	NA
GSM3026776	genomic DNA from blood 9980102020_R05C01	GSE69138	NA	blood	msraptype:tissue;msrapconf:0.583	9980102020_R05C01	GSM3026776.1548872982.hlink.GSM3026776_9980102020_R05C01	valm:72	77.08	F	F	0.14	0.17	0.18	0.04	0.06	0.42	NA
GSM1944215	TO_MB86	GSE75153	cancer	brain	msraptype:tissue;msrapconf:0.651	7973219019_R06C02	GSM1944215.1548799666.hlink.GSM1944215_7973219019_R06C02	valm:NA	76.6	NA	F	0.22	0.18	0.02	0.39	0.14	0.23	NA
GSM2818103	NA	GSE105109	NA	NA	msraptype:NA;msrapconf:NA	3999492109_R01C02	GSM2818103.1552663164.hlink.GSM2818103_3999492109_R01C02	valm:NA	58.24	NA	M	0.06	0.26	0.09	0.23	0.32	0.15	F;frozen
GSM1467178	GS0005771	GSE60185	cancer;breast_cancer	breast	msraptype:tissue;msrapconf:0.843	5808922065_R01C02	GSM1467178.1548872982.hlink.GSM1467178_5808922065_R01C02	valm:72	81.57	F	F	0	0.43	0.13	0.2	0.23	0.15	F;frozen
GSM2679987	A851 Baseline	GSE100386	NA	NA	msraptype:primary_cells;msrapconf:0.779	6229009016_R03C01	GSM2679987.1548799666.hlink.GSM2679987_6229009016_R03C01	valm:39	39.95	F	F	0.06	0.52	0.02	0.08	0.05	0.22	NA
GSM2940870	MB, G3, sample 146 [validation set]	GSE109379;GSE109381	cancer	brain	msraptype:tissue;msrapconf:0.948	200362700194_R05C02	GSM2940870.1548799666.hlink.GSM2940870_200362700194_R05C02	valm:NA	24.56	NA	F	0.17	0.27	0.12	0.31	0.08	0.28	FFPE;formalin_fixed_paraffin_embedded
GSM2403704	PTPR, B, sample 851 [reference set]	GSE90496;GSE109381	cancer	brain;endocrine_system	msraptype:tissue;msrapconf:0.661	9007225003_R04C01	GSM2403704.1548799666.hlink.GSM2403704_9007225003_R04C01	valm:37;unitm:years	64.71	M	M	0.22	0.23	0.06	0.3	0.14	0.26	FFPE;formalin_fixed_paraffin_embedded
GSM3440577	ERC45KI3111 genomic DNA from whole blood	GSE121633	normal	blood;whole_blood	msraptype:tissue;msrapconf:0.474	6057825036_R04C01	GSM3440577.1548799666.hlink.GSM3440577_6057825036_R04C01	valm:64	60.24	F	F	0.05	0.15	0.07	0.08	0.05	0.63	NA
GSM2890326	NA	GSE108123;GSE108124	NA	NA	msraptype:NA;msrapconf:NA	7766130112_R06C01	GSM2890326.1552663164.hlink.GSM2890326_7766130112_R06C01	valm:NA	31.73	NA	F	0	0.41	0.17	0.22	0.16	0.19	NA
GSM2229343	Breast_tumor_1017	GSE84207	cancer	tumor;breast	msraptype:tissue;msrapconf:0.821	9420867012_R02C02	GSM2229343.1548799666.hlink.GSM2229343_9420867012_R02C02	valm:NA	54.21	F	F	0.15	0.36	0.18	0.22	0.1	0.09	NA
GSM2738283	9989536120_R03C02	GSE102468	control	blood	msraptype:tissue;msrapconf:0.545	9989536120_R03C02	GSM2738283.1548872982.hlink.GSM2738283_9989536120_R03C02	valm:NA	38.19	F	F	0.05	0.13	0.06	0.07	0.07	0.66	NA
GSM2815616	whole blood taken from sample 2061	GSE105018	normal	blood;whole_blood	msraptype:tissue;msrapconf:0.503	200049730129_R06C02	GSM2815616.1548872982.hlink.GSM2815616_200049730129_R06C02	valm:18	15.43	F	F	0.04	0.08	0.05	0.03	0.08	0.7	F;frozen
GSM2334245	X342 genomic DNA from whole blood	GSE87571	normal	blood;whole_blood	msraptype:tissue;msrapconf:0.552	7512560102_R01C02	GSM2334245.1548872982.hlink.GSM2334245_7512560102_R01C02	valm:34	39.11	F	F	0.07	0.14	0.17	0.02	0.08	0.52	F;frozen
GSM2404812	DMG, K27, sample 1959 [reference set]	GSE90496;GSE109381	cancer	brain;blood;neuron	msraptype:tissue;msrapconf:0.829	9533774041_R04C02	GSM2404812.1548799666.hlink.GSM2404812_9533774041_R04C02	valm:15;unitm:years	44.51	F	F	0.12	0.21	0.12	0.31	0.21	0.18	FFPE;formalin_fixed_paraffin_embedded
GSM2703233	5mC-BC1N	GSE101443;GSE101445	normal;healthy;control	NA	msraptype:tissue;msrapconf:0.793	9297962120_R02C02	GSM2703233.1548872982.hlink.GSM2703233_9297962120_R02C02	valm:NA	77.21	NA	F	0.13	0.3	0.04	0.3	0.26	0.13	NA
GSM2941456	MNG, sample 732 [validation set]	GSE109379;GSE109381	cancer	brain	msraptype:tissue;msrapconf:0.87	9533774033_R03C02	GSM2941456.1548872982.hlink.GSM2941456_9533774033_R03C02	valm:NA	25.04	NA	F	0.19	0.18	0.1	0.28	0.17	0.22	FFPE;formalin_fixed_paraffin_embedded
GSM2645021	CIN3_23	GSE99511	cancer	vagina	msraptype:tissue;msrapconf:0.591	9340996078_R02C02	GSM2645021.1548872982.hlink.GSM2645021_9340996078_R02C02	valm:NA	48.82	NA	F	0	0.24	0.03	0.1	0.15	0.55	NA
GSM2515116	Control Blood Sample EP13	GSE95488;GSE95486	control	blood	msraptype:tissue;msrapconf:0.552	3998888110_R01C01	GSM2515116.1548799666.hlink.GSM2515116_3998888110_R01C01	valm:NA	15.56	F	F	0.04	0.1	0.01	0.04	0.08	0.73	NA
GSM2814422	whole blood taken from sample 6551	GSE105018	normal	blood;whole_blood	msraptype:tissue;msrapconf:0.503	9969477149_R05C01	GSM2814422.1548799666.hlink.GSM2814422_9969477149_R05C01	valm:18	21.71	M	M	0.06	0.08	0	0.04	0.07	0.75	F;frozen
GSM2074844	genomic DNA from HB17T	GSE78732	NA	NA	msraptype:tissue;msrapconf:0.663	6229068135_R04C02	GSM2074844.1548799666.hlink.GSM2074844_6229068135_R04C02	valm:NA	6.42	F	F	0.12	0.28	0.13	0.21	0.25	0.17	NA
GSM1235896	5808922057_R06C01	GSE51032	cancer;breast_cancer	breast;blood	msraptype:tissue;msrapconf:0.467	5808922057_R06C01	GSM1235896.1548872982.hlink.GSM1235896_5808922057_R06C01	valm:53	52.16	F	F	0.08	0.2	0.04	0.08	0.07	0.54	NA
GSM2815571	whole blood taken from sample 9091	GSE105018	normal	blood;whole_blood	msraptype:tissue;msrapconf:0.503	200049730127_R03C01	GSM2815571.1548872982.hlink.GSM2815571_200049730127_R03C01	valm:18	19.78	F	F	0.09	0.13	0	0.04	0.06	0.69	F;frozen
GSM1203456	genomic DNA at diagnosis from T-ALL patient ALL_79	GSE49032;GSE49031	cancer;leukemia;acute_leukemia;acute_lymphoblastic_leukemia	NA	msraptype:primary_cells;msrapconf:0.451	5958031006_R03C01	GSM1203456.1548872982.hlink.GSM1203456_5958031006_R03C01	valm:NA;infom:pediatric	226.75	NA	F	0.46	0.23	0	0.19	0	0.26	NA
GSM1588374	15-05-022-0	GSE65163;GSE65205	NA	nasal;epithelial	msraptype:tissue;msrapconf:0.874	9376525049_R02C02	GSM1588374.1548872982.hlink.GSM1588374_9376525049_R02C02	valm:11	18	F	F	0.1	0.22	0.12	0.24	0.12	0.29	F;frozen
GSM1194384	6229017110_R06C01	GSE49149	NA	endocrine_system;pancreas	msraptype:tissue;msrapconf:0.83	6229017110_R06C01	GSM1194384.1548799666.hlink.GSM1194384_6229017110_R06C01	valm:83	73.23	M	M	0.09	0.29	0.16	0.2	0.26	0.15	NA
GSM2814824	whole blood taken from sample 8231	GSE105018	normal	blood;whole_blood	msraptype:tissue;msrapconf:0.503	200091640099_R05C02	GSM2814824.1548872982.hlink.GSM2814824_200091640099_R05C02	valm:18	12.9	F	F	0.14	0.17	0.01	0.13	0.07	0.51	F;frozen
GSM2349513	WholeBlood-Case-S10	GSE88824	case	blood	msraptype:primary_cells;msrapconf:0.485	9376537090_R02C02	GSM2349513.1548799666.hlink.GSM2349513_9376537090_R02C02	valm:NA	15.7	NA	F	0.14	0.17	0	0.12	0.08	0.54	NA
GSM2403791	EPN, RELA, sample 938 [reference set]	GSE90496;GSE109381	cancer	brain	msraptype:tissue;msrapconf:0.661	9296930089_R02C02	GSM2403791.1548799666.hlink.GSM2403791_9296930089_R02C02	valm:2;unitm:years	34.71	F	F	0.08	0.26	0.12	0.3	0.18	0.23	FFPE;formalin_fixed_paraffin_embedded
GSM2941763	MB, SHH CHL AD, sample 1039 [validation set]	GSE109379;GSE109381	cancer	brain	msraptype:tissue;msrapconf:0.948	9969477074_R02C01	GSM2941763.1548799666.hlink.GSM2941763_9969477074_R02C01	valm:NA	70.72	NA	M	0.13	0.25	0.13	0.34	0.15	0.19	FFPE;formalin_fixed_paraffin_embedded
GSM1235828	6055424130_R01C01	GSE51032	cancer;colorectal_cancer	colorectal;intestine;colon;rectum;blood	msraptype:tissue;msrapconf:0.467	6055424130_R01C01	GSM1235828.1548799666.hlink.GSM1235828_6055424130_R01C01	valm:51	52.22	M	M	0.07	0.21	0.05	0.06	0.07	0.56	NA
GSM3267784	patient 418	GSE117050	NA	blood;white_blood_cell;t_cell	msraptype:primary_cells;msrapconf:0.815	101032560106_R06C01	GSM3267784.1548799666.hlink.GSM3267784_101032560106_R06C01	valm:62	51.04	M	M	0.35	0.65	0	0	0	0	NA
GSM2941081	A IDH, HG, sample 357 [validation set]	GSE109379;GSE109381	cancer	brain	msraptype:tissue;msrapconf:0.87	3998909072_R06C01	GSM2941081.1548799666.hlink.GSM2941081_3998909072_R06C01	valm:NA	86.06	NA	M	0.12	0.23	0.09	0.32	0.3	0.12	FFPE;formalin_fixed_paraffin_embedded
GSM2238129	Prostate_tumour_CPCG0289_rep1	GSE84493	cancer	tumor;prostate	msraptype:tissue;msrapconf:0.651	3999510002_R02C01	GSM2238129.1548872982.hlink.GSM2238129_3999510002_R02C01	valm:NA	75.19	NA	M	0	0.43	0.11	0.27	0.16	0.2	NA
GSM2133373	CPCG0342	GSE80685	cancer	prostate	msraptype:tissue;msrapconf:0.804	5765141034_R06C01	GSM2133373.1548799666.hlink.GSM2133373_5765141034_R06C01	valm:NA	46.97	NA	M	0	0.44	0.12	0.25	0.16	0.19	NA
GSM3025688	genomic DNA from 200049730077_R05C02	GSE111223	control	NA	msraptype:tissue;msrapconf:0.862	200049730077_R05C02	GSM3025688.1548799666.hlink.GSM3025688_200049730077_R05C02	valm:75	71.24	F	F	0	0.03	0	0.01	0.04	0.93	NA
GSM1842932	Genomic DNA from human placenta 129	GSE71678	normal	placenta	msraptype:tissue;msrapconf:0.762	3999997014_R06C02	GSM1842932.1548872982.hlink.GSM1842932_3999997014_R06C02	valm:39;unitm:years	-0.07	M	M	0.09	0.3	0.17	0.24	0.12	0.27	F;frozen
GSM2818080	NA	GSE105109	NA	NA	msraptype:NA;msrapconf:NA	3999492111_R02C01	GSM2818080.1552663164.hlink.GSM2818080_3999492111_R02C01	valm:NA	64.54	NA	M	0.09	0.3	0.11	0.26	0.23	0.18	F;frozen
GSM1235558	6969568099_R06C02	GSE51057;GSE51032	normal;healthy;control	blood	msraptype:tissue;msrapconf:0.496	6969568099_R06C02	GSM1235558.1548799666.hlink.GSM1235558_6969568099_R06C02	valm:54	53.86	F	F	0.08	0.17	0.23	0.07	0.04	0.44	NA
GSM2404460	PIN T, PB B, sample 1607 [reference set]	GSE90496;GSE109381	cancer	brain;endocrine_system	msraptype:tissue;msrapconf:0.661	9420867122_R06C02	GSM2404460.1548799666.hlink.GSM2404460_9420867122_R06C02	valm:17;unitm:years	19.27	F	F	0.14	0.23	0.13	0.29	0.11	0.29	FFPE;formalin_fixed_paraffin_embedded
GSM3149520	J67U011 smoke	GSE114753	NA	sperm	msraptype:primary_cells;msrapconf:0.846	3999543099_R06C01	GSM3149520.1548799666.hlink.GSM3149520_3999543099_R06C01	valm:NA	29.05	NA	M	0.34	0.17	0	0.3	0.09	0.3	F;frozen
GSM2091652	Participant_31_buffycoat_male	GSE79329	NA	NA	msraptype:primary_cells;msrapconf:0.846	101032570013_R05C02	GSM2091652.1548872982.hlink.GSM2091652_101032570013_R05C02	valm:57	55.56	M	M	0.08	0.27	0.13	0.07	0.11	0.34	NA
GSM2136640	Patient 1003, Cycle 1, Day 10	GSE80762	NA	NA	msraptype:in_vitro_differentiated_cells;msrapconf:0.624	3998579038_R06C02	GSM2136640.1548872982.hlink.GSM2136640_3998579038_R06C02	valm:NA	102.94	NA	F	0.19	0.27	0.08	0.21	0.14	0.24	NA
GSM1522991	Girl7_month6	GSE62219	NA	NA	msraptype:primary_cells;msrapconf:0.833	8221932108_R03C02	GSM1522991.1548872982.hlink.GSM1522991_8221932108_R03C02	valm:6;unitm:months	0.72	F	F	0.23	0.25	0.02	0.29	0.02	0.23	NA
GSM1505062	SAT_78	GSE61450;GSE61454	obese	adipose	msraptype:tissue;msrapconf:0.923	5822791030_R03C01	GSM1505062.1548872982.hlink.GSM1505062_5822791030_R03C01	valm:52	66.73	M	M	0.13	0.25	0.07	0.24	0.29	0.18	NA
GSM2404524	EPN, PF A, sample 1671 [reference set]	GSE90496;GSE109381	cancer	brain	msraptype:tissue;msrapconf:0.661	9444375114_R03C02	GSM2404524.1548872982.hlink.GSM2404524_9444375114_R03C02	valm:4;unitm:years	40.35	M	M	0.12	0.22	0.08	0.34	0.16	0.25	FFPE;formalin_fixed_paraffin_embedded
GSM2363684	Genomic DNA from dried neonatal blood spot punches_DHA 10003886068_R05C02	GSE89278	normal	blood;blood_spot	msraptype:tissue;msrapconf:0.596	10003886068_R05C02	GSM2363684.1548872982.hlink.GSM2363684_10003886068_R05C02	valm:NA	0.24	M	M	0.06	0.17	0	0.07	0.11	0.59	NA
GSM1842971	Genomic DNA from human placenta 168	GSE71678	normal	placenta	msraptype:tissue;msrapconf:0.762	3999997039_R05C01	GSM1842971.1548799666.hlink.GSM1842971_3999997039_R05C01	valm:39;unitm:years	0.31	M	M	0.07	0.28	0.19	0.24	0.15	0.27	F;frozen
GSM1914066	Sample442_Schizo	GSE74193	NA	brain	msraptype:in_vitro_differentiated_cells;msrapconf:0.872	6229009049_R02C01	GSM1914066.1548799666.hlink.GSM1914066_6229009049_R02C01	valm:48;unitm:years	46.24	M	M	0.06	0.29	0.13	0.29	0.22	0.19	F;frozen
GSM1912566	Obese_2.3	GSE74167;GSE107215	obese	NA	msraptype:stem_cells;msrapconf:0.606	9974429078_R05C02	GSM1912566.1548799666.hlink.GSM1912566_9974429078_R05C02	valm:NA	9.36	NA	F	0.22	0.15	0.04	0.27	0.29	0.19	NA
GSM2403941	ETMR, sample 1088 [reference set]	GSE90496;GSE109381	cancer	brain;blood;neuron	msraptype:tissue;msrapconf:0.661	9305651053_R02C02	GSM2403941.1548872982.hlink.GSM2403941_9305651053_R02C02	valm:2;unitm:years	8.49	M	M	0.09	0.22	0.14	0.37	0.16	0.19	FFPE;formalin_fixed_paraffin_embedded
GSM2404299	LGG, DNT, sample 1446 [reference set]	GSE90496;GSE109381	cancer	brain;oral;neuron;epithelial	msraptype:tissue;msrapconf:0.661	9407201029_R01C02	GSM2404299.1548872982.hlink.GSM2404299_9407201029_R01C02	valm:10;unitm:years	25.7	M	M	0.04	0.28	0.13	0.29	0.27	0.17	FFPE;formalin_fixed_paraffin_embedded
GSM2403434	MB, SHH INF, sample 581 [reference set]	GSE90496;GSE109381	cancer	brain	msraptype:tissue;msrapconf:0.847	8622007025_R05C02	GSM2403434.1548872982.hlink.GSM2403434_8622007025_R05C02	valm:5;unitm:years	23.99	F	F	0.26	0.14	0.02	0.41	0.11	0.23	F;frozen
GSM1670461	CellLine_SNG-M	GSE68379	cancer	uterus	msraptype:cell_line;msrapconf:0.98;cell_line;ccid:SNG-M;ccacc:CVCL_1707;cccat:cancer_cell_line	8221932024_R01C02	GSM1670461.1548872982.hlink.GSM1670461_8221932024_R01C02	valm:NA	52.25	NA	F	0.26	0.22	0.16	0.31	0.06	0.25	NA
GSM2238102	Prostate_tumour_CPCG0296_rep1	GSE84493	cancer	tumor;prostate	msraptype:tissue;msrapconf:0.651	5760666050_R01C02	GSM2238102.1548872982.hlink.GSM2238102_5760666050_R01C02	valm:NA	54.71	NA	M	0	0.44	0.14	0.26	0.12	0.2	NA
GSM2062686	KG1a_K2	GSE77965	cancer	blood	msraptype:cell_line;msrapconf:0.745	7878191157_R03C02	GSM2062686.1548872982.hlink.GSM2062686_7878191157_R03C02	valm:NA	222.88	M	M	0.32	0.09	0.11	0.31	0.14	0.25	NA
GSM1905323	tissue_9_oxBS	GSE73895	cancer;brain_cancer	NA	msraptype:tissue;msrapconf:0.916	3999876055_R04C01	GSM1905323.1548872982.hlink.GSM1905323_3999876055_R04C01	valm:74	127.98	F	F	0	0.33	0.17	0.29	0.24	0.14	NA
GSM2941380	PIN T, PB B, sample 656 [validation set]	GSE109379;GSE109381	cancer	brain	msraptype:tissue;msrapconf:0.87	9406921148_R04C01	GSM2941380.1548872982.hlink.GSM2941380_9406921148_R04C01	valm:NA	25.5	NA	M	0.2	0.24	0.11	0.31	0.09	0.27	FFPE;formalin_fixed_paraffin_embedded
GSM2293183	CellLine_SNUC2A	GSE86078	cancer	colorectal;intestine;colon;rectum	msraptype:cell_line;msrapconf:0.995	9647455164_R01C02	GSM2293183.1548872982.hlink.GSM2293183_9647455164_R01C02	valm:NA	61.2	NA	F	0.16	0.27	0.21	0.24	0.16	0.2	NA
GSM1532427	heart_normal_rep2.	GSE62727	normal	NA	msraptype:tissue;msrapconf:0.863	6929718167_R01C01	GSM1532427.1548872982.hlink.GSM1532427_6929718167_R01C01	valm:NA	32.22	F	M	0.09	0.27	0.11	0.3	0.2	0.22	NA
GSM3563350	NA	GSE125105	NA	NA	msraptype:NA;msrapconf:NA	9989536110_R03C01	GSM3563350.1552663164.hlink.GSM3563350_9989536110_R03C01	valm:NA	41.15	NA	F	0.15	0.2	0.06	0.12	0.05	0.49	NA
GSM2337557	P008668-02082012-TB-S001 [Whole blood]	GSE87648;GSE87650	normal	blood;whole_blood	msraptype:primary_cells;msrapconf:0.684	9878820130_R05C01	GSM2337557.1548872982.hlink.GSM2337557_9878820130_R05C01	valm:49	52.04	F	F	0.07	0.14	0.06	0.03	0.07	0.65	NA
GSM1522994	Girl7_month36	GSE62219	NA	NA	msraptype:primary_cells;msrapconf:0.833	8221932132_R05C02	GSM1522994.1548799666.hlink.GSM1522994_8221932132_R05C02	valm:36;unitm:months	4.37	F	F	0.14	0.12	0.02	0.15	0.08	0.53	NA
GSM2941377	LGG, PA/GG ST, sample 653 [validation set]	GSE109379;GSE109381	cancer	brain	msraptype:tissue;msrapconf:0.942	9406921070_R05C01	GSM2941377.1548872982.hlink.GSM2941377_9406921070_R05C01	valm:NA	37.69	NA	M	0.08	0.26	0.1	0.24	0.35	0.13	FFPE;formalin_fixed_paraffin_embedded
GSM2288105	CD24minus [7]	GSE85942;GSE85938	NA	nervous_system	msraptype:cell_line;msrapconf:0.569	9702496168_R05C02	GSM2288105.1548872982.hlink.GSM2288105_9702496168_R05C02	valm:NA	119.05	NA	F	0.18	0.22	0.2	0.28	0.17	0.16	NA
GSM2865175	case_93_Blood	GSE107351;GSE107353	case	blood	msraptype:tissue;msrapconf:0.536	101032610071_R01C02	GSM2865175.1548799666.hlink.GSM2865175_101032610071_R01C02	valm:NA	52.8	M	M	0.09	0.15	0.07	0.08	0.06	0.57	NA
GSM2739744	PBMC Genomic DNA G00262	GSE102504	NA	NA	msraptype:tissue;msrapconf:0.693	3999834039_R01C01	GSM2739744.1548799666.hlink.GSM2739744_3999834039_R01C01	valm:NA	53.82	F	F	0.02	0.18	0.01	0.06	0.1	0.61	NA
GSM2212797	HCC6952-T3	GSE83691	cancer	NA	msraptype:tissue;msrapconf:0.739	200123460147_R02C02	GSM2212797.1548872982.hlink.GSM2212797_200123460147_R02C02	valm:NA	42.2	NA	M	0.04	0.33	0.18	0.23	0.09	0.34	NA
GSM2667523	PBT-07FH_P5	GSE99994;GSE99996	NA	NA	msraptype:tissue;msrapconf:0.615	200277210087_R02C02	GSM2667523.1548872982.hlink.GSM2667523_200277210087_R02C02	valm:NA	12.32	NA	F	0.28	0.06	0.07	0.36	0.2	0.19	NA
GSM2260533	whole blood genomic DNA of sample SE1247	GSE85210	NA	blood;whole_blood	msraptype:tissue;msrapconf:0.527	9407210130_R06C02	GSM2260533.1548799666.hlink.GSM2260533_9407210130_R06C02	valm:NA	56.52	NA	M	0.03	0.16	0.1	0.02	0.07	0.63	NA
GSM1519011	PC3 cells treated with vehicle control (SAH), biological replicate 1	GSE62053	cancer;control	prostate	msraptype:cell_line;msrapconf:0.991	8221916147_R05C02	GSM1519011.1548799666.hlink.GSM1519011_8221916147_R05C02	valm:NA	106.84	NA	F	0.08	0.35	0.19	0.23	0.2	0.15	NA
GSM1920441	HK-2129 whole blood Sotos genomic DNA	GSE74432	NA	blood;whole_blood	msraptype:tissue;msrapconf:0.552	9388306067_R06C01	GSM1920441.1548872982.hlink.GSM1920441_9388306067_R06C01	valm:NA	12.94	F	F	0.08	0.16	0	0.26	0.03	0.48	NA
GSM1236336	6969568090_R01C01	GSE51057;GSE51032	normal;healthy;control	blood	msraptype:tissue;msrapconf:0.496	6969568090_R01C01	GSM1236336.1548872982.hlink.GSM1236336_6969568090_R01C01	valm:59	54.67	F	F	0.09	0.15	0.04	0.07	0.05	0.62	NA
GSM2405252	LGG, PA MID, sample 2396 [reference set]	GSE90496;GSE109381	cancer	brain	msraptype:tissue;msrapconf:0.661	9878827227_R01C02	GSM2405252.1548799666.hlink.GSM2405252_9878827227_R01C02	valm:5;unitm:years	8.92	F	F	0.06	0.22	0.1	0.2	0.5	0.02	FFPE;formalin_fixed_paraffin_embedded
GSM2337551	2095CD [Whole blood]	GSE87648;GSE87650	normal	blood;whole_blood	msraptype:primary_cells;msrapconf:0.684	9878820120_R05C02	GSM2337551.1548799666.hlink.GSM2337551_9878820120_R05C02	valm:64	63.04	F	F	0.03	0.2	0.03	0.12	0.09	0.63	NA
GSM1236182	6042324088_R03C01	GSE51032	cancer;colorectal_cancer	colorectal;intestine;colon;rectum;blood	msraptype:tissue;msrapconf:0.467	6042324088_R03C01	GSM1236182.1548872982.hlink.GSM1236182_6042324088_R03C01	valm:39	38.93	F	F	0.07	0.12	0.04	0.05	0.06	0.69	NA
GSM1867835	OA_Knee 51	GSE63695	NA	NA	msraptype:tissue;msrapconf:0.801	9376538113_R05C02	GSM1867835.1548799666.hlink.GSM1867835_9376538113_R05C02	valm:74	66.41	F	M	0.01	0.26	0.2	0.29	0.21	0.17	NA
GSM1914196	Sample572_Control	GSE74193	control	brain	msraptype:in_vitro_differentiated_cells;msrapconf:0.872	5815188011_R05C01	GSM1914196.1548872982.hlink.GSM1914196_5815188011_R05C01	valm:59;unitm:years	49.52	F	F	0.03	0.3	0.14	0.28	0.22	0.19	F;frozen
GSM2186934	HUVEC_donor1_P4	GSE82234	NA	umbilical_cord;endothelium	msraptype:cell_line;msrapconf:0.652	9513149108_R06C02	GSM2186934.1548872982.hlink.GSM2186934_9513149108_R06C02	valm:NA	8.39	M	M	0	0.33	0.16	0.28	0.24	0.19	NA
GSM1496822	3531	GSE61107	control	NA	msraptype:tissue;msrapconf:0.877	7973201048_R02C01	GSM1496822.1548799666.hlink.GSM1496822_7973201048_R02C01	valm:74	62.48	M	M	0.09	0.3	0.11	0.28	0.2	0.21	NA
GSM1922505	Buffy_Placebo_Follow-up_Subject_6	GSE74548	NA	NA	msraptype:tissue;msrapconf:0.696	9374343108_R04C01	GSM1922505.1548799666.hlink.GSM1922505_9374343108_R04C01	valm:74;unitm:years	72.67	M	M	0.12	0.2	0.25	0.09	0.12	0.28	NA
GSM2535577	IVF-2 embryonic stem cells [G-43] (methylation)	GSE86650;GSE86648	NA	stem_cell	msraptype:stem_cells;msrapconf:0.793	200511460034_R06C01	GSM2535577.1548799666.hlink.GSM2535577_200511460034_R06C01	valm:NA	-0.85	NA	M	0.1	0.28	0.16	0.33	0.07	0.32	NA
GSM1931572	genomic DNA from PM122 control placental chorionic villi	GSE74738	control	placenta	msraptype:tissue;msrapconf:0.873	7970368050_R03C02	GSM1931572.1548872982.hlink.GSM1931572_7970368050_R03C02	valm:35;unitm:years	0.02	M	M	0.14	0.27	0.16	0.24	0.11	0.27	NA
GSM2843773	SAMPLE 11_Genomic DNA from CML CD34-CD15+ cells	GSE106600	leukemia;cancer;chronic_leukemia;chronic_myeloid_leukemia	NA	msraptype:cell_line;msrapconf:0.551	9682764094_R06C01	GSM2843773.1548872982.hlink.GSM2843773_9682764094_R06C01	valm:NA	82.95	NA	M	0	0	0	0	0.07	0.94	NA
GSM2350768	K104368	GSE88883	NA	ovary;endocrine_system;breast	msraptype:tissue;msrapconf:0.81	3999932019_R04C02	GSM2350768.1548799666.hlink.GSM2350768_3999932019_R04C02	valm:82	85.32	F	F	0.05	0.36	0.06	0.22	0.3	0.16	NA
GSM3440645	ERC45KI3592 genomic DNA from whole blood	GSE121633	normal	blood;whole_blood	msraptype:tissue;msrapconf:0.474	6929793004_R03C01	GSM3440645.1548799666.hlink.GSM3440645_6929793004_R03C01	valm:45	49.53	F	F	0.02	0.18	0.1	0.03	0.07	0.59	NA
GSM3156482	101103430068_R01C01	GSE114935	NA	blood;white_blood_cell;t_cell	msraptype:primary_cells;msrapconf:0.806	101103430068_R01C01	GSM3156482.1548799666.hlink.GSM3156482_101103430068_R01C01	valm:NA	34.17	F	F	0.02	0.02	0	0	0.08	0.86	NA
GSM2133361	CPCG0182	GSE80685	cancer	prostate	msraptype:tissue;msrapconf:0.804	5765141021_R01C01	GSM2133361.1548872982.hlink.GSM2133361_5765141021_R01C01	valm:NA	61.63	NA	M	0	0.46	0.11	0.27	0.12	0.2	NA
GSM2865137	case_55_Blood	GSE107351;GSE107353	case	blood	msraptype:tissue;msrapconf:0.537	101032610093_R06C01	GSM2865137.1548872982.hlink.GSM2865137_101032610093_R06C01	valm:NA	46.64	F	F	0.07	0.2	0.05	0.06	0.07	0.58	NA
GSM3025683	genomic DNA from 200049730077_R03C01	GSE111223	NA	NA	msraptype:tissue;msrapconf:0.606	200049730077_R03C01	GSM3025683.1548872982.hlink.GSM3025683_200049730077_R03C01	valm:NA	72.83	NA	M	0	0.17	0	0.07	0.09	0.72	NA
GSM2403929	PTPR, A, sample 1076 [reference set]	GSE90496;GSE109381	cancer	brain;endocrine_system	msraptype:tissue;msrapconf:0.661	9305651046_R05C01	GSM2403929.1548872982.hlink.GSM2403929_9305651046_R05C01	valm:10;unitm:years	33.85	F	F	0.22	0.16	0.04	0.31	0.14	0.32	FFPE;formalin_fixed_paraffin_embedded
GSM1505160	VAT_36	GSE61453;GSE61454	obese	adipose;visceral	msraptype:tissue;msrapconf:0.798	5822791011_R06C01	GSM1505160.1548872982.hlink.GSM1505160_5822791011_R06C01	valm:65	64.43	M	M	0.17	0.22	0.08	0.25	0.27	0.18	NA
GSM2940769	GBM, RTK II, sample 45 [validation set]	GSE109379;GSE109381	cancer	brain;blood	msraptype:tissue;msrapconf:0.935	10006823123_R04C02	GSM2940769.1548799666.hlink.GSM2940769_10006823123_R04C02	valm:80;unitm:years	146.02	F	F	0.02	0.27	0.18	0.26	0.33	0.08	FFPE;formalin_fixed_paraffin_embedded
GSM2405385	A IDH, sample 2529 [reference set]	GSE90496;GSE109381	cancer	brain	msraptype:tissue;msrapconf:0.661	3999834093_R01C02	GSM2405385.1548872982.hlink.GSM2405385_3999834093_R01C02	valm:38;unitm:years	73.74	M	M	0.19	0.23	0.06	0.31	0.22	0.23	FFPE;formalin_fixed_paraffin_embedded
GSM3035683	genomic DNA from 3999984146_R05C01	GSE111629	genetic_disorder;parkinsons_disease	blood;whole_blood	msraptype:tissue;msrapconf:0.411	3999984146_R05C01	GSM3035683.1548799666.hlink.GSM3035683_3999984146_R05C01	valm:NA	61.22	NA	F	0.07	0.09	0.04	0.05	0.05	0.73	NA
GSM2277274	AEC methylation data_1299_419b	GSE85566;GSE85568	asthma	respiratory_system;windpipe;epithelial	msraptype:primary_cells;msrapconf:0.715	9904796038_R01C02	GSM2277274.1548799666.hlink.GSM2277274_9904796038_R01C02	valm:42	38	F	F	0	0.38	0.13	0.21	0.18	0.21	NA
GSM2941571	LGG, PA MID, sample 847 [validation set]	GSE109379;GSE109381	cancer	brain;endocrine_system;oral;glia	msraptype:tissue;msrapconf:0.87	9741950095_R05C01	GSM2941571.1548872982.hlink.GSM2941571_9741950095_R05C01	valm:10;unitm:years	21.4	M	M	0.02	0.27	0.12	0.23	0.36	0.13	FFPE;formalin_fixed_paraffin_embedded
GSM1236204	6969568054_R06C02	GSE51057;GSE51032	cancer;breast_cancer	breast;blood	msraptype:tissue;msrapconf:0.467	6969568054_R06C02	GSM1236204.1548872982.hlink.GSM1236204_6969568054_R06C02	valm:59	52.13	F	F	0.09	0.13	0.07	0.07	0.08	0.58	NA
GSM2404467	MNG, sample 1614 [reference set]	GSE90496;GSE109381	cancer	brain	msraptype:tissue;msrapconf:0.661	9444374132_R03C01	GSM2404467.1548872982.hlink.GSM2404467_9444374132_R03C01	valm:57;unitm:years	64.44	F	F	0.11	0.3	0.08	0.22	0.31	0.14	FFPE;formalin_fixed_paraffin_embedded
GSM2221606	Sporadic_prostate_tumour_CPCG0411_rep1	GSE83917;GSE84043	cancer	tumor;prostate	msraptype:tissue;msrapconf:0.804	5765141048_R01C01	GSM2221606.1548799666.hlink.GSM2221606_5765141048_R01C01	valm:NA	54.77	NA	M	0.01	0.47	0.11	0.26	0.14	0.15	NA
GSM1505175	VAT_63	GSE61453;GSE61454	obese	adipose;visceral	msraptype:tissue;msrapconf:0.798	5822791019_R02C01	GSM1505175.1548799666.hlink.GSM1505175_5822791019_R02C01	valm:54	55.61	F	F	0.15	0.22	0.09	0.27	0.25	0.17	NA
GSM2403110	GBM, RTK I, sample 257 [reference set]	GSE90496;GSE109381	cancer	blood;neuron	msraptype:tissue;msrapconf:0.782	6969568010_R02C02	GSM2403110.1548872982.hlink.GSM2403110_6969568010_R02C02	valm:NA;unitm:years	79.95	M	M	0.14	0.22	0.05	0.32	0.3	0.12	F;frozen
GSM2794600	genomic_DNA_from_Surgical_resection_LGG-MD1584	GSE104293	NA	NA	msraptype:tissue;msrapconf:0.698	9611519019_R04C01	GSM2794600.1548799666.hlink.GSM2794600_9611519019_R04C01	valm:33	44.02	M	M	0.2	0.21	0.07	0.29	0.25	0.18	FFPE;formalin_fixed_paraffin_embedded
GSM2062395	Metastasis_08 [methylation]	GSE77954;GSE77955	cancer	metastasis;liver	msraptype:tissue;msrapconf:0.915	9406921025_R02C02	GSM2062395.1548799666.hlink.GSM2062395_9406921025_R02C02	valm:71;unitm:years	40.61	M	M	0	0.38	0.21	0.2	0.16	0.22	NA
GSM2416806	FS8245	GSE90871	NA	brain;prefrontal_lobe	msraptype:tissue;msrapconf:0.897	9647455156_R06C02	GSM2416806.1548872982.hlink.GSM2416806_9647455156_R06C02	valm:NA	-0.05	F	F	0.11	0.25	0.08	0.35	0.12	0.28	NA
GSM2261386	MB_SubtypeStudy_55642_methylation	GSE85218;GSE85212	cancer	brain	msraptype:tissue;msrapconf:0.805	8942326039_R01C02	GSM2261386.1548872982.hlink.GSM2261386_8942326039_R01C02	valm:NA	4.28	NA	M	0.21	0.16	0.09	0.35	0.15	0.24	NA
GSM1842895	Genomic DNA from human placenta 92	GSE71678	normal	placenta	msraptype:tissue;msrapconf:0.762	3999997150_R04C02	GSM1842895.1548872982.hlink.GSM1842895_3999997150_R04C02	valm:40;unitm:years	0.86	M	M	0.08	0.29	0.17	0.23	0.16	0.25	F;frozen
GSM1438804	VAT_5958091029_R01C01	GSE59524	NA	NA	msraptype:tissue;msrapconf:0.771	5958091029_R01C01	GSM1438804.1548872982.hlink.GSM1438804_5958091029_R01C01	valm:NA	53.74	M	M	0.05	0.3	0.11	0.2	0.36	0.12	NA
GSM3385046	NA	GSE119847;GSE119846	NA	NA	msraptype:NA;msrapconf:NA	9259684009_R01C02	GSM3385046.1552670713.hlink.GSM3385046_9259684009_R01C02	valm:NA	4.62	NA	F	0.03	0.28	0.17	0.35	0.19	0.21	NA
GSM2133434	CPCG0040.2	GSE80685	cancer	prostate	msraptype:tissue;msrapconf:0.804	3999510001_R05C01	GSM2133434.1548799666.hlink.GSM2133434_3999510001_R05C01	valm:NA	64.5	NA	M	0	0.45	0.13	0.29	0.12	0.23	NA
GSM1865187	9934987069_R06C01	GSE72556	NA	NA	msraptype:tissue;msrapconf:0.661	9934987069_R06C01	GSM1865187.1548799666.hlink.GSM1865187_9934987069_R06C01	valm:NA	2.69	NA	M	0.05	0.24	0.04	0.17	0.1	0.51	NA
GSM1755310	dkfz_ATRT_102	GSE70460	NA	brain	msraptype:tissue;msrapconf:0.946	9003865058_R02C01	GSM1755310.1548799666.hlink.GSM1755310_9003865058_R02C01	valm:1;unitm:years	10.8	M	M	0.24	0.16	0.11	0.35	0.08	0.29	NA
GSM1236361	6969568052_R03C01	GSE51057;GSE51032	cancer;breast_cancer	breast;blood	msraptype:tissue;msrapconf:0.467	6969568052_R03C01	GSM1236361.1548799666.hlink.GSM1236361_6969568052_R03C01	valm:53	49.54	F	F	0.08	0.17	0.11	0.08	0.1	0.47	NA
GSM2449511	G00190 PBMC Genomic DNA	GSE93266	NA	NA	msraptype:tissue;msrapconf:0.693	9257625046_R04C01	GSM2449511.1548872982.hlink.GSM2449511_9257625046_R04C01	valm:NA	18.13	F	F	0.16	0.27	0.12	0.1	0.19	0.16	NA
GSM3264330	Episomal-iPS-Edom-iPS-09_P10	GSE116924	normal	stem_cell	msraptype:induced_pluripotent_stem_cells;msrapconf:0.698	9431213090_R03C02	GSM3264330.1548799666.hlink.GSM3264330_9431213090_R03C02	valm:NA	0.04	F	F	0.09	0.27	0.16	0.33	0.09	0.33	NA
GSM2943067	Genomic DNA from nasal epithelial cells [ESS001_A1]	GSE109446	asthma	nasal;epithelial	msraptype:cell_line;msrapconf:0.831	8942334072_R01C01	GSM2943067.1548872982.hlink.GSM2943067_8942334072_R01C01	valm:7	8.95	M	M	0	0.04	0	0.04	0.06	0.88	NA
GSM2814367	whole blood taken from sample 7262	GSE105018	normal	blood;whole_blood	msraptype:tissue;msrapconf:0.503	9878827051_R04C01	GSM2814367.1548799666.hlink.GSM2814367_9878827051_R04C01	valm:18	20.36	F	F	0.11	0.16	0.03	0.06	0.09	0.57	F;frozen
GSM1858719	Breast tumor from Cohort 2 patient P_47	GSE72251;GSE72308	cancer	tumor;breast	msraptype:tissue;msrapconf:0.871	6057841155_R06C01	GSM1858719.1548872982.hlink.GSM1858719_6057841155_R06C01	valm:59;unitm:years	110.69	NA	F	0	0.46	0.14	0.22	0.2	0.15	NA
GSM2430111	450K_GSC12	GSE92469;GSE92462	NA	stem_cell	msraptype:stem_cells;msrapconf:0.682	9420867159_R05C02	GSM2430111.1548799666.hlink.GSM2430111_9420867159_R05C02	valm:NA	129.82	NA	M	0.31	0.16	0.03	0.3	0.23	0.13	NA
GSM3440354	ERC45KI622 genomic DNA from whole blood	GSE121633	normal	blood;whole_blood	msraptype:tissue;msrapconf:0.474	6929793141_R05C02	GSM3440354.1548799666.hlink.GSM3440354_6929793141_R05C02	valm:58	57.35	F	F	0.05	0.21	0.06	0.05	0.08	0.54	NA
GSM3396872	Control_Placenta Sample_100	GSE120250	control	placenta	msraptype:tissue;msrapconf:0.543	9992576207_R02C02	GSM3396872.1548799666.hlink.GSM3396872_9992576207_R02C02	valm:NA	2.86	M	M	0.08	0.21	0.1	0.25	0.26	0.24	NA
GSM2791988	EPN-PFA SAMPLE 318	GSE104210	cancer	brain	msraptype:tissue;msrapconf:0.661	3999720129_R01C02	GSM2791988.1548872982.hlink.GSM2791988_3999720129_R01C02	valm:4	35.35	F	F	0.07	0.22	0.11	0.37	0.13	0.25	NA
GSM1468992	genomic DNA from Surgical resection GBM-1760	GSE60274	NA	NA	msraptype:tissue;msrapconf:0.745	5765301058_R06C02	GSM1468992.1548872982.hlink.GSM1468992_5765301058_R06C02	valm:63	95.44	M	M	0	0.22	0.1	0.18	0.59	0	NA
GSM2405440	CHGL, sample 2584 [reference set]	GSE90496;GSE109381	cancer	brain	msraptype:tissue;msrapconf:0.661	3999875073_R05C01	GSM2405440.1548799666.hlink.GSM2405440_3999875073_R05C01	valm:26;unitm:years	24.56	M	M	0.04	0.26	0.14	0.35	0.21	0.07	FFPE;formalin_fixed_paraffin_embedded
GSM3440422	ERC45KI1202 genomic DNA from whole blood	GSE121633	normal	blood;whole_blood	msraptype:tissue;msrapconf:0.474	6055432139_R01C01	GSM3440422.1548872982.hlink.GSM3440422_6055432139_R01C01	valm:58	51.13	F	F	0	0.36	0.05	0	0.01	0.53	NA
GSM1203880	genomic DNA at diagnosis from BCP-ALL patient ALL_477	GSE49032;GSE49031	cancer;leukemia;acute_leukemia;acute_lymphoblastic_leukemia	NA	msraptype:primary_cells;msrapconf:0.451	6005486016_R03C01	GSM1203880.1548799666.hlink.GSM1203880_6005486016_R03C01	valm:NA;infom:pediatric	100.89	NA	M	0.01	0.06	0.02	0.76	0.09	0.03	NA
GSM2825195	Metastasis ccRCC -1	GSE105288;GSE105260	cancer	metastasis	msraptype:tissue;msrapconf:0.899	7973201071_R02C01	GSM2825195.1548872982.hlink.GSM2825195_7973201071_R02C01	valm:NA	62.86	NA	F	0.13	0.28	0.12	0.23	0.19	0.24	NA
GSM3440381	ERC45KI812 genomic DNA from whole blood	GSE121633	normal	blood;whole_blood	msraptype:tissue;msrapconf:0.474	6929806011_R01C01	GSM3440381.1548799666.hlink.GSM3440381_6929806011_R01C01	valm:60	60.53	F	F	0.05	0.22	0.1	0.01	0.03	0.58	NA
GSM1850150	serous 153	GSE72021	NA	NA	msraptype:tissue;msrapconf:0.615	8363800107_R02C01	GSM1850150.1548872982.hlink.GSM1850150_8363800107_R02C01	valm:NA	42.63	NA	F	0.1	0.24	0.07	0.26	0.13	0.34	NA
GSM2403362	MB, SHH INF, sample 509 [reference set]	GSE90496;GSE109381	cancer	brain;cerebellum	msraptype:tissue;msrapconf:0.847	7990908004_R02C01	GSM2403362.1548799666.hlink.GSM2403362_7990908004_R02C01	valm:1;unitm:years	60.68	M	M	0.32	0.14	0	0.39	0.14	0.25	FFPE;formalin_fixed_paraffin_embedded
GSM3190125	genomic DNA from Adjacent Normal skin 16	GSE115797	normal;healthy;control	adjacent;skin	msraptype:tissue;msrapconf:0.912	200514090106_R01C02	GSM3190125.1548872982.hlink.GSM3190125_200514090106_R01C02	valm:35	54.92	M	M	0.02	0.44	0.08	0.21	0.24	0.15	NA
GSM1588369	15-05-004-0	GSE65163;GSE65205	NA	nasal;epithelial	msraptype:tissue;msrapconf:0.865	9376525055_R01C02	GSM1588369.1548799666.hlink.GSM1588369_9376525055_R01C02	valm:11	13.5	M	M	0.09	0.29	0.2	0.24	0.15	0.14	F;frozen
GSM2941002	GBM, RTK I, sample 278 [validation set]	GSE109379;GSE109381	cancer	brain	msraptype:tissue;msrapconf:0.935	3998546129_R04C02	GSM2941002.1548799666.hlink.GSM2941002_3998546129_R04C02	valm:NA	66.86	NA	F	0.1	0.25	0.08	0.3	0.25	0.18	FFPE;formalin_fixed_paraffin_embedded
GSM2459737	genomic DNA from medulloblastoma_NMB747	GSE93646	cancer	brain	msraptype:tissue;msrapconf:0.707	9421912024_R03C01	GSM2459737.1548799666.hlink.GSM2459737_9421912024_R03C01	valm:8;unitm:years	42.79	M	M	0.2	0.19	0.08	0.31	0.16	0.25	NA
GSM2404744	MB, SHH INF, sample 1891 [reference set]	GSE90496;GSE109381	cancer	brain	msraptype:tissue;msrapconf:0.847	9761749012_R05C01	GSM2404744.1548799666.hlink.GSM2404744_9761749012_R05C01	valm:NA;unitm:years	22.44	M	M	0.22	0.2	0	0.41	0.12	0.23	F;frozen
GSM2756787	genomic DNA from gastric intestinal metaplasia 18	GSE103186	NA	stomach	msraptype:tissue;msrapconf:0.768	200123480027_R02C01	GSM2756787.1548872982.hlink.GSM2756787_200123480027_R02C01	valm:NA	52.7	NA	M	0.07	0.32	0.16	0.24	0.22	0.13	NA
GSM2656332	9969489075_R01C01	GSE99863	NA	blood	msraptype:tissue;msrapconf:0.532	9969489075_R01C01	GSM2656332.1548799666.hlink.GSM2656332_9969489075_R01C01	valm:NA	3.46	M	M	0.01	0.12	0.1	0.1	0.14	0.53	NA
GSM1954498	subject HD194_naive CD8 T cells [methylation]	GSE75405;GSE75406	healthy	lymphatic_system;blood;white_blood_cell;t_cell	msraptype:primary_cells;msrapconf:0.979	8963266070_R06C02	GSM1954498.1548872982.hlink.GSM1954498_8963266070_R06C02	valm:40;unitm:years	30.32	M	M	0.68	0.3	0	0	0	0	NA
GSM1204139	genomic DNA at diagnosis from BCP-ALL patient ALL_735	GSE49032;GSE49031	cancer;leukemia;acute_leukemia;acute_lymphoblastic_leukemia	NA	msraptype:primary_cells;msrapconf:0.451	5975801002_R01C01	GSM1204139.1548872982.hlink.GSM1204139_5975801002_R01C01	valm:NA;infom:pediatric	133.32	NA	M	0.15	0	0	0.74	0	0.09	NA
GSM1668826	3BKO infected with DNMT3B4 control Day 0 PBS control	GSE68342;GSE68344	control	NA	msraptype:in_vitro_differentiated_cells;msrapconf:0.887	3999492063_R05C01	GSM1668826.1548872982.hlink.GSM1668826_3999492063_R05C01	valm:NA	99.14	NA	F	0.22	0.19	0.14	0.31	0.19	0.21	NA
GSM1506396	3047	GSE61496	NA	blood;whole_blood	msraptype:tissue;msrapconf:0.542	7497398067_R01C01	GSM1506396.1548799666.hlink.GSM1506396_7497398067_R01C01	valm:34	39.28	F	F	0.08	0.19	0.1	0.03	0.04	0.55	NA
GSM1914111	Sample487_Control	GSE74193	control	brain	msraptype:in_vitro_differentiated_cells;msrapconf:0.872	6229009101_R06C01	GSM1914111.1548799666.hlink.GSM1914111_6229009101_R06C01	valm:51;unitm:years	47.92	F	F	0.06	0.3	0.12	0.28	0.19	0.2	F;frozen
GSM1505163	VAT_102	GSE61453;GSE61454	obese	adipose;visceral	msraptype:tissue;msrapconf:0.798	5822791012_R01C02	GSM1505163.1548872982.hlink.GSM1505163_5822791012_R01C02	valm:41	48.8	M	M	0.19	0.2	0.05	0.26	0.28	0.19	NA
GSM2404375	PITAD, FSH LH, sample 1522 [reference set]	GSE90496;GSE109381	cancer	brain;eye;rod;endocrine_system	msraptype:tissue;msrapconf:0.661	9422493151_R04C01	GSM2404375.1548799666.hlink.GSM2404375_9422493151_R04C01	valm:67;unitm:years	49.7	F	F	0.08	0.3	0.16	0.32	0.06	0.29	FFPE;formalin_fixed_paraffin_embedded
GSM1914034	Sample410_Control	GSE74193	control	brain	msraptype:in_vitro_differentiated_cells;msrapconf:0.872	5771710038_R03C02	GSM1914034.1548872982.hlink.GSM1914034_5771710038_R03C02	valm:46;unitm:years	44.46	M	M	0.05	0.3	0.13	0.29	0.21	0.2	F;frozen
GSM2719565	genomic DNA from breast tissue 34	GSE101961	NA	breast	msraptype:tissue;msrapconf:0.839	6055432004_R05C02	GSM2719565.1548799666.hlink.GSM2719565_6055432004_R05C02	valm:64	68.43	NA	F	0.08	0.37	0.07	0.23	0.27	0.15	NA
GSM2617107	EDDA_25	GSE98876	NA	blood	msraptype:tissue;msrapconf:0.529	3999720056_R01C02	GSM2617107.1548799666.hlink.GSM2617107_3999720056_R01C02	valm:48	51.85	M	M	0.39	0.5	0.11	0	0	0	NA
GSM1848025	gDNA_CD4_Graves_rep3	GSE71955;GSE71957	NA	NA	msraptype:tissue;msrapconf:0.411	9407210137_R04C01	GSM1848025.1548872982.hlink.GSM1848025_9407210137_R04C01	valm:NA	69.25	NA	F	0.17	0.49	0.17	0.03	0	0.17	NA
GSM1947196	Genomic DNA from human placenta 5806417076 _ R02C02	GSE75248	normal	placenta	msraptype:tissue;msrapconf:0.565	5806417076_R02C02	GSM1947196.1548872982.hlink.GSM1947196_5806417076_R02C02	valm:NA	-0.26	M	M	0.08	0.31	0.18	0.22	0.13	0.26	NA
GSM3563500	NA	GSE125105	NA	NA	msraptype:NA;msrapconf:NA	9989536134_R01C02	GSM3563500.1552663164.hlink.GSM3563500_9989536134_R01C02	valm:NA	54.02	NA	F	0.13	0.14	0.17	0.12	0.05	0.44	NA
GSM2403525	CNS NB, FOXR2, sample 672 [reference set]	GSE90496;GSE109381	cancer	brain;oral	msraptype:tissue;msrapconf:0.814	8622007067_R02C01	GSM2403525.1548872982.hlink.GSM2403525_8622007067_R02C01	valm:5;unitm:years	35	F	F	0.13	0.23	0.08	0.31	0.17	0.22	FFPE;formalin_fixed_paraffin_embedded
GSM2405289	CONTR, REACT, sample 2433 [reference set]	GSE90496;GSE109381	cancer	brain	msraptype:tissue;msrapconf:0.661	10006823141_R05C01	GSM2405289.1548872982.hlink.GSM2405289_10006823141_R05C01	valm:16;unitm:years	24.03	M	M	0.12	0.23	0.09	0.19	0.47	0.03	FFPE;formalin_fixed_paraffin_embedded
GSM3530058	NA	GSE124366	NA	NA	msraptype:NA;msrapconf:NA	9296930107_R04C02	GSM3530058.1552670713.hlink.GSM3530058_9296930107_R04C02	valm:NA	10.91	NA	F	0.08	0.27	0.38	0.14	0.11	0	NA
GSM1592147	Neuroblastoma_1_Tumour_methylation	GSE65307;GSE65306	cancer	tumor;neuron	msraptype:tissue;msrapconf:0.542	9406921074_R02C02	GSM1592147.1548799666.hlink.GSM1592147_9406921074_R02C02	valm:NA	4.57	NA	F	0.14	0.19	0.08	0.27	0.15	0.34	NA
GSM3529947	NA	GSE124366	NA	NA	msraptype:NA;msrapconf:NA	6057833060_R03C02	GSM3529947.1552663164.hlink.GSM3529947_6057833060_R03C02	valm:NA	4.19	NA	F	0	0.35	0.07	0.13	0.24	0.29	NA
GSM2089952	20014_D dried neonatal bloodspot	GSE79257	NA	blood	msraptype:tissue;msrapconf:0.499	9297949059_R04C02	GSM2089952.1548872982.hlink.GSM2089952_9297949059_R04C02	valm:NA	-0.04	F	F	0.08	0.23	0.02	0.13	0.11	0.45	NA
GSM2711285	C3P04PB	GSE101641	genetic_disorder;cystic_fibrosis	nasal;epithelial	msraptype:tissue;msrapconf:0.862	9968646034_R05C01	GSM2711285.1548799666.hlink.GSM2711285_9968646034_R05C01	valm:46	23.76	F	F	0	0.42	0.13	0.18	0.19	0.19	NA
GSM2337566	P008772-16012013-TB-01 [Whole blood]	GSE87648;GSE87650	normal	blood;whole_blood	msraptype:primary_cells;msrapconf:0.684	9878820094_R02C01	GSM2337566.1548799666.hlink.GSM2337566_9878820094_R02C01	valm:30	37.08	M	M	0.04	0.06	0.03	0.04	0.1	0.75	NA
GSM2337431	P009129-07062014-TB-01 [Whole blood]	GSE87648;GSE87650	normal	blood;whole_blood	msraptype:primary_cells;msrapconf:0.684	9968646081_R05C02	GSM2337431.1548872982.hlink.GSM2337431_9968646081_R05C02	valm:29	38.02	M	M	0.03	0.05	0	0.06	0.14	0.76	NA
GSM1681188	5935403032_R03C01	GSE68777	NA	NA	msraptype:primary_cells;msrapconf:0.404	5935403032_R03C01	GSM1681188.1548872982.hlink.GSM1681188_5935403032_R03C01	valm:NA	19.39	F	F	0.18	0.43	0.17	0.07	0.11	0	NA
GSM1886976	Individual_24_2007	GSE73115	NA	NA	msraptype:tissue;msrapconf:0.464	7497398100_R06C02	GSM1886976.1548872982.hlink.GSM1886976_7497398100_R06C02	valm:NA	81.48	F	F	0	0.1	0.24	0.01	0.07	0.57	NA
GSM2756857	genomic DNA from gastric intestinal metaplasia 88	GSE103186	NA	stomach	msraptype:tissue;msrapconf:0.768	200123480027_R01C02	GSM2756857.1548799666.hlink.GSM2756857_200123480027_R01C02	valm:NA	72.8	NA	F	0.02	0.34	0.2	0.27	0.2	0.09	NA
GSM3035401	genomic DNA from 3999979001_R01C01	GSE111629	genetic_disorder;parkinsons_disease	blood;whole_blood	msraptype:tissue;msrapconf:0.411	3999979001_R01C01	GSM3035401.1548799666.hlink.GSM3035401_3999979001_R01C01	valm:NA	61.45	NA	F	0.02	0.14	0.03	0.06	0.1	0.66	NA
GSM1425628	SAMPLE_57_CD4	GSE59065	NA	NA	msraptype:tissue;msrapconf:0.489	8221932053_R02C01	GSM1425628.1548799666.hlink.GSM1425628_8221932053_R02C01	valm:31;unitm:years	35.66	F	F	0.04	0.88	0.03	0	0	0.06	NA
GSM3440706	ERC45KI4071 genomic DNA from whole blood	GSE121633	normal	blood;whole_blood	msraptype:tissue;msrapconf:0.474	6929806070_R05C02	GSM3440706.1548872982.hlink.GSM3440706_6929806070_R05C02	valm:66	63.1	F	F	0	0.33	0.07	0.04	0.08	0.48	NA
GSM2238036	Prostate_tumour_CPCG0380_rep1	GSE84493	cancer	tumor;prostate	msraptype:tissue;msrapconf:0.651	5765141041_R01C01	GSM2238036.1548799666.hlink.GSM2238036_5765141041_R01C01	valm:NA	61.71	NA	M	0	0.41	0.15	0.26	0.13	0.23	NA
GSM1914679	breast_tissue_15_BS	GSE74214	NA	breast	msraptype:tissue;msrapconf:0.79	3999876017_R04C01	GSM1914679.1548799666.hlink.GSM1914679_3999876017_R04C01	valm:70	69.97	F	F	0.09	0.32	0.06	0.22	0.28	0.18	NA
GSM2814937	whole blood taken from sample 9101	GSE105018	normal	blood;whole_blood	msraptype:tissue;msrapconf:0.503	200049730154_R01C02	GSM2814937.1548872982.hlink.GSM2814937_200049730154_R01C02	valm:18	17.91	M	M	0.11	0.17	0.05	0.08	0.08	0.54	F;frozen
GSM1913645	Sample21_Control	GSE74193	control	brain	msraptype:in_vitro_differentiated_cells;msrapconf:0.872	6229009115_R03C02	GSM1913645.1548872982.hlink.GSM1913645_6229009115_R03C02	valm:-0;unitm:years	-0.47	M	M	0.12	0.23	0.07	0.36	0.13	0.28	F;frozen
GSM2337381	P008839-18032013-TB-01 [Whole blood]	GSE87648;GSE87650	normal	blood;whole_blood	msraptype:primary_cells;msrapconf:0.684	9989536121_R03C02	GSM2337381.1548799666.hlink.GSM2337381_9989536121_R03C02	valm:51	50.25	M	M	0.09	0.07	0.03	0.06	0.06	0.73	NA
GSM1906636	H8_1_MS	GSE73949;GSE73950	NA	uterus	msraptype:tissue;msrapconf:0.788	9806233122_R01C02	GSM1906636.1548799666.hlink.GSM1906636_9806233122_R01C02	valm:NA	45.74	NA	F	0.01	0.37	0.13	0.21	0.28	0.12	NA
GSM2818085	NA	GSE105109	NA	NA	msraptype:NA;msrapconf:NA	3999492111_R04C02	GSM2818085.1552663164.hlink.GSM2818085_3999492111_R04C02	valm:NA	43.83	NA	M	0.04	0.28	0.12	0.26	0.21	0.22	F;frozen
GSM2815460	whole blood taken from sample 3672	GSE105018	normal	blood;whole_blood	msraptype:tissue;msrapconf:0.503	101130760125_R04C02	GSM2815460.1548799666.hlink.GSM2815460_101130760125_R04C02	valm:18	25.33	M	M	0.09	0.13	0.1	0.08	0.09	0.53	F;frozen
GSM3440677	ERC45KI3812 genomic DNA from whole blood	GSE121633	normal	blood;whole_blood	msraptype:tissue;msrapconf:0.474	6929793033_R03C02	GSM3440677.1548799666.hlink.GSM3440677_6929793033_R03C02	valm:71	71.55	F	F	0	0.27	0.2	0.04	0.06	0.44	NA
GSM1613989	iPSC wild-type T0 1	GSE66077;GSE66078	NA	stem_cell	msraptype:induced_pluripotent_stem_cells;msrapconf:0.87	8221916102_R02C01	GSM1613989.1548872982.hlink.GSM1613989_8221916102_R02C01	valm:NA	-0.08	NA	F	0.09	0.27	0.15	0.34	0.07	0.33	NA
GSM2815261	whole blood taken from sample 2112	GSE105018	normal	blood;whole_blood	msraptype:tissue;msrapconf:0.503	101130760022_R04C01	GSM2815261.1548872982.hlink.GSM2815261_101130760022_R04C01	valm:18	23.31	M	M	0.12	0.22	0.06	0.07	0.09	0.45	F;frozen
GSM2405099	A IDH, sample 2243 [reference set]	GSE90496;GSE109381	cancer	brain	msraptype:tissue;msrapconf:0.661	9855358018_R02C02	GSM2405099.1548872982.hlink.GSM2405099_9855358018_R02C02	valm:27;unitm:years	45.14	F	F	0.17	0.19	0.06	0.33	0.25	0.21	F;frozen
GSM1865192	9934987086_R02C02	GSE72556	NA	NA	msraptype:tissue;msrapconf:0.661	9934987086_R02C02	GSM1865192.1548799666.hlink.GSM1865192_9934987086_R02C02	valm:NA	4.29	NA	M	0.03	0.15	0.06	0.16	0.08	0.61	NA
GSM2814236	whole blood taken from sample 4551	GSE105018	normal	blood;whole_blood	msraptype:tissue;msrapconf:0.503	9828653019_R05C02	GSM2814236.1548799666.hlink.GSM2814236_9828653019_R05C02	valm:18	15.5	F	F	0.1	0.1	0.01	0.02	0.09	0.69	F;frozen
GSM1466992	GS0001553	GSE60185	cancer;breast_cancer	breast	msraptype:tissue;msrapconf:0.843	5808922013_R03C01	GSM1466992.1548872982.hlink.GSM1466992_5808922013_R03C01	valm:42	44.91	F	F	0.15	0.36	0.21	0.13	0.2	0.09	F;frozen
GSM2819498	baseline condition at sea level, biological rep 020	GSE105123;GSE105124	NA	NA	msraptype:tissue;msrapconf:0.508	9247377077_R02C02	GSM2819498.1548799666.hlink.GSM2819498_9247377077_R02C02	valm:21	19.49	F	F	0.31	0.38	0.08	0.06	0.16	0	NA
GSM2363685	Genomic DNA from dried neonatal blood spot punches_CONTROL 10003886068_R06C02	GSE89278	normal	blood;blood_spot	msraptype:tissue;msrapconf:0.597	10003886068_R06C02	GSM2363685.1548799666.hlink.GSM2363685_10003886068_R06C02	valm:NA	-0.22	F	F	0.07	0.27	0	0.07	0.11	0.49	NA
GSM1867798	OA_Knee 23	GSE63695	NA	NA	msraptype:tissue;msrapconf:0.801	9257626023_R04C01	GSM1867798.1548872982.hlink.GSM1867798_9257626023_R04C01	valm:80	76.58	F	F	0.03	0.23	0.19	0.27	0.29	0.13	NA
GSM2238010	Prostate_tumour_CPCG0349_rep1	GSE84493	cancer	tumor;prostate	msraptype:tissue;msrapconf:0.651	5765141034_R04C02	GSM2238010.1548799666.hlink.GSM2238010_5765141034_R04C02	valm:NA	54.35	NA	M	0	0.43	0.12	0.25	0.15	0.22	NA
GSM1669646	CellLine_CAL-12T	GSE68379	cancer	respiratory_system;lung	msraptype:cell_line;msrapconf:0.914;cell_line;ccid:CAL-12T;ccacc:CVCL_1105;cccat:cancer_cell_line	7796806008_R06C02	GSM1669646.1548872982.hlink.GSM1669646_7796806008_R06C02	valm:NA	119.32	NA	F	0.18	0.28	0.16	0.21	0.23	0.17	NA
GSM3530043	NA	GSE124366	NA	NA	msraptype:NA;msrapconf:NA	9296930099_R06C01	GSM3530043.1552670713.hlink.GSM3530043_9296930099_R06C01	valm:NA	11.57	NA	F	0.23	0.55	0	0.17	0.03	0	NA
GSM2865087	Case_5_Blood	GSE107351;GSE107353	case	blood	msraptype:tissue;msrapconf:0.528	101032610111_R06C02	GSM2865087.1548872982.hlink.GSM2865087_101032610111_R06C02	valm:NA	55.16	F	F	0.05	0.18	0.12	0.02	0.08	0.57	NA
GSM2941659	MNG, sample 935 [validation set]	GSE109379;GSE109381	cancer	brain	msraptype:tissue;msrapconf:0.87	9878827210_R01C01	GSM2941659.1548799666.hlink.GSM2941659_9878827210_R01C01	valm:NA	69.66	NA	F	0.09	0.3	0.1	0.27	0.21	0.19	FFPE;formalin_fixed_paraffin_embedded
GSM2818322	NA	GSE105109	NA	NA	msraptype:NA;msrapconf:NA	3998920160_R03C01	GSM2818322.1552663164.hlink.GSM2818322_3998920160_R03C01	valm:NA	55.71	NA	F	0.18	0.31	0.04	0.28	0.07	0.32	F;frozen
GSM2941029	O IDH, sample 305 [validation set]	GSE109379;GSE109381	cancer	brain	msraptype:tissue;msrapconf:0.87	3998568127_R04C02	GSM2941029.1548799666.hlink.GSM2941029_3998568127_R04C02	valm:NA	125.33	NA	M	0.28	0.16	0.01	0.35	0.18	0.25	FFPE;formalin_fixed_paraffin_embedded
GSM2465263	genomic DNA from whole-blood DNA from sample F7732	GSE93933	NA	blood;whole_blood	msraptype:tissue;msrapconf:0.811	9285451205_R01C02	GSM2465263.1548799666.hlink.GSM2465263_9285451205_R01C02	valm:NA	2.32	NA	M	0.21	0.19	0.09	0.27	0.07	0.18	NA
GSM3563281	NA	GSE125105	NA	NA	msraptype:NA;msrapconf:NA	9989536091_R04C01	GSM3563281.1552663164.hlink.GSM3563281_9989536091_R04C01	valm:NA	42.18	NA	F	0.12	0.14	0.1	0.08	0.05	0.55	NA
GSM1944158	TO_MB29	GSE75153	cancer	brain	msraptype:tissue;msrapconf:0.651	7970368068_R05C01	GSM1944158.1548872982.hlink.GSM1944158_7970368068_R05C01	valm:NA	31.45	NA	M	0.24	0.11	0.06	0.36	0.17	0.23	NA
GSM2905487	genomic DNA-PM46-initial_processing	GSE108567	NA	placenta	msraptype:tissue;msrapconf:0.873	9296930123_R05C01	GSM2905487.1548799666.hlink.GSM2905487_9296930123_R05C01	valm:40;unitm:weeks	0.1	F	F	0.05	0.32	0.17	0.24	0.12	0.27	NA
GSM1632937	Sample58_Tumor	GSE66836	cancer	tumor	msraptype:tissue;msrapconf:0.928	5775278004_R05C01	GSM1632937.1548872982.hlink.GSM1632937_5775278004_R05C01	valm:NA	18.73	F	F	0.04	0.28	0.17	0.25	0.14	0.28	NA
GSM3440489	ERC45KI1952 genomic DNA from whole blood	GSE121633	normal	blood;whole_blood	msraptype:tissue;msrapconf:0.474	6929742055_R02C02	GSM3440489.1548799666.hlink.GSM3440489_6929742055_R02C02	valm:41	40.13	F	F	0.04	0.1	0.05	0.03	0.07	0.69	NA
GSM1075845	Monocytes_21	GSE43976	NA	blood;white_blood_cell	msraptype:primary_cells;msrapconf:0.79	6929689021_R02C02	GSM1075845.1548799666.hlink.GSM1075845_6929689021_R02C02	valm:NA	52.09	NA	M	0	0	0	0	1	0	NA
GSM2565896	543T_tumor	GSE97466	cancer	tumor;neck;thyroid_gland;endocrine_system	msraptype:tissue;msrapconf:0.916	9421912033_R02C02	GSM2565896.1548872982.hlink.GSM2565896_9421912033_R02C02	valm:33	42.89	F	F	0.13	0.34	0.09	0.32	0.06	0.2	NA
GSM1913653	Sample29_Control	GSE74193	control	brain	msraptype:in_vitro_differentiated_cells;msrapconf:0.872	6229009100_R01C01	GSM1913653.1548799666.hlink.GSM1913653_6229009100_R01C01	valm:-0;unitm:years	-0.53	F	F	0.1	0.23	0.07	0.38	0.12	0.28	F;frozen
GSM1649814	genomic DNA from peripheral blood 75	GSE67393	normal	blood;peripheral_blood	msraptype:tissue;msrapconf:0.556	9376520021_R04C02	GSM1649814.1548872982.hlink.GSM1649814_9376520021_R04C02	valm:NA	47.99	M	M	0.14	0.06	0.11	0.07	0.08	0.57	NA
GSM3025739	genomic DNA from 200091640088_R02C01	GSE111223	control	NA	msraptype:tissue;msrapconf:0.792	200091640088_R02C01	GSM3025739.1548872982.hlink.GSM3025739_200091640088_R02C01	valm:77	71.73	M	M	0	0.16	0	0.08	0.08	0.75	NA
GSM3407005	NA	GSE120650	NA	NA	msraptype:NA;msrapconf:NA	10006823057_R05C02	GSM3407005.1552663164.hlink.GSM3407005_10006823057_R05C02	valm:NA	15.6	NA	F	0.13	0.22	0.09	0.35	0.11	0.26	NA
GSM2403891	MB, SHH INF, sample 1038 [reference set]	GSE90496;GSE109381	cancer	brain	msraptype:tissue;msrapconf:0.847	9297949147_R01C01	GSM2403891.1548799666.hlink.GSM2403891_9297949147_R01C01	valm:NA;unitm:years	4.71	F	F	0.18	0.15	0.04	0.39	0.14	0.28	F;frozen
GSM1914068	Sample444_Control	GSE74193	control	brain	msraptype:in_vitro_differentiated_cells;msrapconf:0.872	5771710015_R06C02	GSM1914068.1548872982.hlink.GSM1914068_5771710015_R06C02	valm:48;unitm:years	47.83	M	M	0.03	0.29	0.14	0.28	0.23	0.2	F;frozen
GSM2941474	A IDH, sample 750 [validation set]	GSE109379;GSE109381	cancer	brain	msraptype:tissue;msrapconf:0.87	9534104007_R06C02	GSM2941474.1548872982.hlink.GSM2941474_9534104007_R06C02	valm:NA	57.06	NA	M	0.23	0.2	0.06	0.33	0.16	0.26	FFPE;formalin_fixed_paraffin_embedded
GSM3385052	NA	GSE119847;GSE119846	NA	NA	msraptype:NA;msrapconf:NA	9259684009_R04C02	GSM3385052.1552670713.hlink.GSM3385052_9259684009_R04C02	valm:NA	3.4	NA	F	0.04	0.26	0.18	0.34	0.19	0.21	NA
GSM2393505	HDF1429_3	GSE90015;GSE89925	NA	fibroblast	msraptype:cell_line;msrapconf:0.634	3998928056_R05C02	GSM2393505.1548872982.hlink.GSM2393505_3998928056_R05C02	valm:NA	30.46	NA	M	0.26	0.2	0.04	0.23	0.33	0.1	NA
GSM2459669	genomic DNA from medulloblastoma_NMB620	GSE93646	cancer	brain	msraptype:tissue;msrapconf:0.707	9761749106_R02C02	GSM2459669.1548799666.hlink.GSM2459669_9761749106_R02C02	valm:8;unitm:years	14.58	F	F	0.27	0.16	0.05	0.32	0.15	0.27	NA
GSM2819525	altitude exposure at alt1pm, biological rep 013	GSE105123;GSE105124	NA	NA	msraptype:tissue;msrapconf:0.495	8942300098_R03C02	GSM2819525.1548872982.hlink.GSM2819525_8942300098_R03C02	valm:22	20.3	M	M	0.21	0.38	0.06	0.05	0.27	0	NA
GSM1669855	CellLine_HCC2218	GSE68379	cancer	breast	msraptype:cell_line;msrapconf:0.976;cell_line;ccid:HCC2218;ccacc:CVCL_1263;cccat:cancer_cell_line	7970376031_R04C02	GSM1669855.1548872982.hlink.GSM1669855_7970376031_R04C02	valm:NA	51.89	NA	F	0.09	0.41	0.13	0.24	0.15	0.18	NA
GSM2562776	KMT2D-6 whole blood KMT2D LOF genomic DNA	GSE97362	NA	blood;whole_blood	msraptype:tissue;msrapconf:0.506	9934987132_R03C01	GSM2562776.1548872982.hlink.GSM2562776_9934987132_R03C01	valm:11;unitm:years	9.31	M	M	0.18	0.12	0.07	0.06	0.07	0.47	NA
GSM2495510	iMSC2_TCP_hPL-medium [methylation]	GSE95061;GSE95058	NA	stem_cell	msraptype:in_vitro_differentiated_cells;msrapconf:0.92	200109350072_R02C01	GSM2495510.1548799666.hlink.GSM2495510_200109350072_R02C01	valm:NA	0.47	NA	M	0.06	0.24	0.19	0.27	0.25	0.19	NA
GSM2404169	CPH, ADM, sample 1316 [reference set]	GSE90496;GSE109381	cancer	brain	msraptype:tissue;msrapconf:0.661	9407201033_R06C01	GSM2404169.1548799666.hlink.GSM2404169_9407201033_R06C01	valm:11;unitm:years	22.92	M	M	0.13	0.36	0.06	0.19	0.19	0.2	FFPE;formalin_fixed_paraffin_embedded
GSM3563454	NA	GSE125105	NA	NA	msraptype:NA;msrapconf:NA	9989536125_R01C02	GSM3563454.1552663164.hlink.GSM3563454_9989536125_R01C02	valm:NA	36.72	NA	M	0.05	0.12	0.03	0.08	0.06	0.7	NA
GSM1203627	genomic DNA at diagnosis from BCP-ALL patient ALL_241	GSE49032;GSE49031	cancer;leukemia;acute_leukemia;acute_lymphoblastic_leukemia	NA	msraptype:primary_cells;msrapconf:0.632	5975819003_R05C01	GSM1203627.1548872982.hlink.GSM1203627_5975819003_R05C01	valm:NA;infom:pediatric	64.36	NA	F	0	0	0.05	0.56	0.36	0	NA
GSM1964422	control, no neuronal degeneration post mortem, B90	GSE75704	control	neuron	msraptype:tissue;msrapconf:0.964	7507867125_R01C01	GSM1964422.1548872982.hlink.GSM1964422_7507867125_R01C01	valm:82;unitm:years	70.89	M	M	0.06	0.32	0.14	0.26	0.2	0.18	NA
GSM2334556	X653 genomic DNA from whole blood	GSE87571	normal	blood;whole_blood	msraptype:tissue;msrapconf:0.552	7766148016_R04C01	GSM2334556.1548799666.hlink.GSM2334556_7766148016_R04C01	valm:22	23.01	F	F	0.11	0.19	0.02	0.05	0.07	0.54	F;frozen
GSM3584239	NA	GSE125895	NA	NA	msraptype:NA;msrapconf:NA	9344715065_R03C02	GSM3584239.1552663164.hlink.GSM3584239_9344715065_R03C02	valm:NA	74.97	NA	F	0.05	0.27	0.14	0.28	0.24	0.19	NA
GSM2459580	genomic DNA from medulloblastoma_NMB419	GSE93646	cancer	brain	msraptype:tissue;msrapconf:0.707	9403904120_R03C01	GSM2459580.1548872982.hlink.GSM2459580_9403904120_R03C01	valm:6;unitm:years	32.8	F	F	0.22	0.17	0.05	0.34	0.16	0.27	NA
GSM1586907	Ind1_L-iPSC_repB [Methylation]	GSE65079;GSE65078	NA	stem_cell	msraptype:induced_pluripotent_stem_cells;msrapconf:0.783	9904796112_R03C02	GSM1586907.1548799666.hlink.GSM1586907_9904796112_R03C02	valm:18	-0.44	M	M	0.14	0.23	0.11	0.35	0.07	0.34	NA
GSM2814962	whole blood taken from sample 12	GSE105018	normal	blood;whole_blood	msraptype:tissue;msrapconf:0.503	200049730139_R02C02	GSM2814962.1548872982.hlink.GSM2814962_200049730139_R02C02	valm:18	21.83	M	M	0.12	0.13	0.01	0.07	0.06	0.63	F;frozen
GSM3562895	NA	GSE125105	NA	NA	msraptype:NA;msrapconf:NA	3999840056_R03C01	GSM3562895.1552663164.hlink.GSM3562895_3999840056_R03C01	valm:NA	42.25	NA	F	0.18	0.11	0.15	0.1	0.08	0.45	NA
GSM2405503	GBM, RTK II, sample 2647 [reference set]	GSE90496;GSE109381	cancer	brain;oral	msraptype:tissue;msrapconf:0.782	3999543047_R05C02	GSM2405503.1548872982.hlink.GSM2405503_3999543047_R05C02	valm:63;unitm:years	94.03	F	F	0.12	0.24	0.12	0.3	0.23	0.17	FFPE;formalin_fixed_paraffin_embedded
GSM2492222	320p2 zeb6 6 h	GSE94943	NA	NA	msraptype:tissue;msrapconf:1	5806361048_R06C02	GSM2492222.1548799666.hlink.GSM2492222_5806361048_R06C02	valm:NA	11.39	NA	F	0	0.34	0.17	0.28	0.14	0.29	NA
GSM3563445	NA	GSE125105	NA	NA	msraptype:NA;msrapconf:NA	9989536120_R03C01	GSM3563445.1552663164.hlink.GSM3563445_9989536120_R03C01	valm:NA	49.48	NA	F	0.06	0.06	0.07	0.08	0.04	0.73	NA
GSM2714700	402392_C2	GSE101764	cancer;colorectal_cancer	colorectal;intestine;colon;rectum;mucosa	msraptype:tissue;msrapconf:0.95	9969477071_R03C02	GSM2714700.1548799666.hlink.GSM2714700_9969477071_R03C02	valm:55	60.3	F	F	0.09	0.31	0.13	0.29	0.21	0.11	NA
GSM2941452	A IDH, sample 728 [validation set]	GSE109379;GSE109381	cancer	brain	msraptype:tissue;msrapconf:0.87	9533774023_R06C01	GSM2941452.1548799666.hlink.GSM2941452_9533774023_R06C01	valm:NA	72.48	NA	M	0.19	0.22	0.06	0.32	0.19	0.25	FFPE;formalin_fixed_paraffin_embedded
GSM3025693	genomic DNA from 200049730103_R02C02	GSE111223	NA	NA	msraptype:tissue;msrapconf:0.606	200049730103_R02C02	GSM3025693.1548872982.hlink.GSM3025693_200049730103_R02C02	valm:NA	60.8	NA	M	0	0.23	0.03	0.1	0.14	0.58	NA
GSM2221544	Sporadic_prostate_tumour_CPCG0340_rep2	GSE83917;GSE84043	cancer	tumor;prostate	msraptype:tissue;msrapconf:0.804	5765141060_R01C01	GSM2221544.1548799666.hlink.GSM2221544_5765141060_R01C01	valm:NA	49.93	NA	M	0	0.43	0.14	0.25	0.14	0.22	NA
GSM1873855	40364 7539308065_R06C02	GSE72874;GSE72872	NA	distal;esophagus;blood	msraptype:tissue;msrapconf:0.618	7539308065_R06C02	GSM1873855.1548799666.hlink.GSM1873855_7539308065_R06C02	valm:70	109.02	M	M	0.09	0.31	0.13	0.19	0.23	0.16	NA
GSM2473173	Adult Brain oxBis RepB	GSE94368;GSE94326	NA	brain	msraptype:tissue;msrapconf:0.764	9979553022_R02C01	GSM2473173.1548872982.hlink.GSM2473173_9979553022_R02C01	valm:NA	23.98	NA	M	0.08	0.26	0.11	0.27	0.22	0.21	NA
GSM2267998	NN004450	GSE85506	case	blood;peripheral_blood	msraptype:tissue;msrapconf:0.567	7800246110_R02C02	GSM2267998.1548799666.hlink.GSM2267998_7800246110_R02C02	valm:63	48.69	F	F	0.11	0.13	0.09	0.1	0.06	0.55	NA
GSM1588760	Pt10-DP1-1	GSE65186;GSE65183	cancer	skin	msraptype:tissue;msrapconf:0.477	7878191071_R04C01	GSM1588760.1548799666.hlink.GSM1588760_7878191071_R04C01	valm:NA	29.21	NA	M	0.07	0.32	0.2	0.22	0.24	0.17	NA
GSM2586471	Blood_post_101130760161_R06C02	GSE98056	NA	blood	msraptype:primary_cells;msrapconf:0.977	101130760161_R06C02	GSM2586471.1548872982.hlink.GSM2586471_101130760161_R06C02	valm:NA	40.26	F	M	0.1	0.19	0.12	0.04	0.08	0.45	NA
GSM1606926	AOCS_135_ICGC_DBPC_20130205_136	GSE65821;GSE65820	cancer	ovary;endocrine_system	msraptype:tissue;msrapconf:0.888;cell_line;ccid:DB;ccacc:CVCL_1168;cccat:cancer_cell_line	9341679075_R05C02	GSM1606926.1548799666.hlink.GSM1606926_9341679075_R05C02	valm:NA	20.78	F	F	0.17	0.2	0.07	0.34	0.16	0.2	NA
GSM3004111	8a_GR	GSE110607	NA	NA	msraptype:primary_cells;msrapconf:0.902	9986360080_R05C01	GSM3004111.1548799666.hlink.GSM3004111_9986360080_R05C01	valm:NA	32.02	F	F	0	0	0	0	0	1	NA
GSM1873835	PAH003 7539308063_R02C02	GSE72874;GSE72872	cancer	distal;esophagus;blood	msraptype:tissue;msrapconf:0.627	7539308063_R02C02	GSM1873835.1548799666.hlink.GSM1873835_7539308063_R02C02	valm:65	46.89	M	M	0	0.29	0.17	0.17	0.17	0.35	NA
GSM1832669	genomic_DNA_from_KOS14_patient2_oxBS_rep2	GSE71328	NA	blood;peripheral_blood	msraptype:tissue;msrapconf:0.593	3999979078_R06C01	GSM1832669.1548799666.hlink.GSM1832669_3999979078_R06C01	valm:NA	1.39	M	M	0.19	0.13	0.01	0.17	0.1	0.45	NA
GSM3035869	genomic DNA from 3999997086_R06C01	GSE111629	control	blood;whole_blood	msraptype:tissue;msrapconf:0.678	3999997086_R06C01	GSM3035869.1548872982.hlink.GSM3035869_3999997086_R06C01	valm:75	74.29	F	F	0.12	0.11	0.08	0.05	0.09	0.58	NA
GSM1236325	6055424114_R03C02	GSE51032	normal;healthy;control	blood	msraptype:tissue;msrapconf:0.496	6055424114_R03C02	GSM1236325.1548872982.hlink.GSM1236325_6055424114_R03C02	valm:56	61.43	M	M	0.07	0.1	0.01	0.04	0.05	0.74	NA
GSM2818018	NA	GSE105109	NA	NA	msraptype:NA;msrapconf:NA	3999337027_R01C01	GSM2818018.1552663164.hlink.GSM2818018_3999337027_R01C01	valm:NA	71.96	NA	F	0.08	0.29	0.11	0.26	0.23	0.2	F;frozen
GSM2261186	MB_SubtypeStudy_55442_methylation	GSE85218;GSE85212	cancer	brain	msraptype:tissue;msrapconf:0.805	7970376002_R04C01	GSM2261186.1548799666.hlink.GSM2261186_7970376002_R04C01	valm:NA	15.94	NA	F	0.24	0.15	0.08	0.34	0.15	0.24	NA
GSM1954511	subject HD274_naive CD4 T cells [methylation]	GSE75405;GSE75406	healthy	lymphatic_system;blood;white_blood_cell;t_cell	msraptype:primary_cells;msrapconf:0.98	8963266070_R03C02	GSM1954511.1548799666.hlink.GSM1954511_8963266070_R03C02	valm:39;unitm:years	28.75	F	F	0	1.01	0	0	0	0	NA
GSM2482907	15A	GSE94785	NA	NA	msraptype:tissue;msrapconf:0.654	8942300018_R06C01	GSM2482907.1548872982.hlink.GSM2482907_8942300018_R06C01	valm:78;unitm:years	76.39	M	M	0.08	0.31	0.13	0.24	0.21	0.19	NA
GSM2260577	whole blood genomic DNA of sample SE1135	GSE85210	NA	blood;whole_blood	msraptype:tissue;msrapconf:0.527	9374343045_R03C02	GSM2260577.1548872982.hlink.GSM2260577_9374343045_R03C02	valm:NA	34.97	NA	M	0.11	0.14	0.07	0.08	0.07	0.58	NA
GSM1641171	Stg4-4	GSE67170	cancer;liver_cancer	liver;blood	msraptype:tissue;msrapconf:0.467	9297949009_R06C01	GSM1641171.1548799666.hlink.GSM1641171_9297949009_R06C01	valm:NA	36.55	NA	F	0.3	0.25	0.17	0.06	0.25	0	NA
GSM3025580	genomic DNA from 100946200126_R04C02	GSE111223	NA	NA	msraptype:tissue;msrapconf:0.566	100946200126_R04C02	GSM3025580.1548872982.hlink.GSM3025580_100946200126_R04C02	valm:NA	34.55	NA	M	0	0.03	0	0.02	0.06	0.92	NA
GSM2404131	GBM, RTK III, sample 1278 [reference set]	GSE90496;GSE109381	cancer	brain;oral	msraptype:tissue;msrapconf:0.782	9406921073_R04C01	GSM2404131.1548872982.hlink.GSM2404131_9406921073_R04C01	valm:0;unitm:years	60.36	M	M	0.26	0.17	0	0.32	0.29	0.11	FFPE;formalin_fixed_paraffin_embedded
GSM2814289	whole blood taken from sample 5001	GSE105018	normal	blood;whole_blood	msraptype:tissue;msrapconf:0.503	9828653069_R01C02	GSM2814289.1548799666.hlink.GSM2814289_9828653069_R01C02	valm:18	15.37	M	M	0.17	0.16	0.03	0.07	0.12	0.49	F;frozen
GSM2941412	MB, G3, sample 688 [validation set]	GSE109379;GSE109381	cancer	brain	msraptype:tissue;msrapconf:0.948	9426021175_R05C01	GSM2941412.1548872982.hlink.GSM2941412_9426021175_R05C01	valm:NA	14.35	NA	M	0.3	0.13	0.06	0.34	0.15	0.22	FFPE;formalin_fixed_paraffin_embedded
GSM2814159	whole blood taken from sample 3962	GSE105018	normal	blood;whole_blood	msraptype:tissue;msrapconf:0.503	9828653104_R06C02	GSM2814159.1548872982.hlink.GSM2814159_9828653104_R06C02	valm:18	22.08	M	M	0.16	0.1	0.06	0.08	0.1	0.53	F;frozen
GSM2122941	E0075_Control	GSE80261	control	oral;buccal;throat;epithelial	msraptype:primary_cells;msrapconf:0.743	7800246017_R06C01	GSM2122941.1548872982.hlink.GSM2122941_7800246017_R06C01	valm:9	6.6	F	F	0	0.4	0.08	0.18	0.22	0.24	NA
GSM2334369	X466 genomic DNA from whole blood	GSE87571	normal	blood;whole_blood	msraptype:tissue;msrapconf:0.552	7512560134_R02C01	GSM2334369.1548799666.hlink.GSM2334369_7512560134_R02C01	valm:48	51.25	M	M	0.09	0.19	0.12	0.11	0.06	0.44	F;frozen
GSM2403721	EFT, CIC, sample 868 [reference set]	GSE90496;GSE109381	cancer	brain;oral	msraptype:tissue;msrapconf:0.661	9007225026_R04C01	GSM2403721.1548872982.hlink.GSM2403721_9007225026_R04C01	valm:11;unitm:years	21.51	M	M	0.12	0.31	0.11	0.2	0.18	0.21	FFPE;formalin_fixed_paraffin_embedded
GSM2815062	whole blood taken from sample 692	GSE105018	normal	blood;whole_blood	msraptype:tissue;msrapconf:0.503	200091640072_R02C01	GSM2815062.1548799666.hlink.GSM2815062_200091640072_R02C01	valm:18	19.57	F	F	0.15	0.17	0.05	0.07	0.08	0.5	F;frozen
GSM1204255	genomic DNA from CD19+ blood cell donor 539_B	GSE49032;GSE49031	normal;healthy;control	blood	msraptype:primary_cells;msrapconf:0.904	5723662015_R03C02	GSM1204255.1548872982.hlink.GSM1204255_5723662015_R03C02	valm:NA;infom:pediatric	38.17	NA	F	0.03	0.09	0.03	0.85	0	0	NA
GSM3396800	ART_Placenta Sample_70	GSE120250	NA	placenta	msraptype:tissue;msrapconf:0.543	9992576022_R06C02	GSM3396800.1548799666.hlink.GSM3396800_9992576022_R06C02	valm:NA	1.2	F	F	0.06	0.29	0.17	0.25	0.16	0.24	NA
GSM2404132	GBM, G34, sample 1279 [reference set]	GSE90496;GSE109381	cancer	brain	msraptype:tissue;msrapconf:0.782	9406921073_R06C01	GSM2404132.1548872982.hlink.GSM2404132_9406921073_R06C01	valm:18;unitm:years	80.01	M	M	0.29	0.09	0.04	0.37	0.22	0.19	FFPE;formalin_fixed_paraffin_embedded
GSM1075897	Monocytes_25	GSE43976	NA	blood;white_blood_cell	msraptype:primary_cells;msrapconf:0.841	6929689054_R01C01	GSM1075897.1548799666.hlink.GSM1075897_6929689054_R01C01	valm:NA	59.16	NA	F	0	0	0	0	1	0	NA
GSM3385074	NA	GSE119847;GSE119846	NA	NA	msraptype:NA;msrapconf:NA	9259684025_R05C01	GSM3385074.1552663164.hlink.GSM3385074_9259684025_R05C01	valm:NA	3.92	NA	F	0.05	0.25	0.17	0.34	0.2	0.21	NA
GSM2448629	VillousCyto_late_rep_10	GSE93208	NA	placenta	msraptype:tissue;msrapconf:0.688	3998579018_R05C02	GSM2448629.1548799666.hlink.GSM2448629_3998579018_R05C02	valm:NA	-0.42	NA	M	0.13	0.27	0.15	0.25	0.09	0.29	NA
GSM2404053	EPN, RELA, sample 1200 [reference set]	GSE90496;GSE109381	cancer	brain	msraptype:tissue;msrapconf:0.661	9373550035_R01C02	GSM2404053.1548872982.hlink.GSM2404053_9373550035_R01C02	valm:NA;unitm:years	78.24	F	F	0.13	0.3	0.09	0.29	0.16	0.25	FFPE;formalin_fixed_paraffin_embedded
GSM2789615	Genomic DNA from nasal epithelial cells [sample10]	GSE104087	asthma	nasal;epithelial	msraptype:cell_line;msrapconf:0.806	8942318063_R04C02	GSM2789615.1548872982.hlink.GSM2789615_8942318063_R04C02	valm:6	7.29	M	M	0.01	0.18	0.07	0.08	0.09	0.62	NA
GSM2123039	V0021_FASD	GSE80261	NA	oral;buccal;throat;epithelial	msraptype:primary_cells;msrapconf:0.743	9267934018_R01C01	GSM2123039.1548872982.hlink.GSM2123039_9267934018_R01C01	valm:6	11.16	F	F	0	0.4	0.07	0.18	0.21	0.25	NA
GSM2941242	LGG, PA PF, sample 518 [validation set]	GSE109379;GSE109381	cancer	brain	msraptype:tissue;msrapconf:0.87	3999834002_R04C02	GSM2941242.1548872982.hlink.GSM2941242_3999834002_R04C02	valm:NA	38.36	NA	M	0.04	0.3	0.09	0.26	0.34	0.1	FFPE;formalin_fixed_paraffin_embedded
GSM2261428	MB_SubtypeStudy_55684_methylation	GSE85218;GSE85212	cancer	brain	msraptype:tissue;msrapconf:0.805	9326189057_R04C02	GSM2261428.1548872982.hlink.GSM2261428_9326189057_R04C02	valm:NA	70.66	NA	M	0.17	0.21	0.08	0.35	0.13	0.22	NA
GSM1670055	CellLine_LOVO	GSE68379	cancer	colon;intestine	msraptype:cell_line;msrapconf:0.971	7796806010_R02C01	GSM1670055.1548872982.hlink.GSM1670055_7796806010_R02C01	valm:NA	50.72	NA	M	0.22	0.27	0.21	0.25	0.1	0.18	NA
GSM2973783	genomic DNA from blood buffy coat of subject 026-GF	GSE109914	normal	blood	msraptype:tissue;msrapconf:0.67	8918692143_R05C01	GSM2973783.1548799666.hlink.GSM2973783_8918692143_R05C01	valm:NA	70.88	M	M	0	0.15	0.06	0.03	0.05	0.7	NA
GSM2277888	R132C_DMSO_7d-1	GSE85571	NA	NA	msraptype:cell_line;msrapconf:0.96;cell_line;ccid:HCT116;ccacc:CVCL_0291;cccat:cancer_cell_line	8691811059_R01C02	GSM2277888.1548799666.hlink.GSM2277888_8691811059_R01C02	valm:NA	60.51	NA	F	0.25	0.2	0.18	0.28	0.15	0.2	NA
GSM2261113	MB_SubtypeStudy_55369_methylation	GSE85218;GSE85212	cancer	brain	msraptype:tissue;msrapconf:0.805	7973219001_R03C01	GSM2261113.1548872982.hlink.GSM2261113_7973219001_R03C01	valm:NA	37.35	NA	M	0.18	0.15	0.09	0.36	0.17	0.24	NA
GSM1755181	dkfz_ATRT_12	GSE70460	cancer	brain;blood;neuron	msraptype:tissue;msrapconf:0.946	6247004023_R04C02	GSM1755181.1548799666.hlink.GSM1755181_6247004023_R04C02	valm:1;unitm:years	40.62	M	M	0.22	0.22	0.12	0.29	0.11	0.26	NA
GSM2792249	EPN-PFA SAMPLE 575	GSE104210	cancer	brain	msraptype:tissue;msrapconf:0.661	3999720086_R02C02	GSM2792249.1548799666.hlink.GSM2792249_3999720086_R02C02	valm:1	11.09	M	M	0.11	0.22	0.08	0.36	0.17	0.23	NA
GSM3035476	genomic DNA from 3999984024_R04C01	GSE111629	genetic_disorder;parkinsons_disease	blood;whole_blood	msraptype:tissue;msrapconf:0.411	3999984024_R04C01	GSM3035476.1548872982.hlink.GSM3035476_3999984024_R04C01	valm:NA	64.83	NA	F	0.03	0.18	0.08	0.06	0.07	0.59	NA
GSM2334202	X302 genomic DNA from whole blood	GSE87571	normal	blood;whole_blood	msraptype:tissue;msrapconf:0.552	9379082151_R05C01	GSM2334202.1548799666.hlink.GSM2334202_9379082151_R05C01	valm:61	62.87	F	F	0.07	0.12	0.08	0.03	0.07	0.63	F;frozen
GSM2934907	WD182_FASD	GSE109042	NA	oral;buccal;throat;epithelial	msraptype:primary_cells;msrapconf:0.634	101070190067_R06C01	GSM2934907.1548872982.hlink.GSM2934907_101070190067_R06C01	valm:18	14.25	F	F	0	0.44	0.07	0.18	0.23	0.19	NA
GSM2260655	whole blood genomic DNA of sample SE1119	GSE85210	NA	blood;whole_blood	msraptype:tissue;msrapconf:0.527	9374343045_R04C01	GSM2260655.1548799666.hlink.GSM2260655_9374343045_R04C01	valm:NA	37.45	NA	M	0.16	0.19	0.03	0.08	0.08	0.48	NA
GSM2334510	X607 genomic DNA from whole blood	GSE87571	normal	blood;whole_blood	msraptype:tissue;msrapconf:0.552	7766148131_R06C02	GSM2334510.1548799666.hlink.GSM2334510_7766148131_R06C02	valm:84	96.35	M	M	0.09	0.04	0.18	0.12	0.19	0.42	F;frozen
GSM2941325	GBM, MES, sample 601 [validation set]	GSE109379;GSE109381	cancer	brain	msraptype:tissue;msrapconf:0.935	9305651060_R06C02	GSM2941325.1548872982.hlink.GSM2941325_9305651060_R06C02	valm:NA	98.42	NA	M	0.05	0.27	0.12	0.24	0.36	0.11	FFPE;formalin_fixed_paraffin_embedded
GSM3380773	T6M: genomic DNA from Mother	GSE119684	NA	blood;peripheral_blood	msraptype:tissue;msrapconf:0.635	6929726054_R02C01	GSM3380773.1548799666.hlink.GSM3380773_6929726054_R02C01	valm:NA	45.92	F	F	0.06	0.23	0.11	0.04	0.04	0.52	NA
GSM3035798	genomic DNA from 3999997053_R01C01	GSE111629	genetic_disorder;parkinsons_disease	blood;whole_blood	msraptype:tissue;msrapconf:0.411	3999997053_R01C01	GSM3035798.1548872982.hlink.GSM3035798_3999997053_R01C01	valm:NA	54.27	NA	M	0.14	0.08	0.07	0.06	0.07	0.61	NA
GSM1506408	2039	GSE61496	NA	blood;whole_blood	msraptype:tissue;msrapconf:0.542	7497398066_R01C01	GSM1506408.1548872982.hlink.GSM1506408_7497398066_R01C01	valm:33	41.86	M	M	0.11	0.14	0.12	0.02	0.06	0.56	NA
GSM2319963	genomic DNA from Adjacent Normal 7	GSE87053	normal;healthy;control	adjacent;oral;squamous	msraptype:tissue;msrapconf:0.836	3998928045_R06C02	GSM2319963.1548799666.hlink.GSM2319963_3998928045_R06C02	valm:NA	43.51	M	M	0.16	0.31	0.07	0.21	0.21	0.16	NA
GSM2941161	MNG, sample 437 [validation set]	GSE109379;GSE109381	cancer	brain	msraptype:tissue;msrapconf:0.87	3999002049_R05C01	GSM2941161.1548799666.hlink.GSM2941161_3999002049_R05C01	valm:NA	53.96	NA	F	0.13	0.31	0.07	0.24	0.27	0.16	FFPE;formalin_fixed_paraffin_embedded
GSM1964380	control, no neuronal degeneration post mortem, B19	GSE75704	control	neuron	msraptype:tissue;msrapconf:0.964	7512551118_R01C01	GSM1964380.1548872982.hlink.GSM1964380_7512551118_R01C01	valm:67;unitm:years	63.29	M	M	0.01	0.37	0.13	0.27	0.2	0.19	NA
GSM3035852	genomic DNA from 3999997085_R01C01	GSE111629	genetic_disorder;parkinsons_disease	blood;whole_blood	msraptype:tissue;msrapconf:0.411	3999997085_R01C01	GSM3035852.1548799666.hlink.GSM3035852_3999997085_R01C01	valm:NA	62.63	NA	M	0.06	0.05	0.06	0.05	0.08	0.73	NA
GSM2791662	EPN-PFA SAMPLE 31	GSE104210	NA	brain;blood;neuron	msraptype:tissue;msrapconf:0.661	9420867124_R06C02	GSM2791662.1548872982.hlink.GSM2791662_9420867124_R06C02	valm:1;unitm:years	23.2	F	F	0.13	0.23	0.1	0.33	0.14	0.23	F;frozen
GSM2459754	genomic DNA from medulloblastoma_NMB768	GSE93646	cancer	brain	msraptype:tissue;msrapconf:0.707	9422491044_R06C01	GSM2459754.1548872982.hlink.GSM2459754_9422491044_R06C01	valm:9;unitm:years	9.38	F	F	0.18	0.22	0.15	0.32	0.11	0.22	NA
GSM1913889	Sample265_Schizo	GSE74193	NA	brain	msraptype:in_vitro_differentiated_cells;msrapconf:0.872	5815129028_R05C01	GSM1913889.1548799666.hlink.GSM1913889_5815129028_R05C01	valm:31;unitm:years	30.38	M	M	0.1	0.3	0.1	0.28	0.2	0.2	F;frozen
GSM2729927	Sibling 15 - GDM unexposed	GSE102177	NA	NA	msraptype:tissue;msrapconf:0.526	9994014011_R01C01	GSM2729927.1548799666.hlink.GSM2729927_9994014011_R01C01	valm:6	10.25	M	M	0.15	0.14	0.12	0.09	0.06	0.42	NA
GSM2941619	ANA PA, sample 895 [validation set]	GSE109379;GSE109381	cancer	brain	msraptype:tissue;msrapconf:0.87	9878820017_R03C01	GSM2941619.1548872982.hlink.GSM2941619_9878820017_R03C01	valm:74;unitm:years	80.24	M	M	0.08	0.28	0.09	0.26	0.33	0.12	FFPE;formalin_fixed_paraffin_embedded
GSM1468999	genomic DNA from Surgical resection GBM-1584	GSE60274	NA	NA	msraptype:tissue;msrapconf:0.745	5806361056_R01C02	GSM1468999.1548872982.hlink.GSM1468999_5806361056_R01C02	valm:56	106.2	M	M	0	0.31	0.12	0.24	0.35	0.12	NA
GSM2814262	whole blood taken from sample 4832	GSE105018	normal	blood;whole_blood	msraptype:tissue;msrapconf:0.503	9828653020_R04C01	GSM2814262.1548799666.hlink.GSM2814262_9828653020_R04C01	valm:18	21.46	F	F	0.1	0.23	0.07	0.09	0.07	0.46	F;frozen
GSM2818196	NA	GSE105109	NA	NA	msraptype:NA;msrapconf:NA	3999510116_R06C01	GSM2818196.1552663164.hlink.GSM2818196_3999510116_R06C01	valm:NA	63.28	NA	F	0.04	0.35	0.12	0.26	0.19	0.2	F;frozen
GSM2405057	O IDH, sample 2201 [reference set]	GSE90496;GSE109381	cancer	brain	msraptype:tissue;msrapconf:0.661	9969477086_R06C02	GSM2405057.1548799666.hlink.GSM2405057_9969477086_R06C02	valm:60;unitm:years	141.19	F	F	0.26	0.22	0.02	0.34	0.12	0.26	FFPE;formalin_fixed_paraffin_embedded
GSM2334142	X242 genomic DNA from whole blood	GSE87571	normal	blood;whole_blood	msraptype:tissue;msrapconf:0.552	9370847063_R02C02	GSM2334142.1548799666.hlink.GSM2334142_9370847063_R02C02	valm:71	77.18	F	F	0.06	0.15	0.11	0.05	0.07	0.57	F;frozen
GSM2818361	NA	GSE105109	NA	NA	msraptype:NA;msrapconf:NA	3998567094_R04C02	GSM2818361.1552663164.hlink.GSM2818361_3998567094_R04C02	valm:NA	43.54	NA	M	0.28	0.2	0	0.26	0.04	0.34	F;frozen
GSM2459791	genomic DNA from medulloblastoma_NMB823	GSE93646	cancer	brain	msraptype:tissue;msrapconf:0.707	9647455137_R03C02	GSM2459791.1548799666.hlink.GSM2459791_9647455137_R03C02	valm:12;unitm:years	40.74	M	M	0.23	0.18	0.02	0.34	0.17	0.21	NA
GSM1548168	genomic DNA from HSC of normal bone marrow ID2753	GSE63409	normal	blood;stem_cell	msraptype:stem_cells;msrapconf:0.859	5730504029_R01C02	GSM1548168.1548799666.hlink.GSM1548168_5730504029_R01C02	valm:NA	27.15	F	F	0.12	0.06	0.11	0.34	0.21	0.39	NA
GSM3584240	NA	GSE125895	NA	NA	msraptype:NA;msrapconf:NA	9344715118_R05C01	GSM3584240.1552663164.hlink.GSM3584240_9344715118_R05C01	valm:NA	71.04	NA	F	0.03	0.32	0.13	0.28	0.21	0.21	NA
GSM1886961	Individual_15_2007	GSE73115	NA	NA	msraptype:tissue;msrapconf:0.464	7497398133_R03C02	GSM1886961.1548872982.hlink.GSM1886961_7497398133_R03C02	valm:NA	79.69	F	F	0.05	0.11	0.11	0.06	0.07	0.59	NA
GSM1338119	Silver Russell patient 17	GSE55491	NA	blood;whole_blood	msraptype:tissue;msrapconf:0.598;cell_line;ccid:SR;ccacc:CVCL_1711;cccat:cancer_cell_line	6057825116_R04C02	GSM1338119.1548799666.hlink.GSM1338119_6057825116_R04C02	valm:NA	20.94	F	F	0.12	0.24	0.01	0.05	0.04	0.52	NA
GSM2405558	PITUI, sample 2702 [reference set]	GSE90496;GSE109381	cancer	brain	msraptype:tissue;msrapconf:0.661	3998920094_R03C01	GSM2405558.1548872982.hlink.GSM2405558_3998920094_R03C01	valm:65;unitm:years	74.86	M	M	0	0.33	0.11	0.23	0.3	0.21	FFPE;formalin_fixed_paraffin_embedded
GSM2090049	10587_C dried neonatal bloodspot	GSE79257	NA	blood	msraptype:tissue;msrapconf:0.499	9611519108_R01C01	GSM2090049.1548799666.hlink.GSM2090049_9611519108_R01C01	valm:NA	0.4	F	F	0.1	0.13	0	0.13	0.08	0.6	NA
GSM1598110	genomic DNA from human articular chondrocytes 7	GSE65467	NA	NA	msraptype:cell_line;msrapconf:0.73	9647450159_R04C01	GSM1598110.1548872982.hlink.GSM1598110_9647450159_R04C01	valm:NA	62.83	NA	M	0.03	0.26	0.2	0.27	0.25	0.14	NA
GSM1236106	5809079068_R06C01	GSE51032	cancer;breast_cancer	breast;blood	msraptype:tissue;msrapconf:0.467	5809079068_R06C01	GSM1236106.1548872982.hlink.GSM1236106_5809079068_R06C01	valm:48	46.85	F	F	0.06	0.16	0	0.03	0.06	0.69	NA
GSM2123025	V0005_Control	GSE80261	control	oral;buccal;throat;epithelial	msraptype:primary_cells;msrapconf:0.743	9257625053_R02C01	GSM2123025.1548872982.hlink.GSM2123025_9257625053_R02C01	valm:14	10.99	F	F	0	0.37	0.06	0.17	0.2	0.31	NA
GSM3562998	NA	GSE125105	NA	NA	msraptype:NA;msrapconf:NA	3999840098_R02C02	GSM3562998.1552670713.hlink.GSM3562998_3999840098_R02C02	valm:NA	18.1	NA	F	0.13	0.16	0.06	0.11	0.06	0.55	NA
GSM2836539	genomic DNA from B3T4	GSE106360	cancer	breast	msraptype:tissue;msrapconf:0.766	3998920078_R05C01	GSM2836539.1552670713.hlink.GSM2836539_3998920078_R05C01	valm:NA	54.12	F	F	0.11	0.34	0.09	0.22	0.26	0.12	NA
GSM1670524	CellLine_TASK1	GSE68379	cancer	NA	msraptype:cell_line;msrapconf:0.977;cell_line;ccid:TASK1;ccacc:CVCL_3177;cccat:cancer_cell_line	9297962143_R03C02	GSM1670524.1548799666.hlink.GSM1670524_9297962143_R03C02	valm:NA	70.64	NA	F	0.37	0.18	0.03	0.31	0.15	0.21	NA
GSM2288097	Parental with dox [SV8_P5plus]	GSE85942;GSE85938	NA	nervous_system	msraptype:cell_line;msrapconf:0.569	9344737138_R02C02	GSM2288097.1548799666.hlink.GSM2288097_9344737138_R02C02	valm:NA	120.15	NA	F	0.2	0.19	0.18	0.28	0.2	0.16	NA
GSM2724264	3998609065_R02C01	GSE102119;GSE102120	cancer	ovary;endocrine_system	msraptype:tissue;msrapconf:0.887	3998609065_R02C01	GSM2724264.1548799666.hlink.GSM2724264_3998609065_R02C01	valm:NA	53.52	NA	F	0.11	0.27	0.11	0.24	0.25	0.16	NA
GSM2140690	WERI Infected 6 hours rep 1	GSE81015	cancer;eye_cancer	eye;cancer	msraptype:cell_line;msrapconf:0.978	9020331064_R05C01	GSM2140690.1548872982.hlink.GSM2140690_9020331064_R05C01	valm:NA	66.69	NA	F	0.34	0.13	0.04	0.35	0.07	0.27	NA
GSM3084179	fetal fibroblasts_control clone_1-6	GSE112812;GSE112877	control	fibroblast	msraptype:cell_line;msrapconf:0.843	200107460046_R01C01	GSM3084179.1548872982.hlink.GSM3084179_200107460046_R01C01	valm:NA	6.82	NA	M	0.34	0.23	0	0.24	0.22	0.12	NA
GSM2404361	PITAD, STH DNS A, sample 1508 [reference set]	GSE90496;GSE109381	cancer	brain;eye;rod;endocrine_system	msraptype:tissue;msrapconf:0.661	9407210069_R06C02	GSM2404361.1548799666.hlink.GSM2404361_9407210069_R06C02	valm:37;unitm:years	51.62	F	F	0	0.31	0.19	0.29	0	0.35	FFPE;formalin_fixed_paraffin_embedded
GSM2714661	403568_C1	GSE101764	cancer;colorectal_cancer	colorectal;intestine;colon;rectum;mucosa	msraptype:tissue;msrapconf:0.95	9969477068_R05C01	GSM2714661.1548872982.hlink.GSM2714661_9969477068_R05C01	valm:60	70.31	M	M	0.07	0.36	0.14	0.26	0.21	0.12	NA
GSM1913879	Sample255_Control	GSE74193	control	brain	msraptype:in_vitro_differentiated_cells;msrapconf:0.872	5771710017_R05C01	GSM1913879.1548799666.hlink.GSM1913879_5771710017_R05C01	valm:29;unitm:years	34.7	M	M	0.02	0.36	0.12	0.28	0.2	0.19	F;frozen
GSM1235843	6055424064_R03C02	GSE51032	normal;healthy;control	blood	msraptype:tissue;msrapconf:0.496	6055424064_R03C02	GSM1235843.1548799666.hlink.GSM1235843_6055424064_R03C02	valm:56	50.32	F	F	0.1	0.15	0.02	0.06	0.06	0.63	NA
GSM3584381	NA	GSE125895	NA	NA	msraptype:NA;msrapconf:NA	9373550076_R04C01	GSM3584381.1552663164.hlink.GSM3584381_9373550076_R04C01	valm:NA	75.13	NA	F	0.01	0.31	0.12	0.26	0.29	0.16	NA
GSM2212789	HCC8257-T5	GSE83691	cancer	NA	msraptype:tissue;msrapconf:0.739	200277210129_R06C02	GSM2212789.1548799666.hlink.GSM2212789_200277210129_R06C02	valm:NA	50.44	NA	M	0.07	0.36	0.19	0.19	0.22	0.07	NA
GSM2815659	whole blood taken from sample 8421	GSE105018	normal	blood;whole_blood	msraptype:tissue;msrapconf:0.503	3999442100_R03C01	GSM2815659.1548872982.hlink.GSM2815659_3999442100_R03C01	valm:18	15.29	F	F	0.12	0.11	0.02	0.1	0.07	0.62	F;frozen
GSM2212780	HCC8010-T3	GSE83691	cancer	NA	msraptype:tissue;msrapconf:0.739;cell_line;ccid:C80;ccacc:CVCL_5249;cccat:cancer_cell_line	3999510082_R02C01	GSM2212780.1548872982.hlink.GSM2212780_3999510082_R02C01	valm:NA	31.49	NA	M	0.05	0.35	0.18	0.2	0.17	0.24	NA
GSM2815466	whole blood taken from sample 4061	GSE105018	normal	blood;whole_blood	msraptype:tissue;msrapconf:0.503	101130760143_R05C01	GSM2815466.1548799666.hlink.GSM2815466_101130760143_R05C01	valm:18	14.91	F	F	0.1	0.09	0.02	0.09	0.09	0.66	F;frozen
GSM1913751	Sample127_Control	GSE74193	control	brain	msraptype:in_vitro_differentiated_cells;msrapconf:0.872	5806636077_R04C01	GSM1913751.1548872982.hlink.GSM1913751_5806636077_R04C01	valm:12;unitm:years	17.15	M	M	0.01	0.34	0.14	0.28	0.21	0.19	F;frozen
GSM3662156	NA	GSE128068;GSE128064	NA	NA	msraptype:NA;msrapconf:NA	101032610110_R06C01	GSM3662156.1552663164.hlink.GSM3662156_101032610110_R06C01	valm:NA	53.76	NA	M	0.02	0.08	0.11	0.05	0.08	0.68	NA
GSM1860877	peripheral T cells-ice storm-39	GSE72354	NA	blood;white_blood_cell;t_cell	msraptype:primary_cells;msrapconf:0.767	8667053044_R02C01	GSM1860877.1548799666.hlink.GSM1860877_8667053044_R02C01	valm:NA	15.21	F	F	0.21	0.55	0.13	0.03	0.02	0.02	NA
GSM1501446	SAMPLE_45_Adult	GSE61278;GSE61279	NA	liver	msraptype:tissue;msrapconf:0.893	7973219137_R06C01	GSM1501446.1548872982.hlink.GSM1501446_7973219137_R06C01	valm:NA;unitm:years;infom:adult	28.84	M	M	0.05	0.31	0.15	0.23	0.16	0.31	NA
GSM1873771	53035 7507875012_R05C02	GSE72874;GSE72872	normal;healthy;control	distal;esophagus;blood	msraptype:tissue;msrapconf:0.618	7507875012_R05C02	GSM1873771.1548872982.hlink.GSM1873771_7507875012_R05C02	valm:45	53.82	F	F	0	0.46	0.1	0.19	0.22	0.14	NA
GSM1204297	genomic DNA from CD19+ blood cell donor 569_B	GSE49032;GSE49031	normal;healthy;control	blood	msraptype:primary_cells;msrapconf:0.904	5723662002_R03C01	GSM1204297.1548799666.hlink.GSM1204297_5723662002_R03C01	valm:NA;infom:pediatric	54.37	NA	M	0.01	0.09	0	0.89	0.01	0.02	NA
GSM1662093	ESCT035	GSE68060	cancer	NA	msraptype:tissue;msrapconf:0.646	9257625018_R02C02	GSM1662093.1548799666.hlink.GSM1662093_9257625018_R02C02	valm:NA	59.44	NA	M	0	0.42	0.18	0.22	0.23	0.08	NA
GSM1669777	CellLine_ESO51	GSE68379	cancer	esophagus	msraptype:cell_line;msrapconf:0.922	8359026029_R02C02	GSM1669777.1548799666.hlink.GSM1669777_8359026029_R02C02	valm:NA	47.44	NA	F	0.06	0.36	0.23	0.12	0.28	0.09	NA
GSM3294792	sample 17, second tumor from ERneg BC	GSE117439	cancer	tumor;breast	msraptype:tissue;msrapconf:0.872	9422492063_R05C02	GSM3294792.1548799666.hlink.GSM3294792_9422492063_R05C02	valm:NA	43.1	F	F	0.06	0.28	0.12	0.2	0.18	0.28	NA
GSM1887062	Individual_68_1997	GSE73115	NA	NA	msraptype:tissue;msrapconf:0.464	6929806073_R02C01	GSM1887062.1548799666.hlink.GSM1887062_6929806073_R02C01	valm:NA	72.4	F	F	0	0.15	0.12	0.04	0.07	0.6	NA
GSM2814662	whole blood taken from sample 5471	GSE105018	normal	blood;whole_blood	msraptype:tissue;msrapconf:0.503	200049730064_R05C02	GSM2814662.1548799666.hlink.GSM2814662_200049730064_R05C02	valm:18	18.77	M	M	0.12	0.3	0	0.07	0.06	0.47	F;frozen
GSM2337346	P009097-25032014-TB-01 [Whole blood]	GSE87648;GSE87650	normal	blood;whole_blood	msraptype:primary_cells;msrapconf:0.684	9989536135_R04C02	GSM2337346.1548872982.hlink.GSM2337346_9989536135_R04C02	valm:33	34.25	F	F	0.12	0.17	0.03	0.09	0.07	0.56	NA
GSM2777884	Brain tumor; SAMPLE 187	GSE103659	cancer	tumor;brain	msraptype:tissue;msrapconf:0.953	9969477121_R06C02	GSM2777884.1548799666.hlink.GSM2777884_9969477121_R06C02	valm:50	88.44	NA	M	0.22	0.18	0.03	0.29	0.23	0.2	NA
GSM3530074	NA	GSE124366	NA	NA	msraptype:NA;msrapconf:NA	9296930122_R04C01	GSM3530074.1552663164.hlink.GSM3530074_9296930122_R04C01	valm:NA	12.11	NA	M	0.16	0.59	0.07	0.06	0.09	0	NA
GSM3584343	NA	GSE125895	NA	NA	msraptype:NA;msrapconf:NA	9373550062_R05C02	GSM3584343.1552663164.hlink.GSM3584343_9373550062_R05C02	valm:NA	58.28	NA	F	0.04	0.31	0.13	0.29	0.2	0.21	NA
GSM1755194	dkfz_ATRT_25	GSE70460	cancer	brain	msraptype:tissue;msrapconf:0.929	6164621144_R03C02	GSM1755194.1548799666.hlink.GSM1755194_6164621144_R03C02	valm:1;unitm:years	8.07	M	M	0.16	0.25	0.13	0.33	0.12	0.26	NA
GSM3440326	ERC45KI221 genomic DNA from whole blood	GSE121633	normal	blood;whole_blood	msraptype:tissue;msrapconf:0.474	6057825057_R01C02	GSM3440326.1548872982.hlink.GSM3440326_6057825057_R01C02	valm:74	71.57	F	F	0.06	0.05	0.1	0.08	0.12	0.59	NA
GSM2791737	EPN-PFA SAMPLE 106	GSE104210	cancer	brain	msraptype:tissue;msrapconf:0.661	3999876010_R01C02	GSM2791737.1548799666.hlink.GSM2791737_3999876010_R01C02	valm:1	38.58	M	M	0.16	0.21	0.06	0.35	0.16	0.23	NA
GSM2449512	G00228 PBMC Genomic DNA	GSE93266	NA	NA	msraptype:tissue;msrapconf:0.693	9257625046_R05C01	GSM2449512.1548799666.hlink.GSM2449512_9257625046_R05C01	valm:NA	48.31	F	F	0.12	0.16	0.02	0.11	0.04	0.57	NA
GSM2404080	MNG, sample 1227 [reference set]	GSE90496;GSE109381	cancer	brain	msraptype:tissue;msrapconf:0.661	9376561043_R05C02	GSM2404080.1548799666.hlink.GSM2404080_9376561043_R05C02	valm:75;unitm:years	59.53	M	M	0.13	0.25	0.06	0.2	0.41	0.11	FFPE;formalin_fixed_paraffin_embedded
GSM1203484	genomic DNA at diagnosis from BCP-ALL patient ALL_107	GSE49032;GSE49031	cancer;leukemia;acute_leukemia;acute_lymphoblastic_leukemia	NA	msraptype:primary_cells;msrapconf:0.632	6929726073_R05C02	GSM1203484.1548799666.hlink.GSM1203484_6929726073_R05C02	valm:NA;infom:pediatric	53.24	NA	M	0.08	0	0	0.75	0.01	0.19	NA
GSM1702188	FT57_kid	GSE69502	NA	kidney	msraptype:tissue;msrapconf:0.897	7973201038_R02C02	GSM1702188.1548799666.hlink.GSM1702188_7973201038_R02C02	valm:22;unitm:weeks	3.06	M	M	0.07	0.29	0.05	0.44	0.05	0.27	NA
GSM2403225	LGG, PA MID, sample 372 [reference set]	GSE90496;GSE109381	cancer	brain	msraptype:tissue;msrapconf:0.661	7310440067_R06C02	GSM2403225.1548799666.hlink.GSM2403225_7310440067_R06C02	valm:6;unitm:years	15.14	F	F	0.07	0.24	0.1	0.22	0.43	0.05	F;frozen
GSM2360090	3981	GSE89181	NA	blood	msraptype:tissue;msrapconf:0.719	6190781010_R06C01	GSM2360090.1548872982.hlink.GSM2360090_6190781010_R06C01	valm:83	31.87	M	M	0.06	0.31	0.19	0.19	0.24	0.15	NA
GSM2083475	MD56	GSE79009	NA	nervous_system	msraptype:tissue;msrapconf:0.631	9388306123_R05C02	GSM2083475.1548872982.hlink.GSM2083475_9388306123_R05C02	valm:NA	53.91	NA	F	0.06	0.29	0.11	0.26	0.3	0.13	NA
GSM2336825	P008931-19082013-TD4-01	GSE87640;GSE87650	NA	NA	msraptype:NA;msrapconf:NA	9647455142_R02C02	GSM2336825.1548872982.hlink.GSM2336825_9647455142_R02C02	valm:NA	38.61	F	F	0.06	0.95	0	0	0	0.01	NA
GSM2320018	Case 1 Nodule 3	GSE87056	case	liver	msraptype:tissue;msrapconf:0.954	9297949072_R03C01	GSM2320018.1548799666.hlink.GSM2320018_9297949072_R03C01	valm:56	46.95	M	M	0.07	0.36	0.16	0.21	0.2	0.16	NA
GSM1236152	6969568029_R02C02	GSE51057;GSE51032	cancer;breast_cancer	breast;blood	msraptype:tissue;msrapconf:0.467	6969568029_R02C02	GSM1236152.1548872982.hlink.GSM1236152_6969568029_R02C02	valm:63	56.84	F	F	0.15	0.14	0.04	0.08	0.07	0.56	NA
GSM2794571	genomic_DNA_from_Surgical_resection_LGG-MD1697	GSE104293	NA	NA	msraptype:tissue;msrapconf:0.706;cell_line;ccid:697;ccacc:CVCL_0079;cccat:cancer_cell_line	9374343055_R06C01	GSM2794571.1548872982.hlink.GSM2794571_9374343055_R06C01	valm:48	60.69	F	F	0.16	0.27	0.11	0.33	0.1	0.27	FFPE;formalin_fixed_paraffin_embedded
GSM1847998	gDNA_CD4_Control_rep7	GSE71955;GSE71957	healthy;control	blood;white_blood_cell;t_cell	msraptype:primary_cells;msrapconf:0.955	9407210117_R02C02	GSM1847998.1548872982.hlink.GSM1847998_9407210117_R02C02	valm:37	36.34	F	F	0.03	0.79	0.03	0	0	0.15	NA
GSM2941494	A IDH, sample 770 [validation set]	GSE109379;GSE109381	cancer	brain	msraptype:tissue;msrapconf:0.87	9553932030_R01C02	GSM2941494.1548872982.hlink.GSM2941494_9553932030_R01C02	valm:NA	66.53	NA	M	0.23	0.22	0.05	0.33	0.21	0.19	FFPE;formalin_fixed_paraffin_embedded
GSM1914284	Sample660_Schizo	GSE74193	NA	brain	msraptype:in_vitro_differentiated_cells;msrapconf:0.872	7927554041_R01C02	GSM1914284.1548872982.hlink.GSM1914284_7927554041_R01C02	valm:75;unitm:years	64.84	M	M	0.02	0.35	0.13	0.29	0.2	0.19	F;frozen
GSM1682870	EXP-620: TCGA-AZ-4308-01A-01D-1407-05	GSE68838	cancer	colon;intestine	msraptype:tissue;msrapconf:0.879	5775041065_R03C01	GSM1682870.1548799666.hlink.GSM1682870_5775041065_R03C01	valm:47	50.06	F	F	0	0.39	0.18	0.21	0.21	0.14	NA
GSM2404339	LGG, GG, sample 1486 [reference set]	GSE90496;GSE109381	cancer	brain;oral	msraptype:tissue;msrapconf:0.661	9422492075_R06C01	GSM2404339.1548799666.hlink.GSM2404339_9422492075_R06C01	valm:32;unitm:years	27.45	M	M	0.05	0.31	0.14	0.27	0.23	0.19	FFPE;formalin_fixed_paraffin_embedded
GSM2402907	LGG, PA PF, sample 54 [reference set]	GSE90496;GSE109381	cancer	brain;cerebellum;blood;neuron	msraptype:tissue;msrapconf:0.661	6929689161_R06C01	GSM2402907.1548872982.hlink.GSM2402907_6929689161_R06C01	valm:6;unitm:years	12.41	M	M	0.02	0.3	0.11	0.3	0.29	0.12	F;frozen
GSM2238053	Prostate_tumour_CPCG0416_rep1	GSE84493	cancer	tumor;prostate	msraptype:tissue;msrapconf:0.651	5765141048_R06C01	GSM2238053.1548799666.hlink.GSM2238053_5765141048_R06C01	valm:NA	58.53	NA	M	0	0.47	0.1	0.27	0.09	0.24	NA
GSM2101213	First diagnosis 9969477034_R03C01	GSE79695	NA	NA	msraptype:stem_cells;msrapconf:0.522	9969477034_R03C01	GSM2101213.1548872982.hlink.GSM2101213_9969477034_R03C01	valm:NA	73.31	NA	M	0.19	0.2	0.1	0.25	0.3	0.11	NA
GSM3563173	NA	GSE125105	NA	NA	msraptype:NA;msrapconf:NA	9989536025_R03C01	GSM3563173.1552663164.hlink.GSM3563173_9989536025_R03C01	valm:NA	38.21	NA	M	0.07	0.14	0.04	0.1	0.08	0.61	NA
GSM2940998	PXA, sample 274 [validation set]	GSE109379;GSE109381	cancer	brain;cerebellum	msraptype:tissue;msrapconf:0.87	3998546129_R02C02	GSM2940998.1548799666.hlink.GSM2940998_3998546129_R02C02	valm:19;unitm:years	27.78	M	M	0.03	0.32	0.13	0.16	0.47	0.01	FFPE;formalin_fixed_paraffin_embedded
GSM2221564	Sporadic_prostate_tumour_CPCG0073_rep2	GSE83917;GSE84043	cancer	tumor;prostate	msraptype:tissue;msrapconf:0.804	3999510001_R06C01	GSM2221564.1548872982.hlink.GSM2221564_3999510001_R06C01	valm:NA	62.82	NA	M	0	0.45	0.16	0.27	0.07	0.25	NA
GSM2229114	Breast_tumor_1300	GSE84207	cancer	tumor;breast	msraptype:tissue;msrapconf:0.821	9553932155_R06C01	GSM2229114.1548799666.hlink.GSM2229114_9553932155_R06C01	valm:NA	72.92	F	F	0.01	0.48	0.17	0.2	0.13	0.2	NA
GSM1236258	6042324124_R04C01	GSE51032	cancer;colorectal_cancer	colorectal;intestine;colon;rectum;blood	msraptype:tissue;msrapconf:0.467	6042324124_R04C01	GSM1236258.1548799666.hlink.GSM1236258_6042324124_R04C01	valm:59	61.78	F	F	0.1	0.12	0.05	0.04	0.07	0.64	NA
GSM1682996	EXP-620: TCGA-DM-A1D7-01A-11D-A153-05	GSE68838	cancer	colon;intestine	msraptype:tissue;msrapconf:0.844	6042316008_R03C02	GSM1682996.1548799666.hlink.GSM1682996_6042316008_R03C02	valm:NA	69.04	F	M	0	0.39	0.18	0.22	0.22	0.12	NA
GSM1235917	6055424154_R03C02	GSE51032	normal;healthy;control	blood	msraptype:tissue;msrapconf:0.496	6055424154_R03C02	GSM1235917.1548872982.hlink.GSM1235917_6055424154_R03C02	valm:60	63.09	M	M	0.05	0.1	0.05	0.05	0.08	0.68	NA
GSM1669906	CellLine_HSC-4	GSE68379	cancer	neck	msraptype:in_vitro_differentiated_cells;msrapconf:0.89;cell_line;ccid:HSC-4;ccacc:CVCL_1289;cccat:cancer_cell_line	7878191035_R06C02	GSM1669906.1548799666.hlink.GSM1669906_7878191035_R06C02	valm:NA	70.33	NA	F	0.18	0.28	0.14	0.21	0.23	0.17	NA
GSM2363598	Genomic DNA from dried neonatal blood spot punches_DHA 10003886016_R03C02	GSE89278	normal	blood;blood_spot	msraptype:tissue;msrapconf:0.596	10003886016_R03C02	GSM2363598.1548799666.hlink.GSM2363598_10003886016_R03C02	valm:NA	0.13	M	M	0.05	0.17	0	0.11	0.11	0.56	NA
GSM2334482	X579 genomic DNA from whole blood	GSE87571	normal	blood;whole_blood	msraptype:tissue;msrapconf:0.552	7766148061_R05C01	GSM2334482.1548872982.hlink.GSM2334482_7766148061_R05C01	valm:54	57.42	M	M	0.03	0.18	0.1	0.04	0.06	0.59	F;frozen
GSM1913959	Sample335_Control	GSE74193	control	brain	msraptype:in_vitro_differentiated_cells;msrapconf:0.872	5815188021_R05C02	GSM1913959.1548799666.hlink.GSM1913959_5815188021_R05C02	valm:40;unitm:years	39.46	F	F	0	0.36	0.14	0.28	0.19	0.2	F;frozen
GSM2724288	9904796029_R06C01	GSE102119;GSE102120	cancer	ovary;endocrine_system	msraptype:tissue;msrapconf:0.887	9904796029_R06C01	GSM2724288.1548799666.hlink.GSM2724288_9904796029_R06C01	valm:NA	56.25	NA	F	0.25	0.15	0.06	0.3	0.23	0.13	NA
GSM2098231	3_3	GSE79556	cancer	matched;oral;tongue;squamous	msraptype:tissue;msrapconf:0.76	9247377147_R01C01	GSM2098231.1548872982.hlink.GSM2098231_9247377147_R01C01	valm:NA	28.05	F	F	0.24	0.21	0.11	0.19	0.24	0.14	NA
GSM2334423	X520 genomic DNA from whole blood	GSE87571	normal	blood;whole_blood	msraptype:tissue;msrapconf:0.552	7512560102_R04C02	GSM2334423.1548872982.hlink.GSM2334423_7512560102_R04C02	valm:33	44.51	F	F	0.07	0.2	0.06	0.15	0.04	0.47	F;frozen
GSM3056953	NA	GSE112067	NA	NA	msraptype:NA;msrapconf:NA	200069280177_R02C02	GSM3056953.1552663164.hlink.GSM3056953_200069280177_R02C02	valm:NA	60.32	NA	M	0.18	0.16	0.11	0.3	0.26	0.17	NA
GSM2363850	Genomic DNA from dried neonatal blood spot punches_DHA 10005833080_R03C02	GSE89278	normal	blood;blood_spot	msraptype:tissue;msrapconf:0.597	10005833080_R03C02	GSM2363850.1548799666.hlink.GSM2363850_10005833080_R03C02	valm:NA	0.39	F	F	0.05	0.23	0	0.06	0.1	0.56	NA
GSM2404212	A IDH, HG, sample 1359 [reference set]	GSE90496;GSE109381	cancer	blood;neuron	msraptype:tissue;msrapconf:0.661	9379086163_R06C01	GSM2404212.1548799666.hlink.GSM2404212_9379086163_R06C01	valm:48;unitm:years	133.66	M	M	0.17	0.24	0.05	0.36	0.22	0.18	FFPE;formalin_fixed_paraffin_embedded
GSM2738191	3999840148_R01C02	GSE102468	control	blood	msraptype:tissue;msrapconf:0.545	3999840148_R01C02	GSM2738191.1548799666.hlink.GSM2738191_3999840148_R01C02	valm:NA	27.25	F	F	0.12	0.15	0.05	0.12	0.07	0.54	NA
GSM2221563	Sporadic_prostate_tumour_CPCG0040_rep2	GSE83917;GSE84043	cancer	tumor;prostate	msraptype:tissue;msrapconf:0.804	3999510001_R05C01	GSM2221563.1548872982.hlink.GSM2221563_3999510001_R05C01	valm:NA	64.5	NA	M	0	0.45	0.12	0.29	0.13	0.22	NA
GSM2941300	GBM, RTK I, sample 576 [validation set]	GSE109379;GSE109381	cancer	brain	msraptype:tissue;msrapconf:0.935	3999875071_R04C01	GSM2941300.1548799666.hlink.GSM2941300_3999875071_R04C01	valm:NA	102.16	NA	M	0.15	0.2	0.08	0.34	0.22	0.18	FFPE;formalin_fixed_paraffin_embedded
GSM2941550	MB, SHH CHL AD, sample 826 [validation set]	GSE109379;GSE109381	cancer	brain	msraptype:tissue;msrapconf:0.948	9741950025_R02C02	GSM2941550.1548872982.hlink.GSM2941550_9741950025_R02C02	valm:39;unitm:years	57.14	M	M	0.17	0.21	0.01	0.4	0.15	0.2	FFPE;formalin_fixed_paraffin_embedded
GSM1646852	NA	GSE67444	NA	blood	msraptype:tissue;msrapconf:0.591	9297949059_R02C01	GSM1646852.1548799666.hlink.GSM1646852_9297949059_R02C01	valm:NA	4.14	NA	M	0.01	0.09	0	0.12	0.06	0.71	NA
GSM2674514	genomic DNA from PM87 term control placenta	GSE100197	control	placenta	msraptype:tissue;msrapconf:0.891	7970368023_R05C02	GSM2674514.1548799666.hlink.GSM2674514_7970368023_R05C02	valm:37;unitm:years	0.5	F	F	0.08	0.3	0.16	0.26	0.14	0.25	NA
GSM1843126	Genomic DNA from human placenta 323	GSE71678	normal	placenta	msraptype:tissue;msrapconf:0.762	3999997018_R02C02	GSM1843126.1548872982.hlink.GSM1843126_3999997018_R02C02	valm:41;unitm:years	-0.27	F	F	0.1	0.29	0.18	0.22	0.07	0.31	F;frozen
GSM2337585	P009104-07042014-TB-01 [Whole blood]	GSE87648;GSE87650	normal	blood;whole_blood	msraptype:primary_cells;msrapconf:0.684	9878820128_R03C02	GSM2337585.1548872982.hlink.GSM2337585_9878820128_R03C02	valm:41	44.84	F	F	0.08	0.21	0.03	0.08	0.05	0.61	NA
GSM2260643	whole blood genomic DNA of sample SE1131	GSE85210	NA	blood;whole_blood	msraptype:tissue;msrapconf:0.527	8221916001_R03C02	GSM2260643.1548872982.hlink.GSM2260643_8221916001_R03C02	valm:NA	32.34	NA	M	0.09	0.23	0.08	0.08	0.05	0.49	NA
GSM2267386	N980436	GSE85467;GSE85464	NA	stomach	msraptype:tissue;msrapconf:0.749	101032570172_R01C02	GSM2267386.1548872982.hlink.GSM2267386_101032570172_R01C02	valm:NA	66.75	NA	F	0.07	0.32	0.16	0.26	0.17	0.14	NA
GSM2404659	GBM, RTK III, sample 1806 [reference set]	GSE90496;GSE109381	cancer	brain;blood;neuron	msraptype:tissue;msrapconf:0.782	9741950109_R06C01	GSM2404659.1548872982.hlink.GSM2404659_9741950109_R06C01	valm:16;unitm:years	69.82	F	F	0.14	0.28	0.07	0.3	0.19	0.2	FFPE;formalin_fixed_paraffin_embedded
GSM3190107	genomic DNA from Adjacent Normal skin 7	GSE115797	normal;healthy;control	adjacent;skin	msraptype:tissue;msrapconf:0.912	200501400054_R01C01	GSM3190107.1548872982.hlink.GSM3190107_200501400054_R01C01	valm:48	31.83	M	M	0.14	0.38	0.03	0.24	0.16	0.19	NA
GSM2808900	Dnr16_F_88_CTRL_Neuron	GSE66351	NA	brain;neuron	msraptype:cell_line;msrapconf:0.526;cell_line;ccid:RL;ccacc:CVCL_1660;cccat:cancer_cell_line	8221932039_R03C02	GSM2808900.1548872982.hlink.GSM2808900_8221932039_R03C02	valm:88	60.27	F	F	0	0.42	0.13	0.26	0.14	0.19	F;frozen
GSM2815010	whole blood taken from sample 292	GSE105018	normal	blood;whole_blood	msraptype:tissue;msrapconf:0.503	200091640096_R02C02	GSM2815010.1548799666.hlink.GSM2815010_200091640096_R02C02	valm:18	17.33	M	M	0.08	0.13	0.01	0.07	0.06	0.66	F;frozen
GSM3035554	genomic DNA from 3999984053_R02C01	GSE111629	genetic_disorder;parkinsons_disease	blood;whole_blood	msraptype:tissue;msrapconf:0.411	3999984053_R02C01	GSM3035554.1548872982.hlink.GSM3035554_3999984053_R02C01	valm:NA	72.53	NA	M	0.06	0.18	0.08	0.03	0.07	0.62	NA
GSM2714855	401176_C	GSE101764	cancer;colorectal_cancer	colorectal;intestine;colon;rectum;mucosa	msraptype:tissue;msrapconf:0.95	6285641042_R04C01	GSM2714855.1548799666.hlink.GSM2714855_6285641042_R04C01	valm:70	69.78	M	M	0.06	0.32	0.12	0.29	0.21	0.16	NA
GSM1506324	1048	GSE61496	NA	blood;whole_blood	msraptype:tissue;msrapconf:0.542	7310440025_R01C01	GSM1506324.1548872982.hlink.GSM1506324_7310440025_R01C01	valm:62	59.79	F	F	0.02	0.15	0.03	0.02	0.08	0.68	NA
GSM2260931	MB_SubtypeStudy_55187_methylation	GSE85218;GSE85212	cancer	brain	msraptype:tissue;msrapconf:0.805	7810920079_R05C01	GSM2260931.1548799666.hlink.GSM2260931_7810920079_R05C01	valm:NA	35.81	NA	F	0.24	0.13	0.06	0.37	0.2	0.2	NA
GSM1702221	FT18_sc	GSE69502	control	umbilical_cord	msraptype:tissue;msrapconf:0.828	9296930154_R03C01	GSM1702221.1548799666.hlink.GSM1702221_9296930154_R03C01	valm:20;unitm:weeks	1.35	M	M	0.08	0.26	0.12	0.35	0.12	0.29	NA
GSM2814268	whole blood taken from sample 4742	GSE105018	normal	blood;whole_blood	msraptype:tissue;msrapconf:0.503	9828653020_R04C02	GSM2814268.1548799666.hlink.GSM2814268_9828653020_R04C02	valm:18	19.44	M	M	0.19	0.18	0.1	0.19	0.06	0.34	F;frozen
GSM2403349	MB, WNT, sample 496 [reference set]	GSE90496;GSE109381	cancer	brain;cerebellum	msraptype:tissue;msrapconf:0.847	7990908004_R01C01	GSM2403349.1548872982.hlink.GSM2403349_7990908004_R01C01	valm:14;unitm:years	52.61	M	M	0.17	0.22	0.1	0.34	0.15	0.22	FFPE;formalin_fixed_paraffin_embedded
GSM3584385	NA	GSE125895	NA	NA	msraptype:NA;msrapconf:NA	9341679067_R01C02	GSM3584385.1552663164.hlink.GSM3584385_9341679067_R01C02	valm:NA	61.29	NA	F	0.12	0.33	0.03	0.31	0.07	0.32	NA
GSM1848007	gDNA_CD4_Control_rep16	GSE71955;GSE71957	healthy;control	blood;white_blood_cell;t_cell	msraptype:primary_cells;msrapconf:0.955	9421912100_R06C01	GSM1848007.1548872982.hlink.GSM1848007_9421912100_R06C01	valm:54	56.38	F	F	0.08	0.92	0	0	0	0	NA
GSM2288079	Mutant no dox [SV10_M5minus]	GSE85942;GSE85938	NA	nervous_system	msraptype:cell_line;msrapconf:0.569	9344737138_R04C02	GSM2288079.1548799666.hlink.GSM2288079_9344737138_R04C02	valm:NA	106.62	NA	F	0.18	0.18	0.2	0.3	0.19	0.15	NA
GSM1236364	6969568141_R04C01	GSE51057;GSE51032	cancer;breast_cancer	breast;blood	msraptype:tissue;msrapconf:0.467	6969568141_R04C01	GSM1236364.1548799666.hlink.GSM1236364_6969568141_R04C01	valm:66	61.22	F	F	0.06	0.12	0.12	0.04	0.08	0.59	NA
GSM1617008	chorionic_villus_normal_rep11	GSE66210	normal	placenta	msraptype:tissue;msrapconf:0.837	8795194156_R05C01	GSM1617008.1548872982.hlink.GSM1617008_8795194156_R05C01	valm:NA	0.33	NA	F	0.11	0.27	0.17	0.24	0.12	0.25	NA
GSM2814923	whole blood taken from sample 9011	GSE105018	normal	blood;whole_blood	msraptype:tissue;msrapconf:0.503	200049730131_R03C01	GSM2814923.1548799666.hlink.GSM2814923_200049730131_R03C01	valm:18	20.1	M	M	0.03	0.1	0.06	0.04	0.08	0.69	F;frozen
GSM2405358	MNG, sample 2502 [reference set]	GSE90496;GSE109381	cancer	brain	msraptype:tissue;msrapconf:0.661	3999834036_R04C01	GSM2405358.1548872982.hlink.GSM2405358_3999834036_R04C01	valm:42;unitm:years	63.93	F	F	0.07	0.28	0.09	0.21	0.39	0.1	FFPE;formalin_fixed_paraffin_embedded
GSM2405580	GBM, G34, sample 2724 [reference set]	GSE90496;GSE109381	cancer	brain;blood;neuron	msraptype:tissue;msrapconf:0.782	3999002049_R05C02	GSM2405580.1548872982.hlink.GSM2405580_3999002049_R05C02	valm:12;unitm:years	65.63	F	F	0.24	0.16	0.12	0.31	0.16	0.17	FFPE;formalin_fixed_paraffin_embedded
GSM2337260	683 [Whole blood]	GSE87648;GSE87650	normal	blood;whole_blood	msraptype:primary_cells;msrapconf:0.684	9989536035_R02C02	GSM2337260.1548799666.hlink.GSM2337260_9989536035_R02C02	valm:32	44.81	M	M	0.09	0.11	0.05	0.05	0.05	0.66	NA
GSM2562779	KMT2D-9 whole blood KMT2D LOF genomic DNA	GSE97362	NA	blood;whole_blood	msraptype:tissue;msrapconf:0.506	9934987132_R03C02	GSM2562779.1548799666.hlink.GSM2562779_9934987132_R03C02	valm:18;unitm:years	9.79	M	M	0.1	0.22	0	0.04	0.12	0.51	NA
GSM2890309	NA	GSE108123;GSE108124	NA	NA	msraptype:NA;msrapconf:NA	7766130031_R04C02	GSM2890309.1552670713.hlink.GSM2890309_7766130031_R04C02	valm:NA	44.1	NA	F	0.03	0.4	0.15	0.21	0.16	0.2	NA
GSM1964427	control, no neuronal degeneration post mortem, B95	GSE75704	control	neuron	msraptype:tissue;msrapconf:0.965	7507867125_R06C01	GSM1964427.1548799666.hlink.GSM1964427_7507867125_R06C01	valm:75;unitm:years	65.04	F	F	0	0.35	0.13	0.28	0.21	0.19	NA
GSM2388519		GSE89778;GSE89776	NA	NA	msraptype:tissue;msrapconf:0.503	200109350023_R03C02	GSM2388519.1548799666.hlink.GSM2388519_200109350023_R03C02	valm:NA	168.39	NA	F	0.14	0	0.19	0.24	0.38	0.23	NA
GSM1622776	Preterm 10 (PT10)	GSE66459	NA	umbilical_cord;blood;cord_blood	msraptype:tissue;msrapconf:0.547	Preterm_10	GSM1622776.1548872982.hlink.GSM1622776_Preterm_10	valm:NA	-0.09	F	F	0.04	0.19	0.1	0.09	0.11	0.5	NA
GSM2459736	genomic DNA from medulloblastoma_NMB745	GSE93646	cancer	brain	msraptype:tissue;msrapconf:0.707	9421912016_R03C01	GSM2459736.1548799666.hlink.GSM2459736_9421912016_R03C01	valm:14;unitm:years	60.35	M	M	0.24	0.19	0.05	0.36	0.1	0.26	NA
GSM2465267	genomic DNA from whole-blood DNA from sample F7859	GSE93933	NA	blood;whole_blood	msraptype:tissue;msrapconf:0.811	9285451205_R03C02	GSM2465267.1548799666.hlink.GSM2465267_9285451205_R03C02	valm:NA	2.73	NA	F	0.11	0.21	0.03	0.15	0.05	0.43	NA
GSM2711263	C1T03BE	GSE101641	healthy	nasal;epithelial	msraptype:tissue;msrapconf:0.853	9878820020_R03C01	GSM2711263.1548872982.hlink.GSM2711263_9878820020_R03C01	valm:35	25.18	F	F	0	0.34	0.13	0.15	0.16	0.3	NA
GSM3025784	genomic DNA from 200091640109_R06C02	GSE111223	control	NA	msraptype:tissue;msrapconf:0.855	200091640109_R06C02	GSM3025784.1548799666.hlink.GSM3025784_200091640109_R06C02	valm:61	56.26	M	M	0	0.09	0	0.05	0.06	0.84	NA
GSM2492249	MDAMB453 VPA 6	GSE94943	NA	NA	msraptype:cell_line;msrapconf:0.967	5806361006_R03C01	GSM2492249.1548872982.hlink.GSM2492249_5806361006_R03C01	valm:NA	88.09	NA	F	0.1	0.33	0.15	0.28	0.12	0.2	NA
GSM3396849	Control_Placenta Sample_40	GSE120250	control	placenta	msraptype:tissue;msrapconf:0.543	9992576207_R02C01	GSM3396849.1548799666.hlink.GSM3396849_9992576207_R02C01	valm:NA	0.82	F	F	0.05	0.33	0.18	0.24	0.13	0.25	NA
GSM2337502	P009121-19052014-TB-01 [Whole blood]	GSE87648;GSE87650	normal	blood;whole_blood	msraptype:primary_cells;msrapconf:0.684	9979553012_R04C02	GSM2337502.1548799666.hlink.GSM2337502_9979553012_R04C02	valm:44	50.32	M	M	0	0.09	0	0.08	0.16	0.69	NA
GSM2814474	whole blood taken from sample 5791	GSE105018	normal	blood;whole_blood	msraptype:tissue;msrapconf:0.503	9980092032_R03C01	GSM2814474.1548799666.hlink.GSM2814474_9980092032_R03C01	valm:18	20.85	F	F	0.04	0.13	0	0.03	0.06	0.73	F;frozen
GSM2814215	whole blood taken from sample 4272	GSE105018	normal	blood;whole_blood	msraptype:tissue;msrapconf:0.503	9828653021_R02C02	GSM2814215.1548799666.hlink.GSM2814215_9828653021_R02C02	valm:18	12.41	M	M	0.23	0.25	0	0.13	0.07	0.34	F;frozen
GSM2867811	G0027_1	GSE107459;GSE107460	NA	blood	msraptype:tissue;msrapconf:0.422	3999100136_R01C01	GSM2867811.1548872982.hlink.GSM2867811_3999100136_R01C01	valm:18	16.79	F	F	0.15	0.37	0.08	0.1	0.31	0	NA
GSM2334189	X289 genomic DNA from whole blood	GSE87571	normal	blood;whole_blood	msraptype:tissue;msrapconf:0.552	9376561035_R04C02	GSM2334189.1548799666.hlink.GSM2334189_9376561035_R04C02	valm:71	72.57	M	M	0.16	0.06	0.17	0.01	0.09	0.52	F;frozen
GSM1683072	EXP-620: TCGA-DM-A28E-01A-11D-A16X-05	GSE68838	cancer	colon;intestine	msraptype:tissue;msrapconf:0.844	6285625085_R01C02	GSM1683072.1548799666.hlink.GSM1683072_6285625085_R01C02	valm:NA	52.76	F	F	0.04	0.4	0.14	0.22	0.21	0.11	NA
GSM1501477	SAMPLE_76_Adult	GSE61278;GSE61279	cancer	liver	msraptype:tissue;msrapconf:0.877	7973219077_R02C02	GSM1501477.1548872982.hlink.GSM1501477_7973219077_R02C02	valm:NA;unitm:years;infom:adult	59	M	M	0.06	0.32	0.15	0.21	0.17	0.27	NA
GSM2714642	402424_C	GSE101764	cancer;colorectal_cancer	colorectal;intestine;colon;rectum;mucosa	msraptype:tissue;msrapconf:0.95	9969477083_R03C02	GSM2714642.1548872982.hlink.GSM2714642_9969477083_R03C02	valm:78	78.47	M	M	0.04	0.37	0.14	0.29	0.21	0.12	NA
GSM1619664	DCIS_sample55	GSE66313	NA	breast	msraptype:tissue;msrapconf:0.825	9341679035_R03C02	GSM1619664.1548872982.hlink.GSM1619664_9341679035_R03C02	valm:38	65.16	F	F	0	0.43	0.14	0.22	0.17	0.19	NA
GSM2229171	Breast_tumor_1322	GSE84207	cancer	tumor;breast	msraptype:tissue;msrapconf:0.821	9553932122_R02C02	GSM2229171.1548872982.hlink.GSM2229171_9553932122_R02C02	valm:NA	37.74	F	F	0.13	0.33	0.25	0.18	0.17	0.04	NA
GSM2645020	CIN3_22	GSE99511	cancer	vagina	msraptype:tissue;msrapconf:0.591	9340996078_R01C02	GSM2645020.1548872982.hlink.GSM2645020_9340996078_R01C02	valm:NA	44.67	NA	F	0	0.26	0.06	0.1	0.2	0.45	NA
GSM2405400	CONTR, PONS, sample 2544 [reference set]	GSE90496;GSE109381	normal;healthy;control	brain	msraptype:tissue;msrapconf:0.843	3999834096_R02C01	GSM2405400.1548799666.hlink.GSM2405400_3999834096_R02C01	valm:46;unitm:years	43.41	F	F	0.02	0.28	0.15	0.25	0.26	0.2	FFPE;formalin_fixed_paraffin_embedded
GSM2756916	genomic DNA from gastric normal 17	GSE103186	normal;healthy;control	stomach	msraptype:tissue;msrapconf:0.768	200123480027_R04C02	GSM2756916.1548799666.hlink.GSM2756916_200123480027_R04C02	valm:NA	51.93	NA	M	0.05	0.37	0.15	0.23	0.2	0.15	NA
GSM3333380	Placebopost_213-2	GSE118570	NA	blood;white_blood_cell;t_cell	msraptype:primary_cells;msrapconf:0.898	100946230168_R05C01	GSM3333380.1548872982.hlink.GSM3333380_100946230168_R05C01	valm:NA	22.26	M	M	0.05	0.19	0.18	0.14	0.41	0.03	NA
GSM2221498	Sporadic_prostate_tumour_CPCG0336_rep1	GSE83917;GSE84043	cancer	tumor;prostate	msraptype:tissue;msrapconf:0.804	5765141034_R02C01	GSM2221498.1548872982.hlink.GSM2221498_5765141034_R02C01	valm:NA	60.66	NA	M	0	0.46	0.11	0.26	0.13	0.19	NA
GSM2219540	lung adenocarcinoma_smoker (S2T)	GSE83842	cancer;lung_cancer	matched;respiratory_system;lung;blood	msraptype:tissue;msrapconf:0.801	6164655086_R01C01	GSM2219540.1548799666.hlink.GSM2219540_6164655086_R01C01	valm:80;unitm:years	69.15	M	M	0.12	0.24	0.1	0.36	0.22	0.11	NA
GSM1236209	6929697015_R02C01	GSE51057;GSE51032	normal;healthy;control	blood	msraptype:tissue;msrapconf:0.496;cell_line;ccid:697;ccacc:CVCL_0079;cccat:cancer_cell_line	6929697015_R02C01	GSM1236209.1548872982.hlink.GSM1236209_6929697015_R02C01	valm:39	38.82	F	F	0.07	0.1	0.04	0.05	0.08	0.69	NA
GSM1203378	genomic DNA at second relapse from patient ALL_5r2	GSE49032;GSE49031	cancer;leukemia;acute_leukemia;acute_lymphoblastic_leukemia	NA	msraptype:primary_cells;msrapconf:0.451	5723662036_R03C01	GSM1203378.1548799666.hlink.GSM1203378_5723662036_R03C01	valm:NA;infom:pediatric	148.23	NA	F	0.05	0	0.02	0.67	0.26	0.02	NA
GSM2363607	Genomic DNA from dried neonatal blood spot punches_DHA 10003886023_R06C01	GSE89278	normal	blood;blood_spot	msraptype:tissue;msrapconf:0.597	10003886023_R06C01	GSM2363607.1548872982.hlink.GSM2363607_10003886023_R06C01	valm:NA	0.37	F	F	0.04	0.26	0	0.08	0.15	0.48	NA
GSM2818163	NA	GSE105109	NA	NA	msraptype:NA;msrapconf:NA	3999510117_R01C02	GSM2818163.1552663164.hlink.GSM2818163_3999510117_R01C02	valm:NA	60.34	NA	F	0	0.3	0.14	0.24	0.24	0.2	F;frozen
GSM3440313	ERC45KI81 genomic DNA from whole blood	GSE121633	normal	blood;whole_blood	msraptype:tissue;msrapconf:0.474	6929806004_R04C02	GSM3440313.1548799666.hlink.GSM3440313_6929806004_R04C02	valm:71	78.49	F	F	0.04	0.11	0.13	0.01	0.08	0.63	NA
GSM1467109	GS0001417	GSE60185	cancer;breast_cancer	breast	msraptype:tissue;msrapconf:0.843	5808922031_R02C01	GSM1467109.1548799666.hlink.GSM1467109_5808922031_R02C01	valm:48	81.98	F	F	0	0.49	0.18	0.18	0.16	0.14	F;frozen
GSM2260913	MB_SubtypeStudy_55169_methylation	GSE85218;GSE85212	cancer	brain	msraptype:tissue;msrapconf:0.805	7973219045_R02C02	GSM2260913.1548799666.hlink.GSM2260913_7973219045_R02C02	valm:NA	20.67	NA	F	0.14	0.26	0.11	0.37	0.07	0.25	NA
GSM2791651	EPN-PFA SAMPLE 20	GSE104210	cancer	brain	msraptype:tissue;msrapconf:0.661	9969477061_R03C02	GSM2791651.1548872982.hlink.GSM2791651_9969477061_R03C02	valm:4	71.89	F	F	0.07	0.25	0.09	0.36	0.15	0.26	NA
GSM2337550	P008625-05032012-TB-S001 [Whole blood]	GSE87648;GSE87650	normal	blood;whole_blood	msraptype:primary_cells;msrapconf:0.684	9878820120_R04C02	GSM2337550.1548799666.hlink.GSM2337550_9878820120_R04C02	valm:49	51.07	F	F	0.08	0.14	0	0.06	0.04	0.69	NA
GSM2648836	DNAm_sample3	GSE99624	NA	blood;whole_blood	msraptype:tissue;msrapconf:0.611	200107460087_R03C01	GSM2648836.1548872982.hlink.GSM2648836_200107460087_R03C01	valm:77	75.96	F	F	0	0.13	0.1	0.02	0.07	0.66	NA
GSM2093329	Adjacent normal epithelial tissue [ESCC5-N]	GSE79366	normal;healthy;control	adjacent;epithelial	msraptype:tissue;msrapconf:0.772	200277210141_R06C01	GSM2093329.1548799666.hlink.GSM2093329_200277210141_R06C01	valm:NA	57.99	NA	M	0.05	0.4	0.09	0.22	0.23	0.14	NA
GSM2815060	whole blood taken from sample 682	GSE105018	normal	blood;whole_blood	msraptype:tissue;msrapconf:0.503	200091640106_R06C02	GSM2815060.1548799666.hlink.GSM2815060_200091640106_R06C02	valm:18	17.28	F	F	0.13	0.14	0.01	0.05	0.04	0.66	F;frozen
GSM2680011	A064 Baseline	GSE100386	NA	NA	msraptype:primary_cells;msrapconf:0.734	6229009045_R03C01	GSM2680011.1548799666.hlink.GSM2680011_6229009045_R03C01	valm:31	35.78	M	M	0.22	0.56	0.1	0.05	0.03	0.01	NA
GSM1564264	sperm genomic DNA from Donor L (0.35 subpopulatoin)	GSE64096	NA	sperm	msraptype:primary_cells;msrapconf:0.81	GSM1564264.1548872982.hlink.GSM1564264_L35__L35		valm:NA	33.24	M	M	0.34	0.18	0	0.3	0.09	0.29	NA
GSM1867742	Hip_Control 2	GSE63695	control	NA	msraptype:tissue;msrapconf:0.801	9257626013_R03C01	GSM1867742.1548872982.hlink.GSM1867742_9257626013_R03C01	valm:68	66.34	F	F	0	0.27	0.16	0.34	0.15	0.22	NA
GSM3584155	NA	GSE125895	NA	NA	msraptype:NA;msrapconf:NA	9283265163_R04C02	GSM3584155.1552670713.hlink.GSM3584155_9283265163_R04C02	valm:NA	62.85	NA	F	0.13	0.32	0.02	0.31	0.07	0.33	NA
GSM2815658	whole blood taken from sample 8332	GSE105018	normal	blood;whole_blood	msraptype:tissue;msrapconf:0.503	3999442100_R02C01	GSM2815658.1548799666.hlink.GSM2815658_3999442100_R02C01	valm:18	18.65	F	F	0.14	0.11	0	0.07	0.08	0.63	F;frozen
GSM1913929	Sample305_Schizo	GSE74193	NA	brain	msraptype:in_vitro_differentiated_cells;msrapconf:0.872	5815129009_R03C02	GSM1913929.1548872982.hlink.GSM1913929_5815129009_R03C02	valm:37;unitm:years	39.37	M	M	0.02	0.34	0.12	0.29	0.2	0.2	F;frozen
GSM2237978	Prostate_tumour_CPCG0238_rep1	GSE84493	cancer	tumor;prostate	msraptype:tissue;msrapconf:0.651	5760666032_R02C01	GSM2237978.1548799666.hlink.GSM2237978_5760666032_R02C01	valm:NA	57.15	NA	M	0	0.45	0.15	0.24	0.15	0.16	NA
GSM2403271	MB, SHH INF, sample 418 [reference set]	GSE90496;GSE109381	cancer	brain;cerebellum	msraptype:tissue;msrapconf:0.847	7970368167_R03C02	GSM2403271.1548799666.hlink.GSM2403271_7970368167_R03C02	valm:1;unitm:years	15.83	F	F	0.19	0.2	0.03	0.4	0.13	0.22	FFPE;formalin_fixed_paraffin_embedded
GSM2238226	Prostate_tumour_CPCG0411_rep2	GSE84493	cancer	tumor;prostate	msraptype:tissue;msrapconf:0.651	3998579112_R05C02	GSM2238226.1548872982.hlink.GSM2238226_3998579112_R05C02	valm:NA	55.26	NA	M	0	0.48	0.11	0.26	0.14	0.14	NA
GSM2941423	SFT HMPC, sample 699 [validation set]	GSE109379;GSE109381	cancer	brain	msraptype:tissue;msrapconf:0.87	9444375033_R06C02	GSM2941423.1548799666.hlink.GSM2941423_9444375033_R06C02	valm:NA	60.43	NA	F	0.1	0.29	0.12	0.27	0.12	0.22	FFPE;formalin_fixed_paraffin_embedded
GSM1947322	Genomic DNA from human placenta 3999997110 _ R06C01	GSE75248	normal	placenta	msraptype:tissue;msrapconf:0.565	3999997110_R06C01	GSM1947322.1548872982.hlink.GSM1947322_3999997110_R06C01	valm:NA	-0.16	M	M	0.1	0.29	0.18	0.23	0.12	0.28	NA
GSM2404479	A IDH, sample 1626 [reference set]	GSE90496;GSE109381	cancer	brain	msraptype:tissue;msrapconf:0.661	9444374134_R01C01	GSM2404479.1548872982.hlink.GSM2404479_9444374134_R01C01	valm:23;unitm:years	60.94	M	M	0.17	0.22	0.07	0.3	0.23	0.22	FFPE;formalin_fixed_paraffin_embedded
GSM2645882	Normal gastric mucosa, 200394970074_R02C01	GSE99553	normal;control	stomach;mucosa	msraptype:tissue;msrapconf:0.632	200394970074_R02C01	GSM2645882.1548799666.hlink.GSM2645882_200394970074_R02C01	valm:NA	68.15	M	M	0.08	0.24	0.14	0.38	0.15	0.12	NA
GSM2815183	whole blood taken from sample 1541	GSE105018	normal	blood;whole_blood	msraptype:tissue;msrapconf:0.503	101032570073_R01C02	GSM2815183.1548799666.hlink.GSM2815183_101032570073_R01C02	valm:18	18.69	F	F	0.11	0.21	0.11	0.11	0.1	0.38	F;frozen
GSM2898978	104: cell free DNA from plasma	GSE108462	cancer;prostate_cancer	prostate;blood	msraptype:tissue;msrapconf:0.573	3999510003_R04C02	GSM2898978.1548799666.hlink.GSM2898978_3999510003_R04C02	valm:67	57.81	NA	M	0.2	0.28	0.31	0.04	0.17	0	NA
GSM2814576	whole blood taken from sample 6271	GSE105018	normal	blood;whole_blood	msraptype:tissue;msrapconf:0.503	9992576177_R03C02	GSM2814576.1548799666.hlink.GSM2814576_9992576177_R03C02	valm:18	26.67	M	M	0.17	0.17	0.11	0.05	0.06	0.47	F;frozen
GSM2777828	Brain tumor; SAMPLE 138	GSE103659	cancer	tumor;brain;oral	msraptype:tissue;msrapconf:0.953	9534104007_R02C02	GSM2777828.1548872982.hlink.GSM2777828_9534104007_R02C02	valm:59;unitm:years	82.14	F	F	0.11	0.24	0.08	0.34	0.22	0.17	FFPE;formalin_fixed_paraffin_embedded
GSM2087419	BR:BT-549	GSE79185	NA	breast	msraptype:cell_line;msrapconf:0.963;cell_line;ccid:BT-549;ccacc:CVCL_1092;cccat:cancer_cell_line	9297949076_R01C01	GSM2087419.1548799666.hlink.GSM2087419_9297949076_R01C01	valm:NA	66.54	NA	F	0.05	0.29	0.21	0.27	0.21	0.19	NA
GSM1947296	Genomic DNA from human placenta 3999997076 _ R02C02	GSE75248	normal	placenta	msraptype:tissue;msrapconf:0.565	3999997076_R02C02	GSM1947296.1548872982.hlink.GSM1947296_3999997076_R02C02	valm:NA	0.48	F	F	0.08	0.3	0.18	0.24	0.12	0.26	NA
GSM2089994	10798_B dried neonatal bloodspot	GSE79257	NA	blood	msraptype:tissue;msrapconf:0.498	9611518142_R01C01	GSM2089994.1548872982.hlink.GSM2089994_9611518142_R01C01	valm:NA	0.2	M	M	0.11	0.14	0	0.1	0.09	0.6	NA
GSM2403038	MB, G4, sample 185 [reference set]	GSE90496;GSE109381	cancer	brain	msraptype:tissue;msrapconf:0.847	6929793052_R06C02	GSM2403038.1548799666.hlink.GSM2403038_6929793052_R06C02	valm:17;unitm:years	62.39	M	M	0.22	0.15	0.08	0.32	0.18	0.25	F;frozen
GSM1705017	5hmCIP_450K (0099-C-HMC)	GSE69633;GSE69636	NA	umbilical_cord;blood;cord_blood	msraptype:tissue;msrapconf:0.498	5815073009_R06C02	GSM1705017.1548872982.hlink.GSM1705017_5815073009_R06C02	valm:NA	0.1	F	F	0.16	0.16	0.09	0.23	0.06	0.35	NA
GSM2941425	MNG, sample 701 [validation set]	GSE109379;GSE109381	cancer	brain	msraptype:tissue;msrapconf:0.87	9444375037_R05C02	GSM2941425.1548799666.hlink.GSM2941425_9444375037_R05C02	valm:NA	99.95	NA	M	0.13	0.3	0.06	0.23	0.29	0.17	FFPE;formalin_fixed_paraffin_embedded
GSM2229264	Breast_tumor_1178	GSE84207	cancer	tumor;breast	msraptype:tissue;msrapconf:0.821	9553932047_R05C02	GSM2229264.1548799666.hlink.GSM2229264_9553932047_R05C02	valm:NA	73.24	F	F	0	0.48	0.19	0.22	0.16	0.13	NA
GSM2350745	K104261	GSE88883	NA	ovary;endocrine_system;breast	msraptype:tissue;msrapconf:0.81	3999932027_R01C02	GSM2350745.1548872982.hlink.GSM2350745_3999932027_R01C02	valm:57	72.87	F	F	0.05	0.39	0.07	0.23	0.24	0.17	NA
GSM1944161	TO_MB32	GSE75153	cancer	brain	msraptype:tissue;msrapconf:0.651	7810920080_R02C01	GSM1944161.1548872982.hlink.GSM1944161_7810920080_R02C01	valm:NA	79.22	NA	M	0.21	0.22	0.06	0.34	0.17	0.16	NA
GSM2808997	Ftl_RZ413_M70_AD6	GSE66351	NA	brain	msraptype:tissue;msrapconf:0.827	5854945021_R04C01	GSM2808997.1548799666.hlink.GSM2808997_5854945021_R04C01	valm:70	64.26	M	M	0.11	0.27	0.1	0.27	0.22	0.21	F;frozen
GSM2492223	MCF7 Cont	GSE94943	control	NA	msraptype:cell_line;msrapconf:0.967	5806361007_R01C01	GSM2492223.1548872982.hlink.GSM2492223_5806361007_R01C01	valm:NA	35.83	NA	F	0.14	0.39	0.16	0.27	0.06	0.25	NA
GSM2260622	whole blood genomic DNA of sample SE0805	GSE85210	NA	blood;whole_blood	msraptype:tissue;msrapconf:0.527	9374343101_R06C02	GSM2260622.1548872982.hlink.GSM2260622_9374343101_R06C02	valm:NA	33.67	NA	F	0.05	0.22	0.05	0.05	0.1	0.53	NA
GSM1548209	genomic DNA from CD34+38+ of AML patient SU014	GSE63409	leukemia;cancer;acute_leukemia;acute_myeloid_leukemia	blood;white_blood_cell;t_cell	msraptype:primary_cells;msrapconf:0.881	5730504049_R04C01	GSM1548209.1548799666.hlink.GSM1548209_5730504049_R04C01	valm:NA	35.64	M	M	0.12	0.02	0.15	0.34	0.27	0.34	NA
GSM2221517	Sporadic_prostate_tumour_CPCG0363_rep1	GSE83917;GSE84043	cancer	tumor;prostate	msraptype:tissue;msrapconf:0.804	5765141036_R04C02	GSM2221517.1548799666.hlink.GSM2221517_5765141036_R04C02	valm:NA	55.22	NA	M	0	0.45	0.1	0.28	0.14	0.21	NA
GSM2818066	NA	GSE105109	NA	NA	msraptype:NA;msrapconf:NA	3999492090_R01C01	GSM2818066.1552663164.hlink.GSM2818066_3999492090_R01C01	valm:NA	66.65	NA	F	0.1	0.29	0.1	0.26	0.22	0.2	F;frozen
GSM2337419	0725CD [Whole blood]	GSE87648;GSE87650	normal	blood;whole_blood	msraptype:primary_cells;msrapconf:0.684	9878820054_R05C02	GSM2337419.1548799666.hlink.GSM2337419_9878820054_R05C02	valm:32	38.77	F	F	0.07	0.08	0.01	0.05	0.07	0.74	NA
GSM2738159	3999840061_R03C02	GSE102468	control	blood	msraptype:tissue;msrapconf:0.545	3999840061_R03C02	GSM2738159.1548872982.hlink.GSM2738159_3999840061_R03C02	valm:NA	46.57	F	F	0.16	0.17	0.06	0.14	0.06	0.47	NA
GSM3639459	NA	GSE127824	NA	NA	msraptype:NA;msrapconf:NA	3999442162_R06C02	GSM3639459.1552663164.hlink.GSM3639459_3999442162_R06C02	valm:NA	-0.26	NA	F	0.09	0.27	0	0.1	0.06	0.47	NA
GSM1235753	7668610069_R06C02	GSE51032	normal;healthy;control	blood	msraptype:tissue;msrapconf:0.496	7668610069_R06C02	GSM1235753.1548872982.hlink.GSM1235753_7668610069_R06C02	valm:45	44.74	F	F	0.07	0.16	0.14	0.05	0.06	0.53	NA
GSM1843106	Genomic DNA from human placenta 303	GSE71678	normal	placenta	msraptype:tissue;msrapconf:0.762	3999984157_R06C02	GSM1843106.1548872982.hlink.GSM1843106_3999984157_R06C02	valm:39;unitm:years	-0.33	F	F	0.11	0.3	0.19	0.22	0.07	0.29	F;frozen
GSM1203664	genomic DNA at diagnosis from BCP-ALL patient ALL_275	GSE49032;GSE49031	cancer;leukemia;acute_leukemia;acute_lymphoblastic_leukemia	NA	msraptype:primary_cells;msrapconf:0.451	5859501029_R04C02	GSM1203664.1548799666.hlink.GSM1203664_5859501029_R04C02	valm:NA;infom:pediatric	60.03	NA	F	0.13	0.01	0	0.68	0	0.2	NA
GSM2842627	NA	GSE106556	NA	NA	msraptype:NA;msrapconf:NA	200400320119_R05C01	GSM2842627.1552663164.hlink.GSM2842627_200400320119_R05C01	valm:NA	60.69	NA	M	0.08	0.33	0.13	0.33	0.18	0.08	NA
GSM1682490	EXP-598: TCGA-39-5034-01A-01D-1440-05	GSE68825	cancer;lung_cancer	matched;respiratory_system;lung;squamous	msraptype:tissue;msrapconf:0.864	6055424084_R04C02	GSM1682490.1548799666.hlink.GSM1682490_6055424084_R04C02	valm:73	45.52	F	F	0.06	0.3	0.13	0.37	0.16	0.1	NA
GSM1425652	SAMPLE_65_CD4	GSE59065	NA	NA	msraptype:tissue;msrapconf:0.487	8221916099_R02C01	GSM1425652.1548799666.hlink.GSM1425652_8221916099_R02C01	valm:27;unitm:years	25.53	M	M	0.08	0.93	0	0	0	0	NA
GSM2229206	Breast_tumor_1187	GSE84207	cancer	tumor;breast	msraptype:tissue;msrapconf:0.821	9553932159_R04C02	GSM2229206.1548872982.hlink.GSM2229206_9553932159_R04C02	valm:NA	80.8	F	F	0	0.44	0.19	0.19	0.22	0.14	NA
GSM2221500	Sporadic_prostate_tumour_CPCG0340_rep1	GSE83917;GSE84043	cancer	tumor;prostate	msraptype:tissue;msrapconf:0.804	5765141034_R04C01	GSM2221500.1548872982.hlink.GSM2221500_5765141034_R04C01	valm:NA	50.52	NA	M	0	0.46	0.13	0.26	0.12	0.22	NA
GSM1505031	SAT_41	GSE61450;GSE61454	obese	adipose	msraptype:tissue;msrapconf:0.924	5822791018_R01C02	GSM1505031.1548799666.hlink.GSM1505031_5822791018_R01C02	valm:36	52	F	F	0.17	0.21	0.06	0.24	0.29	0.18	NA
GSM1913897	Sample273_Control	GSE74193	control	brain	msraptype:in_vitro_differentiated_cells;msrapconf:0.872	5815188020_R02C01	GSM1913897.1548799666.hlink.GSM1913897_5815188020_R02C01	valm:32;unitm:years	33.91	M	M	0.05	0.31	0.13	0.27	0.21	0.2	F;frozen
GSM1235875	6929726071_R02C01	GSE51057;GSE51032	normal;healthy;control	blood	msraptype:tissue;msrapconf:0.496	6929726071_R02C01	GSM1235875.1548872982.hlink.GSM1235875_6929726071_R02C01	valm:46	46.66	F	F	0.05	0.17	0.02	0.05	0.06	0.65	NA
GSM1896985	genomic DNA from neuroblastoma tumor 50	GSE73515;GSE73518	cancer	tumor;neuron	msraptype:tissue;msrapconf:0.71	8363800117_R03C02	GSM1896985.1548799666.hlink.GSM1896985_8363800117_R03C02	valm:<1;unitm:years	4.68	NA	F	0.24	0.17	0.09	0.31	0.11	0.25	NA
GSM2459591	genomic DNA from medulloblastoma_NMB440	GSE93646	cancer	brain	msraptype:tissue;msrapconf:0.707	7970368088_R05C01	GSM2459591.1548872982.hlink.GSM2459591_7970368088_R05C01	valm:5;unitm:years	5.99	M	M	0.23	0.19	0.13	0.32	0.09	0.24	NA
GSM2751814	Sperm from participant 32_S32	GSE102970	NA	sperm	msraptype:primary_cells;msrapconf:0.859	101032610067_R02C02	GSM2751814.1548872982.hlink.GSM2751814_101032610067_R02C02	valm:NA	29.37	M	M	0.37	0.14	0	0.29	0.1	0.31	F;frozen
GSM1654905	genomic DNA from 4b treated normal fibroblasts 2	GSE67733	normal	fibroblast	msraptype:cell_line;msrapconf:0.974;cell_line;ccid:GM00726;ccacc:CVCL_M979;cccat:finite_cell_line	8359026019_R03C02	GSM1654905.1548799666.hlink.GSM1654905_8359026019_R03C02	valm:NA	53.14	F	F	0.29	0.19	0.02	0.23	0.34	0.08	NA
GSM2403285	MB, G4, sample 432 [reference set]	GSE90496;GSE109381	cancer	brain;cerebellum	msraptype:tissue;msrapconf:0.847	7970376029_R03C02	GSM2403285.1548799666.hlink.GSM2403285_7970376029_R03C02	valm:7;unitm:years	26.82	F	F	0.21	0.15	0.1	0.33	0.15	0.26	FFPE;formalin_fixed_paraffin_embedded
GSM2714789	404656_A	GSE101764	cancer	NA	msraptype:tissue;msrapconf:0.92	9855358036_R04C02	GSM2714789.1548872982.hlink.GSM2714789_9855358036_R04C02	valm:64	52.06	M	M	0.15	0.3	0.12	0.25	0.19	0.14	NA
GSM2941239	GBM, MES, sample 515 [validation set]	GSE109379;GSE109381	cancer	brain	msraptype:tissue;msrapconf:0.935	3999834001_R02C02	GSM2941239.1548872982.hlink.GSM2941239_3999834001_R02C02	valm:NA	81.48	NA	F	0.1	0.21	0.13	0.26	0.32	0.13	FFPE;formalin_fixed_paraffin_embedded
GSM2771073	231_1a3_nt_rep1 [methylation]	GSE103427;GSE103425	NA	NA	msraptype:cell_line;msrapconf:0.948;cell_line;ccid:MDA-MB-231;ccacc:CVCL_0062;cccat:cancer_cell_line	3999356115_R04C01	GSM2771073.1548799666.hlink.GSM2771073_3999356115_R04C01	valm:NA	138.76	NA	F	0.15	0.23	0.22	0.22	0.25	0.11	NA
GSM2814572	whole blood taken from sample 6341	GSE105018	normal	blood;whole_blood	msraptype:tissue;msrapconf:0.503	9992576177_R05C01	GSM2814572.1548872982.hlink.GSM2814572_9992576177_R05C01	valm:18	15.38	F	F	0.13	0.24	0.01	0.09	0.08	0.47	F;frozen
GSM2402959	ATRT, SHH, sample 106 [reference set]	GSE90496;GSE109381	cancer	brain;blood;neuron	msraptype:tissue;msrapconf:0.758	6929718027_R01C01	GSM2402959.1548872982.hlink.GSM2402959_6929718027_R01C01	valm:2;unitm:years	23.75	F	F	0.25	0.2	0.08	0.37	0.05	0.3	F;frozen
GSM1858812	Breast tumor from TOP Cohort patient P_21	GSE72308;GSE72254	cancer	tumor;breast	msraptype:tissue;msrapconf:0.862	6929742020_R04C02	GSM1858812.1548872982.hlink.GSM1858812_6929742020_R04C02	valm:NA;unitm:years	47.26	NA	F	0.19	0.23	0.14	0.31	0.16	0.09	NA
GSM2405462	LGG, DNT, sample 2606 [reference set]	GSE90496;GSE109381	cancer	brain;neuron;epithelial	msraptype:tissue;msrapconf:0.661	3999100031_R06C02	GSM2405462.1548872982.hlink.GSM2405462_3999100031_R06C02	valm:4;unitm:years	6.3	M	M	0.13	0.25	0.08	0.29	0.21	0.21	FFPE;formalin_fixed_paraffin_embedded
GSM2565809	371N_normal	GSE97466	normal	NA	msraptype:tissue;msrapconf:0.851	9421912013_R01C01	GSM2565809.1548872982.hlink.GSM2565809_9421912013_R01C01	valm:25	35.18	M	M	0.13	0.29	0.01	0.36	0.1	0.31	NA
GSM2777752	Brain tumor; SAMPLE 62	GSE103659	cancer	tumor;brain	msraptype:tissue;msrapconf:0.953	3999308200_R06C01	GSM2777752.1548799666.hlink.GSM2777752_3999308200_R06C01	valm:54;unitm:years	105.18	M	M	0.11	0.22	0.1	0.26	0.28	0.2	FFPE;formalin_fixed_paraffin_embedded
GSM2261456	MB_SubtypeStudy_55712_methylation	GSE85218;GSE85212	cancer	brain	msraptype:tissue;msrapconf:0.805	9344737073_R03C01	GSM2261456.1548872982.hlink.GSM2261456_9344737073_R03C01	valm:NA	14.81	NA	F	0.25	0.18	0.01	0.38	0.17	0.19	NA
GSM2260755	MB_SubtypeStudy_55011_methylation	GSE85218;GSE85212	cancer	brain	msraptype:tissue;msrapconf:0.805	8959312036_R04C02	GSM2260755.1548872982.hlink.GSM2260755_8959312036_R04C02	valm:NA	63	NA	F	0.12	0.25	0.08	0.35	0.15	0.19	NA
GSM2229174	Breast_tumor_1070	GSE84207	cancer	tumor;breast	msraptype:tissue;msrapconf:0.821	9553932122_R05C02	GSM2229174.1548799666.hlink.GSM2229174_9553932122_R05C02	valm:NA	54.89	F	F	0.19	0.27	0.05	0.27	0.21	0.14	NA
GSM2814080	whole blood taken from sample 3601	GSE105018	normal	blood;whole_blood	msraptype:tissue;msrapconf:0.503	9741779130_R03C01	GSM2814080.1548872982.hlink.GSM2814080_9741779130_R03C01	valm:18	19.59	F	F	0.07	0.08	0.03	0.04	0.07	0.72	F;frozen
GSM3035635	genomic DNA from 3999984115_R03C01	GSE111629	control	blood;whole_blood	msraptype:tissue;msrapconf:0.678	3999984115_R03C01	GSM3035635.1548799666.hlink.GSM3035635_3999984115_R03C01	valm:37	38.28	F	F	0.13	0.11	0.03	0.04	0.05	0.65	NA
GSM2229260	Breast_tumor_1192	GSE84207	cancer	tumor;breast	msraptype:tissue;msrapconf:0.821	9553932047_R01C02	GSM2229260.1548872982.hlink.GSM2229260_9553932047_R01C02	valm:NA	64.97	F	F	0	0.53	0.13	0.26	0.11	0.09	NA
GSM2719598	genomic DNA from breast tissue 103	GSE101961	NA	breast	msraptype:tissue;msrapconf:0.839	6055432032_R05C01	GSM2719598.1548872982.hlink.GSM2719598_6055432032_R05C01	valm:50	61.91	NA	F	0.1	0.26	0.05	0.25	0.32	0.16	NA
GSM2049897	T47D_B2-overexpressing_rep2	GSE77348	NA	NA	msraptype:cell_line;msrapconf:0.948;cell_line;ccid:T-47D;ccacc:CVCL_0553;cccat:cancer_cell_line	9431213116_R03C01	GSM2049897.1548872982.hlink.GSM2049897_9431213116_R03C01	valm:NA	70.76	NA	F	0.09	0.44	0.19	0.23	0.08	0.22	NA
GSM1505133	Muscle_56	GSE61452;GSE61454	obese	NA	msraptype:tissue;msrapconf:0.873	5822943026_R05C02	GSM1505133.1548799666.hlink.GSM1505133_5822943026_R05C02	valm:44	45.09	M	M	0.17	0.19	0.07	0.28	0.2	0.26	NA
GSM2818297	NA	GSE105109	NA	NA	msraptype:NA;msrapconf:NA	3998567048_R02C02	GSM2818297.1552670713.hlink.GSM2818297_3998567048_R02C02	valm:NA	41.39	NA	F	0.26	0.23	0	0.24	0.06	0.33	F;frozen
GSM1506289	3002	GSE61496	NA	blood;whole_blood	msraptype:tissue;msrapconf:0.542	7310440064_R02C01	GSM1506289.1548799666.hlink.GSM1506289_7310440064_R02C01	valm:68	63.05	F	F	0	0.16	0.07	0.06	0.05	0.66	NA
GSM2334611	X708 genomic DNA from whole blood	GSE87571	normal	blood;whole_blood	msraptype:tissue;msrapconf:0.552	7512551003_R01C02	GSM2334611.1548872982.hlink.GSM2334611_7512551003_R01C02	valm:15	14.97	F	F	0.07	0.2	0	0.08	0.07	0.58	F;frozen
GSM1843079	Genomic DNA from human placenta 276	GSE71678	normal	placenta	msraptype:tissue;msrapconf:0.762	3999984101_R02C02	GSM1843079.1548872982.hlink.GSM1843079_3999984101_R02C02	valm:39;unitm:years	0.28	F	F	0.05	0.31	0.21	0.22	0.1	0.29	F;frozen
GSM2472288	e060_1	GSE94063;GSE94282	NA	NA	msraptype:cell_line;msrapconf:0.948	e60min_1	GSM2472288.1548872982.hlink.GSM2472288_e60min_1	valm:NA	114.96	NA	F	0.08	0.38	0.16	0.14	0.22	0.16	NA
GSM2492188	110p5 ck-1 2 h	GSE94943	control	NA	msraptype:tissue;msrapconf:1	5790865027_R02C01	GSM2492188.1548872982.hlink.GSM2492188_5790865027_R02C01	valm:NA	36.08	NA	F	0.28	0.19	0.05	0.25	0.18	0.22	NA
GSM1670372	CellLine_RERF-LC-KJ	GSE68379	cancer	respiratory_system;lung	msraptype:cell_line;msrapconf:0.914;cell_line;ccid:RERF-LC-KJ;ccacc:CVCL_1654;cccat:cancer_cell_line	7878191083_R04C01	GSM1670372.1548799666.hlink.GSM1670372_7878191083_R04C01	valm:NA	65.2	NA	M	0.06	0.31	0.16	0.21	0.25	0.18	NA
GSM1506401	2071	GSE61496	NA	blood;whole_blood	msraptype:tissue;msrapconf:0.542	7497398067_R06C01	GSM1506401.1548799666.hlink.GSM1506401_7497398067_R06C01	valm:34	40.46	M	M	0.06	0.14	0.15	0.04	0.1	0.51	NA
GSM3440587	ERC45KI3241 genomic DNA from whole blood	GSE121633	normal	blood;whole_blood	msraptype:tissue;msrapconf:0.474	6929793167_R04C01	GSM3440587.1548799666.hlink.GSM3440587_6929793167_R04C01	valm:43	47.91	F	F	0	0.2	0.05	0.03	0.07	0.65	NA
GSM1257722	GM00022	GSE52025;GSE53261	NA	skin;fibroblast	msraptype:cell_line;msrapconf:0.985;cell_line;ccid:GM00022;ccacc:CVCL_W228;cccat:finite_cell_line	5975819048_R02C02	GSM1257722.1548872982.hlink.GSM1257722_5975819048_R02C02	valm:NA	27.99	F	F	0.28	0.16	0.05	0.2	0.35	0.11	NA
GSM2825222	Normal Renal -2	GSE105288;GSE105260	normal;healthy;control	kidney	msraptype:tissue;msrapconf:0.749	7878191022_R01C01	GSM2825222.1548799666.hlink.GSM2825222_7878191022_R01C01	valm:NA	65.68	NA	F	0.11	0.32	0.1	0.27	0.22	0.11	NA
GSM1705065	5hmCIP_450K (0305-C-HMC)	GSE69633;GSE69636	NA	umbilical_cord;blood;cord_blood	msraptype:tissue;msrapconf:0.497	5815129026_R04C01	GSM1705065.1548799666.hlink.GSM1705065_5815129026_R04C01	valm:NA	0.09	M	M	0.26	0.17	0	0.22	0.05	0.36	NA
GSM2260972	MB_SubtypeStudy_55228_methylation	GSE85218;GSE85212	cancer	brain	msraptype:tissue;msrapconf:0.805	7973219052_R05C01	GSM2260972.1548872982.hlink.GSM2260972_7973219052_R05C01	valm:NA	22.53	NA	F	0.24	0.17	0.04	0.38	0.13	0.24	NA
GSM2360093	3985	GSE89181	NA	blood	msraptype:tissue;msrapconf:0.691	6190781010_R03C02	GSM2360093.1548799666.hlink.GSM2360093_6190781010_R03C02	valm:48	63.27	M	M	0.05	0.36	0.15	0.2	0.18	0.19	NA
GSM2815475	whole blood taken from sample 4682	GSE105018	normal	blood;whole_blood	msraptype:tissue;msrapconf:0.503	101130760085_R03C01	GSM2815475.1548799666.hlink.GSM2815475_101130760085_R03C01	valm:18	25.89	M	M	0.09	0.15	0	0.11	0.08	0.59	F;frozen
GSM2973852	genomic DNA from blood buffy coat of subject 48-CaF	GSE109914	NA	skin;blood	msraptype:tissue;msrapconf:0.878	200517420114_R04C02	GSM2973852.1548872982.hlink.GSM2973852_200517420114_R04C02	valm:NA	72.68	F	F	0.08	0.08	0.11	0.08	0.05	0.64	NA
GSM1755209	dkfz_ATRT_39	GSE70460	cancer	NA	msraptype:tissue;msrapconf:0.84	6229017023_R05C01	GSM1755209.1548872982.hlink.GSM1755209_6229017023_R05C01	valm:NA;unitm:years	18.74	F	F	0.26	0.21	0.05	0.34	0.06	0.3	NA
GSM1649796	genomic DNA from peripheral blood 57	GSE67393	normal	blood;peripheral_blood	msraptype:tissue;msrapconf:0.556	7927554001_R04C02	GSM1649796.1548872982.hlink.GSM1649796_7927554001_R04C02	valm:NA	55.95	M	M	0.03	0.2	0.11	0.06	0.07	0.53	NA
GSM2335033	CellLine_T84	GSE86078	cancer	colorectal;intestine;colon;rectum	msraptype:cell_line;msrapconf:0.995;cell_line;ccid:T84;ccacc:CVCL_0555;cccat:cancer_cell_line	200693590020_R01C02	GSM2335033.1548872982.hlink.GSM2335033_200693590020_R01C02	valm:NA	42.61	NA	F	0.14	0.33	0.17	0.24	0.23	0.08	NA
GSM2238013	Prostate_tumour_CPCG0353_rep1	GSE84493	cancer	tumor;prostate	msraptype:tissue;msrapconf:0.651	5765141036_R01C01	GSM2238013.1548799666.hlink.GSM2238013_5765141036_R01C01	valm:NA	73.7	NA	M	0	0.45	0.11	0.26	0.14	0.19	NA
GSM3025760	genomic DNA from 200091640092_R06C02	GSE111223	NA	NA	msraptype:tissue;msrapconf:0.606	200091640092_R06C02	GSM3025760.1548799666.hlink.GSM3025760_200091640092_R06C02	valm:NA	47.57	NA	M	0	0.06	0	0.05	0.06	0.87	NA
GSM2941224	A IDH, HG, sample 500 [validation set]	GSE109379;GSE109381	cancer	brain	msraptype:tissue;msrapconf:0.87	3999543050_R03C02	GSM2941224.1548872982.hlink.GSM2941224_3999543050_R03C02	valm:NA	138.63	NA	F	0.18	0.21	0.04	0.36	0.21	0.18	FFPE;formalin_fixed_paraffin_embedded
GSM2941762	A IDH, HG, sample 1038 [validation set]	GSE109379;GSE109381	cancer	brain	msraptype:tissue;msrapconf:0.87	9969477074_R01C01	GSM2941762.1548799666.hlink.GSM2941762_9969477074_R01C01	valm:NA	80.02	NA	F	0.17	0.18	0.08	0.33	0.28	0.15	FFPE;formalin_fixed_paraffin_embedded
GSM2238213	Prostate_tumour_CPCG0271_rep2	GSE84493	cancer	tumor;prostate	msraptype:tissue;msrapconf:0.651	3998579083_R04C02	GSM2238213.1548872982.hlink.GSM2238213_3998579083_R04C02	valm:NA	77.5	NA	M	0.04	0.39	0.11	0.27	0.17	0.23	NA
GSM1887004	Individual_40_1997	GSE73115	NA	NA	msraptype:tissue;msrapconf:0.464	7497398109_R04C01	GSM1887004.1548872982.hlink.GSM1887004_7497398109_R04C01	valm:NA	75.82	F	F	0.07	0.14	0.23	0.03	0.07	0.46	NA
GSM2362974	5127 Tend	GSE89253;GSE89251	NA	NA	msraptype:primary_cells;msrapconf:0.784	9904796021_R05C02	GSM2362974.1548799666.hlink.GSM2362974_9904796021_R05C02	valm:6;unitm:years	4.84	F	F	0	1	0	0	0	0	NA
GSM2349441	WBC-Control-L1	GSE88824	control	blood;white_blood_cell	msraptype:primary_cells;msrapconf:0.396	8942351141_R01C02	GSM2349441.1548799666.hlink.GSM2349441_8942351141_R01C02	valm:NA	50.59	NA	M	0.1	0.18	0.1	0.1	0.15	0.41	NA
GSM2719567	genomic DNA from breast tissue 120	GSE101961	NA	breast	msraptype:tissue;msrapconf:0.839	6055432007_R02C02	GSM2719567.1548799666.hlink.GSM2719567_6055432007_R02C02	valm:30	46.57	NA	F	0.09	0.27	0.06	0.24	0.36	0.14	NA
GSM2825225	Normal Renal -5	GSE105288;GSE105260	normal;healthy;control	kidney	msraptype:tissue;msrapconf:0.749	7878191022_R06C01	GSM2825225.1548872982.hlink.GSM2825225_7878191022_R06C01	valm:NA	48.93	NA	F	0.05	0.35	0.06	0.35	0.12	0.24	NA
GSM2814120	whole blood taken from sample 3751	GSE105018	normal	blood;whole_blood	msraptype:tissue;msrapconf:0.503	9741779150_R01C02	GSM2814120.1548872982.hlink.GSM2814120_9741779150_R01C02	valm:18	18.12	F	F	0.11	0.2	0.02	0.06	0.06	0.57	F;frozen
GSM2756886	genomic DNA from gastric mild intestinal metaplasia 9	GSE103186	NA	stomach	msraptype:tissue;msrapconf:0.768	101274800008_R02C01	GSM2756886.1548872982.hlink.GSM2756886_101274800008_R02C01	valm:NA	62.87	NA	F	0.01	0.35	0.18	0.22	0.24	0.13	NA
GSM1670466	CellLine_SNU-283	GSE68379	cancer	colon;intestine	msraptype:cell_line;msrapconf:0.971;cell_line;ccid:SNU-283;ccacc:CVCL_5044;cccat:cancer_cell_line	8221924077_R04C01	GSM1670466.1548872982.hlink.GSM1670466_8221924077_R04C01	valm:NA	60.58	NA	F	0.13	0.4	0.11	0.18	0.22	0.13	NA
GSM2815102	whole blood taken from sample 1022	GSE105018	normal	blood;whole_blood	msraptype:tissue;msrapconf:0.503	101032570074_R06C01	GSM2815102.1548799666.hlink.GSM2815102_101032570074_R06C01	valm:18	21.36	F	F	0.09	0.11	0.03	0.03	0.08	0.66	F;frozen
GSM1236082	5809079050_R06C01	GSE51032	cancer;breast_cancer	breast;blood	msraptype:tissue;msrapconf:0.467	5809079050_R06C01	GSM1236082.1548872982.hlink.GSM1236082_5809079050_R06C01	valm:62	57.69	F	F	0.04	0.14	0.17	0.03	0.07	0.56	NA
GSM2404879	O IDH, sample 2026 [reference set]	GSE90496;GSE109381	cancer	brain	msraptype:tissue;msrapconf:0.661	9534104010_R03C02	GSM2404879.1548872982.hlink.GSM2404879_9534104010_R03C02	valm:31;unitm:years	87.56	M	M	0.21	0.24	0.04	0.31	0.21	0.22	FFPE;formalin_fixed_paraffin_embedded
GSM2404437	PITUI, sample 1584 [reference set]	GSE90496;GSE109381	cancer	brain	msraptype:tissue;msrapconf:0.661	9420867053_R03C02	GSM2404437.1548872982.hlink.GSM2404437_9420867053_R03C02	valm:48;unitm:years	34.33	M	M	0.11	0.27	0.09	0.3	0.2	0.25	FFPE;formalin_fixed_paraffin_embedded
GSM1682414	EXP-598: TCGA-22-5472-01A-01D-1633-05	GSE68825	cancer;lung_cancer	matched;respiratory_system;lung;squamous	msraptype:tissue;msrapconf:0.857	6042308078_R05C01	GSM1682414.1548872982.hlink.GSM1682414_6042308078_R05C01	valm:67	81.75	M	M	0	0.34	0.16	0.17	0.26	0.18	NA
GSM3584309	NA	GSE125895	NA	NA	msraptype:NA;msrapconf:NA	9373550032_R04C02	GSM3584309.1552670713.hlink.GSM3584309_9373550032_R04C02	valm:NA	79.16	NA	M	0.05	0.31	0.13	0.27	0.22	0.19	NA
GSM2815266	whole blood taken from sample 2141	GSE105018	normal	blood;whole_blood	msraptype:tissue;msrapconf:0.503	101130760022_R05C02	GSM2815266.1548872982.hlink.GSM2815266_101130760022_R05C02	valm:18	20.56	M	M	0.16	0.13	0.08	0.07	0.09	0.48	F;frozen
GSM999375	HudsonAlpha_MethylArray_GM12891_Methyl450K	GSE40699	NA	NA	msraptype:in_vitro_differentiated_cells;msrapconf:0.466	hg19_wgEncodeHaibMethyl450Gm12891SitesRep1	GSM999375.1548872982.hlink.GSM999375_hg19_wgEncodeHaibMethyl450Gm12891SitesRep1	valm:NA	61.44	NA	M	0.09	0	0	0.93	0	0	NA
GSM2617038	69_T2	GSE98876	NA	blood	msraptype:tissue;msrapconf:0.529	3999547031_R01C01	GSM2617038.1548799666.hlink.GSM2617038_3999547031_R01C01	valm:57	62.86	M	M	0.43	0.48	0.08	0	0	0	NA
GSM3406976	NA	GSE120650	NA	NA	msraptype:NA;msrapconf:NA	8363800059_R05C02	GSM3406976.1552663164.hlink.GSM3406976_8363800059_R05C02	valm:NA	34.65	NA	F	0.28	0.11	0.05	0.4	0.1	0.23	NA
GSM2877340	C4	GSE107737	normal	blood;whole_blood	msraptype:tissue;msrapconf:0.532	200511460011_R04C01	GSM2877340.1548799666.hlink.GSM2877340_200511460011_R04C01	valm:20;unitm:years	19.48	M	M	0.02	0.19	0.07	0.11	0.05	0.55	NA
GSM1944136	TO_MB7	GSE75153	cancer	brain	msraptype:tissue;msrapconf:0.651	7970368068_R04C01	GSM1944136.1548872982.hlink.GSM1944136_7970368068_R04C01	valm:NA	43.99	NA	F	0.19	0.16	0.13	0.34	0.14	0.26	NA
GSM1506326	1018	GSE61496	NA	blood;whole_blood	msraptype:tissue;msrapconf:0.542	7310440025_R03C01	GSM1506326.1548799666.hlink.GSM1506326_7310440025_R03C01	valm:60	62.35	M	M	0.01	0.13	0.07	0.09	0.06	0.64	NA
GSM2818055	NA	GSE105109	NA	NA	msraptype:NA;msrapconf:NA	3999337055_R01C02	GSM2818055.1552670713.hlink.GSM2818055_3999337055_R01C02	valm:NA	63.07	NA	F	0.02	0.28	0.13	0.23	0.3	0.17	F;frozen
GSM1897682	P54_AN	GSE73549	normal	prostate	msraptype:tissue;msrapconf:0.575	9630789249_R03C02	GSM1897682.1548872982.hlink.GSM1897682_9630789249_R03C02	valm:NA	44.55	M	M	0.02	0.41	0.09	0.28	0.13	0.24	FFPE;formalin_fixed_paraffin_embedded
GSM2781524	WeightLosers3_T1	GSE103768;GSE103769	NA	adipose	msraptype:tissue;msrapconf:0.778	WeightLosers3_T1	GSM2781524.1548799666.hlink.GSM2781524_WeightLosers3_T1	valm:NA	53.36	M	M	0.11	0.27	0.04	0.26	0.33	0.15	F;frozen
GSM1203641	genomic DNA at diagnosis from T-ALL patient ALL_253	GSE49032;GSE49031	cancer;leukemia;acute_leukemia;acute_lymphoblastic_leukemia	NA	msraptype:primary_cells;msrapconf:0.451	6005574026_R03C01	GSM1203641.1548872982.hlink.GSM1203641_6005574026_R03C01	valm:NA;infom:pediatric	8.07	NA	F	0.41	0.39	0	0.13	0	0.17	NA
GSM2404889	A IDH, sample 2036 [reference set]	GSE90496;GSE109381	cancer	brain;oral	msraptype:tissue;msrapconf:0.661	9968646113_R06C02	GSM2404889.1548872982.hlink.GSM2404889_9968646113_R06C02	valm:43;unitm:years	69.19	M	M	0.12	0.26	0.09	0.31	0.2	0.22	FFPE;formalin_fixed_paraffin_embedded
GSM2405553	PITAD, ACTH, sample 2697 [reference set]	GSE90496;GSE109381	cancer	brain;eye;rod;endocrine_system	msraptype:tissue;msrapconf:0.661;cell_line;ccid:697;ccacc:CVCL_0079;cccat:cancer_cell_line	3998920095_R03C02	GSM2405553.1548799666.hlink.GSM2405553_3998920095_R03C02	valm:19;unitm:years	24.48	F	F	0.02	0.29	0.26	0.32	0	0.3	FFPE;formalin_fixed_paraffin_embedded
GSM2941683	MNG, sample 959 [validation set]	GSE109379;GSE109381	cancer	brain	msraptype:tissue;msrapconf:0.87	9878827239_R02C02	GSM2941683.1548799666.hlink.GSM2941683_9878827239_R02C02	valm:NA	64.11	NA	F	0.15	0.27	0.07	0.25	0.25	0.18	FFPE;formalin_fixed_paraffin_embedded
GSM3030037	airway fibroblasts HAF118_R	GSE111396	NA	respiratory_system;windpipe;fibroblast	msraptype:cell_line;msrapconf:0.895	9976861137_R05C01	GSM3030037.1548799666.hlink.GSM3030037_9976861137_R05C01	valm:68	74	M	M	0.16	0.21	0.12	0.25	0.31	0.12	NA
GSM2229252	Breast_tumor_1189	GSE84207	cancer	tumor;breast	msraptype:tissue;msrapconf:0.821	9553932136_R05C02	GSM2229252.1548799666.hlink.GSM2229252_9553932136_R05C02	valm:NA	85.06	F	F	0	0.42	0.16	0.21	0.2	0.18	NA
GSM2796268	Cordblood_lowpregnancyanxiety_PELS_15	GSE104376	alzheimers;anxiety	umbilical_cord;blood;cord_blood	msraptype:tissue;msrapconf:0.572	9934625002_R02C01	GSM2796268.1548872982.hlink.GSM2796268_9934625002_R02C01	valm:NA	0.67	F	F	0.07	0.16	0.1	0.18	0.1	0.47	NA
GSM1887032	Individual_50_2007	GSE73115	NA	NA	msraptype:tissue;msrapconf:0.464	6929742086_R02C02	GSM1887032.1548799666.hlink.GSM1887032_6929742086_R02C02	valm:NA	88.13	F	F	0	0.03	0.08	0.03	0.11	0.73	NA
GSM3530151	NA	GSE124366	NA	NA	msraptype:NA;msrapconf:NA	5808922063_R05C01	GSM3530151.1552663164.hlink.GSM3530151_5808922063_R05C01	valm:NA	6.58	NA	F	0	0.34	0.05	0.14	0.17	0.39	NA
GSM2940918	O IDH, sample 194 [validation set]	GSE109379;GSE109381	cancer	brain	msraptype:tissue;msrapconf:0.87	200400320088_R04C01	GSM2940918.1548872982.hlink.GSM2940918_200400320088_R04C01	valm:NA	35.3	NA	F	0.17	0.25	0.07	0.31	0.18	0.24	FFPE;formalin_fixed_paraffin_embedded
GSM2403608	A IDH, sample 755 [reference set]	GSE90496;GSE109381	cancer	brain;oral	msraptype:tissue;msrapconf:0.661	8622007118_R02C02	GSM2403608.1548799666.hlink.GSM2403608_8622007118_R02C02	valm:36;unitm:years	95.75	F	F	0.11	0.25	0.09	0.31	0.21	0.22	FFPE;formalin_fixed_paraffin_embedded
GSM2791703	EPN-PFA SAMPLE 72	GSE104210	cancer	brain	msraptype:tissue;msrapconf:0.661	3999941106_R04C01	GSM2791703.1548872982.hlink.GSM2791703_3999941106_R04C01	valm:3	43.31	F	F	0.07	0.24	0.14	0.33	0.15	0.23	NA
GSM1947123	Genomic DNA from human placenta 5806417076 _ R05C01	GSE75248	normal	placenta	msraptype:tissue;msrapconf:0.565	5806417076_R05C01	GSM1947123.1548872982.hlink.GSM1947123_5806417076_R05C01	valm:NA	-0.29	M	M	0.07	0.3	0.18	0.22	0.12	0.29	NA
GSM1913907	Sample283_Control	GSE74193	control	brain	msraptype:in_vitro_differentiated_cells;msrapconf:0.872	5771710037_R04C01	GSM1913907.1548872982.hlink.GSM1913907_5771710037_R04C01	valm:34;unitm:years	34.94	M	M	0.02	0.31	0.14	0.27	0.23	0.19	F;frozen
GSM1867750	OA_Hip 3	GSE63695	NA	NA	msraptype:tissue;msrapconf:0.801	9257626014_R03C01	GSM1867750.1548799666.hlink.GSM1867750_9257626014_R03C01	valm:71	71.51	F	F	0	0.27	0.17	0.31	0.18	0.22	NA
GSM3396809	ART_Placenta Sample_47	GSE120250	NA	placenta	msraptype:tissue;msrapconf:0.543	9992576160_R03C01	GSM3396809.1548872982.hlink.GSM3396809_9992576160_R03C01	valm:NA	1.81	F	F	0.05	0.28	0.17	0.24	0.19	0.24	NA
GSM1425525	SAMPLE_22_CD4	GSE59065	NA	NA	msraptype:tissue;msrapconf:0.487	8221924145_R05C01	GSM1425525.1548872982.hlink.GSM1425525_8221924145_R05C01	valm:75;unitm:years	66.06	M	M	0	1.01	0	0	0	0	NA
GSM2796286	Cordblood_lowpregnancyanxiety_PELS_33	GSE104376	alzheimers;anxiety	umbilical_cord;blood;cord_blood	msraptype:tissue;msrapconf:0.571	9934987040_R05C02	GSM2796286.1548799666.hlink.GSM2796286_9934987040_R05C02	valm:NA	0.27	M	M	0.06	0.09	0.09	0.12	0.16	0.5	NA
GSM3149530	JF98-018 smoke	GSE114753	NA	sperm	msraptype:primary_cells;msrapconf:0.846	3999543126_R04C01	GSM3149530.1548872982.hlink.GSM3149530_3999543126_R04C01	valm:NA	28.81	NA	M	0.34	0.17	0	0.29	0.09	0.3	F;frozen
GSM2941513	O IDH, sample 789 [validation set]	GSE109379;GSE109381	cancer	brain	msraptype:tissue;msrapconf:0.87	9647455233_R01C02	GSM2941513.1548799666.hlink.GSM2941513_9647455233_R01C02	valm:NA	92.98	NA	F	0.22	0.21	0.04	0.34	0.15	0.27	FFPE;formalin_fixed_paraffin_embedded
GSM1670137	CellLine_MV-4-11	GSE68379	cancer	blood	msraptype:cell_line;msrapconf:0.963	7878191025_R06C02	GSM1670137.1548872982.hlink.GSM1670137_7878191025_R06C02	valm:NA	110.03	NA	M	0	0.04	0.04	0.11	0.86	0	NA
GSM2792336	EPN-PFA SAMPLE 662	GSE104210	cancer	brain	msraptype:tissue;msrapconf:0.661	9379082115_R03C02	GSM2792336.1548872982.hlink.GSM2792336_9379082115_R03C02	valm:1	23.25	M	M	0.04	0.22	0.12	0.37	0.18	0.25	NA
GSM2818206	NA	GSE105109	NA	NA	msraptype:NA;msrapconf:NA	3999492126_R05C01	GSM2818206.1552663164.hlink.GSM2818206_3999492126_R05C01	valm:NA	68.03	NA	M	0.04	0.29	0.12	0.26	0.27	0.18	F;frozen
GSM2098233	3_8	GSE79556	cancer	matched;oral;tongue;squamous	msraptype:tissue;msrapconf:0.76	9247377147_R04C01	GSM2098233.1548872982.hlink.GSM2098233_9247377147_R04C01	valm:NA	93.71	M	M	0.17	0.18	0.18	0.18	0.3	0.12	NA
GSM1501439	SAMPLE_38_Adult	GSE61278;GSE61279	NA	liver	msraptype:tissue;msrapconf:0.901	7973219136_R04C01	GSM1501439.1548872982.hlink.GSM1501439_7973219136_R04C01	valm:NA;unitm:years;infom:adult	30.59	F	F	0.03	0.3	0.16	0.23	0.17	0.31	NA
GSM1425648	SAMPLE_64_CD8	GSE59065	NA	NA	msraptype:tissue;msrapconf:0.487	8221932072_R04C02	GSM1425648.1548872982.hlink.GSM1425648_8221932072_R04C02	valm:28;unitm:years	34.46	M	M	0.83	0.06	0.04	0.03	0.01	0.05	NA
GSM1832679	genomic_DNA_from_control_brain_BS_rep2	GSE71328	normal;control	brain	msraptype:tissue;msrapconf:0.92	3999979093_R06C02	GSM1832679.1548872982.hlink.GSM1832679_3999979093_R06C02	valm:NA	20.43	M	M	0.14	0.26	0.1	0.28	0.18	0.23	NA
GSM2571127	genomic data from LYSATE EWS18	GSE97529	cancer	matched	msraptype:tissue;msrapconf:0.81	200123480083_R04C01	GSM2571127.1548872982.hlink.GSM2571127_200123480083_R04C01	valm:NA	32.58	M	M	0.02	0.36	0.1	0.31	0.13	0.21	NA
GSM3440732	ERC45KI4251 genomic DNA from whole blood	GSE121633	normal	blood;whole_blood	msraptype:tissue;msrapconf:0.474	6929806070_R01C01	GSM3440732.1548799666.hlink.GSM3440732_6929806070_R01C01	valm:69	68.7	F	F	0.05	0.14	0.15	0.06	0.1	0.5	NA
GSM3530066	NA	GSE124366	NA	NA	msraptype:NA;msrapconf:NA	9296930121_R01C02	GSM3530066.1552663164.hlink.GSM3530066_9296930121_R01C02	valm:NA	17.71	NA	M	0.33	0.46	0.09	0.07	0.03	0	NA
GSM1913815	Sample191_Control	GSE74193	control	brain	msraptype:in_vitro_differentiated_cells;msrapconf:0.872	5815188022_R01C02	GSM1913815.1548872982.hlink.GSM1913815_5815188022_R01C02	valm:19;unitm:years	17.26	F	F	0.02	0.3	0.14	0.28	0.23	0.2	F;frozen
GSM2350724	K103104	GSE88883	NA	ovary;endocrine_system;breast	msraptype:tissue;msrapconf:0.81	3999941156_R05C01	GSM2350724.1548799666.hlink.GSM2350724_3999941156_R05C01	valm:33	43.56	F	F	0.03	0.37	0.04	0.21	0.18	0.29	NA
GSM2123013	L0014_FASD	GSE80261	NA	oral;buccal;throat;epithelial	msraptype:primary_cells;msrapconf:0.811	7800246052_R04C02	GSM2123013.1548799666.hlink.GSM2123013_7800246052_R04C02	valm:11	8.97	M	M	0	0.38	0.04	0.16	0.2	0.3	NA
GSM2403904	EPN, SPINE, sample 1051 [reference set]	GSE90496;GSE109381	cancer	NA	msraptype:tissue;msrapconf:0.857	9305216209_R05C02	GSM2403904.1548799666.hlink.GSM2403904_9305216209_R05C02	valm:39;unitm:years	39.33	F	F	0.05	0.25	0.11	0.31	0.25	0.2	FFPE;formalin_fixed_paraffin_embedded
GSM2815372	whole blood taken from sample 2872	GSE105018	normal	blood;whole_blood	msraptype:tissue;msrapconf:0.503	101032560076_R06C02	GSM2815372.1548799666.hlink.GSM2815372_101032560076_R06C02	valm:18	20.73	F	F	0.19	0.23	0.01	0.06	0.05	0.48	F;frozen
GSM2403232	EPN, PF B, sample 379 [reference set]	GSE90496;GSE109381	cancer	brain	msraptype:tissue;msrapconf:0.661	7310440009_R03C01	GSM2403232.1548799666.hlink.GSM2403232_7310440009_R03C01	valm:NA;unitm:years	58.14	F	F	0	0.27	0.08	0.36	0.17	0.27	F;frozen
GSM2814633	whole blood taken from sample 3192	GSE105018	normal	blood;whole_blood	msraptype:tissue;msrapconf:0.503	200049730038_R06C01	GSM2814633.1548872982.hlink.GSM2814633_200049730038_R06C01	valm:18	16.34	F	F	0.13	0.1	0.03	0.04	0.05	0.68	F;frozen
GSM1438805	VAT_5958091030_R01C01	GSE59524	NA	NA	msraptype:tissue;msrapconf:0.771	5958091030_R01C01	GSM1438805.1548799666.hlink.GSM1438805_5958091030_R01C01	valm:NA	39.63	M	M	0.07	0.28	0.08	0.2	0.31	0.21	NA
GSM1203733	genomic DNA at diagnosis from BCP-ALL patient ALL_341	GSE49032;GSE49031	cancer;leukemia;acute_leukemia;acute_lymphoblastic_leukemia	NA	msraptype:primary_cells;msrapconf:0.451	5859501029_R05C02	GSM1203733.1548799666.hlink.GSM1203733_5859501029_R05C02	valm:NA;infom:pediatric	116.25	NA	F	0.15	0.02	0.03	0.58	0.08	0.16	NA
GSM1683130	EXP-620: TCGA-CA-5255-01A-11D-1837-05	GSE68838	cancer	colon;intestine	msraptype:tissue;msrapconf:0.871	6929718053_R04C02	GSM1683130.1548872982.hlink.GSM1683130_6929718053_R04C02	valm:45	80.99	M	M	0.04	0.35	0.16	0.19	0.24	0.14	NA
GSM2472282	e020_1	GSE94063;GSE94282	NA	NA	msraptype:cell_line;msrapconf:0.948	e20min_1	GSM2472282.1548799666.hlink.GSM2472282_e20min_1	valm:NA	113.55	NA	F	0.04	0.4	0.17	0.13	0.21	0.16	NA
GSM3186476	human_neutrophil_real_48	GSE83944	NA	blood;white_blood_cell	msraptype:primary_cells;msrapconf:0.904	3999442143_R06C02	GSM3186476.1548799666.hlink.GSM3186476_3999442143_R06C02	valm:NA	53.2	M	M	0	0	0	0	0.01	0.99	NA
GSM1683111	EXP-620: TCGA-CM-6164-01A-11D-1651-05	GSE68838	cancer	colon;intestine	msraptype:tissue;msrapconf:0.879	6285625068_R03C01	GSM1683111.1548799666.hlink.GSM1683111_6285625068_R03C01	valm:46	41.66	F	F	0	0.32	0.16	0.21	0.23	0.21	NA
GSM1203748	genomic DNA at diagnosis from BCP-ALL patient ALL_356	GSE49032;GSE49031	cancer;leukemia;acute_leukemia;acute_lymphoblastic_leukemia	NA	msraptype:primary_cells;msrapconf:0.451	5958031027_R05C01	GSM1203748.1548872982.hlink.GSM1203748_5958031027_R05C01	valm:NA;infom:pediatric	154.19	NA	F	0	0	0.11	0.56	0.23	0.06	NA
GSM1670328	CellLine_P31-FUJ	GSE68379	cancer	blood	msraptype:cell_line;msrapconf:0.975	7878191025_R01C02	GSM1670328.1548872982.hlink.GSM1670328_7878191025_R01C02	valm:NA	180.2	NA	M	0.19	0.07	0.13	0.24	0.33	0.27	NA
GSM2267992	NN004429	GSE85506	control	blood;peripheral_blood	msraptype:tissue;msrapconf:0.567	7810920099_R02C01	GSM2267992.1548872982.hlink.GSM2267992_7810920099_R02C01	valm:39	37.81	F	F	0.06	0.18	0.03	0.03	0.08	0.63	NA
GSM2238028	Prostate_tumour_CPCG0371_rep1	GSE84493	cancer	tumor;prostate	msraptype:tissue;msrapconf:0.651	5765141040_R04C01	GSM2238028.1548872982.hlink.GSM2238028_5765141040_R04C01	valm:NA	60.18	NA	M	0	0.45	0.13	0.25	0.12	0.22	NA
GSM2686834	Individual 54. Fulani. Infected, Monocyte. DNA-methylation	GSE100563;GSE100561	NA	blood;white_blood_cell	msraptype:primary_cells;msrapconf:0.964	3998920122_R04C02	GSM2686834.1548799666.hlink.GSM2686834_3998920122_R04C02	valm:NA	27.15	NA	M	0	0.03	0.01	0.01	0.92	0.02	NA
GSM2309157	PrEC Rep2	GSE86829;GSE86833	NA	prostate;epithelial	msraptype:primary_cells;msrapconf:0.532	6264509024_R05C02	GSM2309157.1548799666.hlink.GSM2309157_6264509024_R05C02	valm:NA	17.1	NA	M	0	0.38	0.08	0.26	0.21	0.19	NA
GSM1920451	F0123 whole blood Weaver genomic DNA	GSE74432	NA	blood;whole_blood	msraptype:tissue;msrapconf:0.552	8942297063_R01C01	GSM1920451.1548872982.hlink.GSM1920451_8942297063_R01C01	valm:NA	18.38	M	M	0.07	0.17	0.06	0.05	0.08	0.56	NA
GSM3584314	NA	GSE125895	NA	NA	msraptype:NA;msrapconf:NA	9373550052_R03C01	GSM3584314.1552663164.hlink.GSM3584314_9373550052_R03C01	valm:NA	65.27	NA	M	0	0.3	0.14	0.27	0.26	0.19	NA
GSM1235905	6055424141_R01C02	GSE51032	normal;healthy;control	blood	msraptype:tissue;msrapconf:0.496	6055424141_R01C02	GSM1235905.1548799666.hlink.GSM1235905_6055424141_R01C02	valm:56	60.2	M	M	0.09	0.15	0.11	0.04	0.07	0.56	NA
GSM3035836	genomic DNA from 3999997075_R01C01	GSE111629	genetic_disorder;parkinsons_disease	blood;whole_blood	msraptype:tissue;msrapconf:0.411	3999997075_R01C01	GSM3035836.1548872982.hlink.GSM3035836_3999997075_R01C01	valm:NA	82.19	NA	M	0.05	0.05	0.05	0.03	0.08	0.77	NA
GSM2656383	9970497043_R02C02	GSE99863	NA	blood	msraptype:tissue;msrapconf:0.532	9970497043_R02C02	GSM2656383.1548799666.hlink.GSM2656383_9970497043_R02C02	valm:NA	2.82	F	F	0.1	0.09	0.06	0.13	0.09	0.53	NA
GSM1842828	Genomic DNA from human placenta 25	GSE71678	normal	placenta	msraptype:tissue;msrapconf:0.762	3999984083_R02C01	GSM1842828.1548872982.hlink.GSM1842828_3999984083_R02C01	valm:40;unitm:years	-0.5	F	F	0.03	0.34	0.22	0.2	0.08	0.33	F;frozen
GSM1682909	EXP-620: TCGA-CM-4750-01A-01D-1407-05	GSE68838	cancer	colon;intestine	msraptype:tissue;msrapconf:0.879	5775041007_R06C01	GSM1682909.1548872982.hlink.GSM1682909_5775041007_R06C01	valm:34	53.62	F	F	0.03	0.32	0.18	0.22	0.22	0.18	NA
GSM2714782	402800_C1	GSE101764	cancer;colorectal_cancer	colorectal;intestine;colon;rectum;mucosa	msraptype:tissue;msrapconf:0.95	9855358025_R02C02	GSM2714782.1548872982.hlink.GSM2714782_9855358025_R02C02	valm:85	71.14	F	F	0.05	0.34	0.15	0.26	0.21	0.13	NA
GSM2062676	6N	GSE77965	normal;healthy;control	colon;intestine	msraptype:tissue;msrapconf:0.859	7796806124_R06C02	GSM2062676.1548799666.hlink.GSM2062676_7796806124_R06C02	valm:NA	68.21	NA	M	0.12	0.28	0.13	0.3	0.2	0.13	NA
GSM2941150	GBM, MES, sample 426 [validation set]	GSE109379;GSE109381	cancer	brain	msraptype:tissue;msrapconf:0.935	3999002044_R03C01	GSM2941150.1548799666.hlink.GSM2941150_3999002044_R03C01	valm:NA	90.75	NA	M	0.05	0.23	0.1	0.23	0.3	0.24	FFPE;formalin_fixed_paraffin_embedded
GSM2645850	Normal gastric mucosa, 200394970049_R03C02	GSE99553	cancer;normal	stomach;mucosa	msraptype:tissue;msrapconf:0.632	200394970049_R03C02	GSM2645850.1548872982.hlink.GSM2645850_200394970049_R03C02	valm:NA	64.6	M	M	0.01	0.36	0.19	0.23	0.2	0.14	NA
GSM1506343	1057	GSE61496	NA	blood;whole_blood	msraptype:tissue;msrapconf:0.542	6929742044_R02C02	GSM1506343.1548872982.hlink.GSM1506343_6929742044_R02C02	valm:60	69.81	M	M	0.04	0.19	0.12	0.05	0.07	0.53	NA
GSM1914672	breast_tissue_11_oxBS	GSE100653	NA	breast	msraptype:tissue;msrapconf:0.79	3999876016_R03C02	GSM1914672.1548799666.hlink.GSM1914672_3999876016_R03C02	valm:58	61.01	F	F	0.06	0.27	0.07	0.18	0.4	0.13	NA
GSM2404490	HGNET, BCOR, sample 1637 [reference set]	GSE90496;GSE109381	cancer	blood;neuron	msraptype:tissue;msrapconf:0.661	9444375004_R02C02	GSM2404490.1548872982.hlink.GSM2404490_9444375004_R02C02	valm:NA;unitm:years	14.08	F	F	0	0.34	0.11	0.34	0.18	0.17	FFPE;formalin_fixed_paraffin_embedded
GSM1235968	5809079050_R03C01	GSE51032	cancer;breast_cancer	breast;blood	msraptype:tissue;msrapconf:0.467	5809079050_R03C01	GSM1235968.1548872982.hlink.GSM1235968_5809079050_R03C01	valm:38	35.42	F	F	0.09	0.11	0.14	0.09	0.14	0.44	NA
GSM1484261	muscle_T1_22_rep1	GSE60655	NA	NA	msraptype:tissue;msrapconf:0.877	6164621126_R05C01	GSM1484261.1548799666.hlink.GSM1484261_6164621126_R05C01	valm:NA	38.63	F	F	0	0.32	0.14	0.31	0.18	0.21	NA
GSM2360071	3961	GSE89181	NA	blood	msraptype:tissue;msrapconf:0.719	6164621001_R05C02	GSM2360071.1548872982.hlink.GSM2360071_6164621001_R05C02	valm:67	65.83	M	M	0.03	0.29	0.14	0.3	0.18	0.21	NA
GSM1425547	SAMPLE_29	GSE59065	NA	blood;peripheral_blood	msraptype:primary_cells;msrapconf:0.546	8221932023_R03C01	GSM1425547.1548872982.hlink.GSM1425547_8221932023_R03C01	valm:28;unitm:years	30.38	F	F	0.08	0.13	0.08	0.1	0.07	0.55	NA
GSM2123079	W0023_Control	GSE80261	control	oral;buccal;throat;epithelial	msraptype:primary_cells;msrapconf:0.743	9257625030_R03C01	GSM2123079.1548872982.hlink.GSM2123079_9257625030_R03C01	valm:11	10.63	F	F	0	0.38	0.08	0.17	0.19	0.29	NA
GSM2363699	Genomic DNA from dried neonatal blood spot punches_CONTROL 10003886105_R02C01	GSE89278	normal	blood;blood_spot	msraptype:tissue;msrapconf:0.596	10003886105_R02C01	GSM2363699.1548799666.hlink.GSM2363699_10003886105_R02C01	valm:NA	0.55	M	M	0.05	0.28	0	0.04	0.15	0.47	NA
GSM2789630	Genomic DNA from nasal epithelial cells [sample25]	GSE104087	asthma	nasal;epithelial	msraptype:cell_line;msrapconf:0.806	9426021194_R06C01	GSM2789630.1548799666.hlink.GSM2789630_9426021194_R06C01	valm:6	9.74	M	M	0	0.17	0.09	0.14	0.16	0.52	NA
GSM2334398	X495 genomic DNA from whole blood	GSE87571	normal	blood;whole_blood	msraptype:tissue;msrapconf:0.552	9376538092_R04C01	GSM2334398.1548872982.hlink.GSM2334398_9376538092_R04C01	valm:23	26.12	F	F	0.13	0.18	0.1	0.1	0.09	0.43	F;frozen
GSM2714567	401504C	GSE101764	cancer;colorectal_cancer	colorectal;intestine;colon;rectum;mucosa	msraptype:tissue;msrapconf:0.95	9003865019_R01C01	GSM2714567.1548799666.hlink.GSM2714567_9003865019_R01C01	valm:86	79.42	M	M	0.03	0.37	0.14	0.26	0.24	0.11	NA
GSM2815028	whole blood taken from sample 442	GSE105018	normal	blood;whole_blood	msraptype:tissue;msrapconf:0.503	200090280116_R04C01	GSM2815028.1548872982.hlink.GSM2815028_200090280116_R04C01	valm:18	18.22	F	F	0.07	0.03	0.04	0.03	0.05	0.8	F;frozen
GSM1236376	7766130046_R03C02	GSE51057;GSE51032	cancer;breast_cancer	breast;blood	msraptype:tissue;msrapconf:0.467	7766130046_R03C02	GSM1236376.1548872982.hlink.GSM1236376_7766130046_R03C02	valm:56	58.06	F	F	0.04	0.12	0.2	0.04	0.05	0.57	NA
GSM2814432	whole blood taken from sample 6851	GSE105018	normal	blood;whole_blood	msraptype:tissue;msrapconf:0.503	9971851064_R03C01	GSM2814432.1548872982.hlink.GSM2814432_9971851064_R03C01	valm:18	18.12	F	F	0.1	0.13	0.03	0.05	0.05	0.65	F;frozen
GSM2898919	45: cell free DNA from plasma	GSE108462	cancer;prostate_cancer	prostate;blood	msraptype:tissue;msrapconf:0.573	3999688055_R04C01	GSM2898919.1548799666.hlink.GSM2898919_3999688055_R04C01	valm:67	59.37	NA	M	0.01	0.18	0.07	0.12	0.09	0.64	NA
GSM2333919	X19 genomic DNA from whole blood	GSE87571	normal	blood;whole_blood	msraptype:tissue;msrapconf:0.552	7766148025_R05C02	GSM2333919.1548872982.hlink.GSM2333919_7766148025_R05C02	valm:55	58.18	F	F	0.03	0.14	0.11	0.03	0.07	0.61	F;frozen
GSM2777708	Brain tumor; SAMPLE 18	GSE103659	cancer	tumor;brain;oral	msraptype:tissue;msrapconf:0.953	9406921039_R06C02	GSM2777708.1548799666.hlink.GSM2777708_9406921039_R06C02	valm:70;unitm:years	177.1	F	F	0.07	0.25	0.14	0.3	0.25	0.14	FFPE;formalin_fixed_paraffin_embedded
GSM2027171	pre genomic DNA from whole blood of C6	GSE76503	NA	blood;whole_blood	msraptype:tissue;msrapconf:0.573	9878827026_R06C01	GSM2027171.1548872982.hlink.GSM2027171_9878827026_R06C01	valm:NA	60.29	F	F	0.11	0.1	0.11	0.05	0.08	0.6	NA
GSM3025574	genomic DNA from 100946200126_R01C02	GSE111223	control	NA	msraptype:tissue;msrapconf:0.862	100946200126_R01C02	GSM3025574.1548799666.hlink.GSM3025574_100946200126_R01C02	valm:73	62.79	F	F	0	0.04	0	0.02	0.02	0.94	NA
GSM2091650	Participant_29_buffycoat_male	GSE79329	NA	NA	msraptype:primary_cells;msrapconf:0.846	101185000018_R05C01	GSM2091650.1548872982.hlink.GSM2091650_101185000018_R05C01	valm:63	61.56	M	M	0	0.26	0.27	0.12	0.14	0.21	NA
GSM2260758	MB_SubtypeStudy_55014_methylation	GSE85218;GSE85212	cancer	brain	msraptype:tissue;msrapconf:0.805	8942334031_R04C01	GSM2260758.1548799666.hlink.GSM2260758_8942334031_R04C01	valm:NA	43.37	NA	F	0.17	0.2	0.05	0.34	0.18	0.23	NA
GSM2260865	MB_SubtypeStudy_55121_methylation	GSE85218;GSE85212	cancer	brain	msraptype:tissue;msrapconf:0.805	7970376142_R03C02	GSM2260865.1548799666.hlink.GSM2260865_7970376142_R03C02	valm:NA	10.69	NA	M	0.21	0.16	0.03	0.39	0.16	0.25	NA
GSM2829360	genomic DNA from placental sample 26	GSE106089	NA	placenta;vagina	msraptype:tissue;msrapconf:0.715	3998888115_R02C01	GSM2829360.1548872982.hlink.GSM2829360_3998888115_R02C01	valm:NA	-0.3	NA	M	0.1	0.29	0.18	0.21	0.09	0.3	NA
GSM1873616	dENV1b_c	GSE72867	NA	umbilical_cord;blood;cord_blood	msraptype:primary_cells;msrapconf:0.949;cell_line;ccid:EN;ccacc:CVCL_2034;cccat:cancer_cell_line	8784241092_R03C01	GSM1873616.1548799666.hlink.GSM1873616_8784241092_R03C01	valm:NA	10.51	NA	M	0.02	0.11	0.17	0.32	0.27	0.32	NA
GSM2865083	Case_1_Blood	GSE107351;GSE107353	case	blood	msraptype:tissue;msrapconf:0.528	101032610056_R02C01	GSM2865083.1548799666.hlink.GSM2865083_101032610056_R02C01	valm:NA	57.54	F	F	0.04	0.19	0.12	0.03	0.06	0.58	NA
GSM2403832	MB, SHH CHL AD, sample 979 [reference set]	GSE90496;GSE109381	cancer	brain	msraptype:tissue;msrapconf:0.847	9297949037_R02C01	GSM2403832.1548799666.hlink.GSM2403832_9297949037_R02C01	valm:22;unitm:years	55.23	F	F	0.19	0.19	0.04	0.38	0.12	0.25	F;frozen
GSM2288093	Parental off dox [P70 off 40]	GSE85942;GSE85938	NA	nervous_system	msraptype:cell_line;msrapconf:0.569	9702496168_R01C02	GSM2288093.1548799666.hlink.GSM2288093_9702496168_R01C02	valm:NA	127.88	NA	F	0.19	0.16	0.19	0.3	0.19	0.16	NA
GSM1849995	serous 31	GSE72021	NA	NA	msraptype:tissue;msrapconf:0.615	8363800079_R01C02	GSM1849995.1548872982.hlink.GSM1849995_8363800079_R01C02	valm:NA	61.4	NA	F	0.1	0.26	0.14	0.22	0.32	0.11	NA
GSM2656388	9970497043_R05C01	GSE99863	NA	blood	msraptype:tissue;msrapconf:0.532	9970497043_R05C01	GSM2656388.1548872982.hlink.GSM2656388_9970497043_R05C01	valm:NA	2.4	M	M	0.06	0.23	0.03	0.14	0.13	0.4	NA
GSM1669826	CellLine_H2803	GSE68379	cancer	respiratory_system;lung	msraptype:cell_line;msrapconf:0.962	8221924068_R04C01	GSM1669826.1548872982.hlink.GSM1669826_8221924068_R04C01	valm:NA	41.26	NA	F	0.07	0.38	0.16	0.19	0.19	0.23	NA
GSM1920428	HK-5107 whole blood Sotos genomic DNA	GSE74432	NA	blood;whole_blood	msraptype:tissue;msrapconf:0.552	9344730057_R04C01	GSM1920428.1548872982.hlink.GSM1920428_9344730057_R04C01	valm:NA	16.83	F	F	0.11	0.17	0.04	0.19	0.09	0.39	NA
GSM2562701	CHD7-3 whole blood CHD7 LOF genomic DNA	GSE97362	NA	blood;whole_blood	msraptype:tissue;msrapconf:0.507	9376525009_R05C01	GSM2562701.1548872982.hlink.GSM2562701_9376525009_R05C01	valm:14;unitm:years	10.62	F	F	0.04	0.1	0.04	0.08	0.06	0.69	NA
GSM2403058	MB, G3, sample 205 [reference set]	GSE90496;GSE109381	cancer	brain	msraptype:tissue;msrapconf:0.847	6229017094_R04C02	GSM2403058.1548872982.hlink.GSM2403058_6229017094_R04C02	valm:3;unitm:years	4.52	M	M	0.13	0.17	0.19	0.34	0.16	0.18	F;frozen
GSM2334135	X235 genomic DNA from whole blood	GSE87571	normal	blood;whole_blood	msraptype:tissue;msrapconf:0.552	7766148005_R06C01	GSM2334135.1548799666.hlink.GSM2334135_7766148005_R06C01	valm:15	14.16	M	M	0.08	0.14	0.06	0.08	0.07	0.57	F;frozen
GSM2842639	NA	GSE106556	NA	NA	msraptype:NA;msrapconf:NA	200400320145_R06C01	GSM2842639.1552663164.hlink.GSM2842639_200400320145_R06C01	valm:NA	72.81	NA	F	0.04	0.33	0.13	0.32	0.2	0.11	NA
GSM2405280	GBM, RTK II, sample 2424 [reference set]	GSE90496;GSE109381	cancer	brain	msraptype:tissue;msrapconf:0.782	10006823122_R05C02	GSM2405280.1548799666.hlink.GSM2405280_10006823122_R05C02	valm:73;unitm:years	81.02	M	M	0.05	0.25	0.13	0.24	0.31	0.15	FFPE;formalin_fixed_paraffin_embedded
GSM2405285	LGG, DNT, sample 2429 [reference set]	GSE90496;GSE109381	cancer	brain;blood;oral;neuron;epithelial	msraptype:tissue;msrapconf:0.661	10006823130_R03C01	GSM2405285.1548872982.hlink.GSM2405285_10006823130_R03C01	valm:8;unitm:years	7.63	M	M	0.04	0.28	0.13	0.29	0.24	0.19	FFPE;formalin_fixed_paraffin_embedded
GSM1855654	2966: Saliva-preterm-rep10	GSE72120	NA	NA	msraptype:tissue;msrapconf:0.887	9647455135_R03C01	GSM1855654.1548799666.hlink.GSM1855654_9647455135_R03C01	valm:NA	1.11	F	F	0.02	0.35	0.08	0.21	0.19	0.26	NA
GSM2285141	SC12-029 SC [9247377064_R02C01]	GSE85828	NA	NA	msraptype:cell_line;msrapconf:0.85	9247377064_R02C01	GSM2285141.1548872982.hlink.GSM2285141_9247377064_R02C01	valm:NA	-0.45	M	M	0.15	0.24	0.11	0.35	0.06	0.34	NA
GSM2459845	genomic DNA from medulloblastoma_PNET350198	GSE93646	cancer	brain	msraptype:tissue;msrapconf:0.707	9761749106_R01C01	GSM2459845.1548799666.hlink.GSM2459845_9761749106_R01C01	valm:9;unitm:years	36.7	M	M	0.27	0.13	0.08	0.31	0.12	0.27	NA
GSM3440718	ERC45KI4142 genomic DNA from whole blood	GSE121633	normal	blood;whole_blood	msraptype:tissue;msrapconf:0.474	6929806054_R01C01	GSM3440718.1548799666.hlink.GSM3440718_6929806054_R01C01	valm:61	63.18	F	F	0	0.23	0.09	0.05	0.08	0.56	NA
GSM1705073	noIP_450K (0162-C)	GSE69633;GSE69636	NA	umbilical_cord;blood;cord_blood	msraptype:tissue;msrapconf:0.498	5815233016_R01C01	GSM1705073.1548872982.hlink.GSM1705073_5815233016_R01C01	valm:NA	0.43	F	F	0.08	0.14	0.09	0.18	0.1	0.48	NA
GSM1662102	ESCN007	GSE68060	normal;healthy;control	NA	msraptype:tissue;msrapconf:0.517	9247377225_R04C01	GSM1662102.1548872982.hlink.GSM1662102_9247377225_R04C01	valm:NA	71.7	NA	M	0.02	0.37	0.11	0.39	0.18	0.06	NA
GSM1873631	dGEN2_c	GSE72867	NA	umbilical_cord;blood;cord_blood	msraptype:primary_cells;msrapconf:0.949;cell_line;ccid:EN;ccacc:CVCL_2034;cccat:cancer_cell_line	8784241092_R04C02	GSM1873631.1548872982.hlink.GSM1873631_8784241092_R04C02	valm:NA	11.09	NA	M	0.01	0.11	0.19	0.32	0.25	0.33	NA
GSM2791940	EPN-PFA SAMPLE 270	GSE104210	cancer	brain	msraptype:tissue;msrapconf:0.661	3999720136_R06C02	GSM2791940.1548799666.hlink.GSM2791940_3999720136_R06C02	valm:7	36.19	F	F	0.15	0.2	0.08	0.33	0.18	0.25	NA
GSM3030639	Genomic DNA from ependymoma cell line_3	GSE111428	cancer	brain	msraptype:cell_line;msrapconf:0.989	200069280177_R01C01	GSM3030639.1548799666.hlink.GSM3030639_200069280177_R01C01	valm:NA	46.91	NA	M	0.25	0.21	0.06	0.26	0.25	0.12	NA
GSM3149446	5UO9-002 control	GSE114753	control	sperm	msraptype:primary_cells;msrapconf:0.842	3999510052_R04C01	GSM3149446.1548872982.hlink.GSM3149446_3999510052_R04C01	valm:NA	28.71	NA	M	0.36	0.15	0	0.31	0.09	0.3	F;frozen
GSM2288096	Parental no dox [SV7_P5minus]	GSE85942;GSE85938	NA	nervous_system	msraptype:cell_line;msrapconf:0.569	9344737138_R01C02	GSM2288096.1548799666.hlink.GSM2288096_9344737138_R01C02	valm:NA	124.5	NA	F	0.17	0.2	0.22	0.29	0.19	0.14	NA
GSM2814656	whole blood taken from sample 4811	GSE105018	normal	blood;whole_blood	msraptype:tissue;msrapconf:0.503	200049730064_R05C01	GSM2814656.1548872982.hlink.GSM2814656_200049730064_R05C01	valm:18	15.67	F	F	0.1	0.13	0	0.05	0.06	0.68	F;frozen
GSM2794595	genomic_DNA_from_Surgical_resection_LGG-MD1590	GSE104293	NA	NA	msraptype:tissue;msrapconf:0.698	9611518093_R01C02	GSM2794595.1548872982.hlink.GSM2794595_9611518093_R01C02	valm:58	81.89	M	M	0.16	0.24	0.08	0.3	0.2	0.22	FFPE;formalin_fixed_paraffin_embedded
GSM1914260	Sample636_Schizo	GSE74193	NA	brain	msraptype:in_vitro_differentiated_cells;msrapconf:0.872	5815129018_R02C01	GSM1914260.1548799666.hlink.GSM1914260_5815129018_R02C01	valm:68;unitm:years	62.77	M	M	0.07	0.28	0.13	0.29	0.2	0.21	F;frozen
GSM1632999	Sample120_Tumor	GSE66836	cancer	tumor	msraptype:tissue;msrapconf:0.928	5775278034_R06C02	GSM1632999.1548799666.hlink.GSM1632999_5775278034_R06C02	valm:NA	69.77	F	F	0.06	0.34	0.21	0.22	0.14	0.2	NA
GSM2890389	NA	GSE108123;GSE108124	NA	NA	msraptype:NA;msrapconf:NA	9407201097_R02C01	GSM2890389.1552670713.hlink.GSM2890389_9407201097_R02C01	valm:NA	43.51	NA	M	0	0.38	0.11	0.24	0.17	0.22	NA
GSM1257721	GM00016	GSE52025;GSE53261	NA	skin;fibroblast	msraptype:cell_line;msrapconf:0.979;cell_line;ccid:GM00016;ccacc:CVCL_0P11;cccat:finite_cell_line	5975819048_R01C02	GSM1257721.1548872982.hlink.GSM1257721_5975819048_R01C02	valm:NA	37.48	M	M	0.24	0.21	0.05	0.23	0.31	0.13	NA
GSM2526433	HT-144-dFLCs I a	GSE95816	NA	fibroblast	msraptype:cell_line;msrapconf:0.66;cell_line;ccid:HT;ccacc:CVCL_1290;cccat:cancer_cell_line;ccid:HT-144;ccacc:CVCL_0318	9969477033_R05C02	GSM2526433.1548799666.hlink.GSM2526433_9969477033_R05C02	valm:NA	65.58	NA	F	0.06	0.39	0.14	0.21	0.22	0.16	NA
GSM2098242	4_10	GSE79556	cancer	matched;oral;tongue;squamous	msraptype:tissue;msrapconf:0.76	9247377156_R02C01	GSM2098242.1548799666.hlink.GSM2098242_9247377156_R02C01	valm:NA	27.94	F	F	0.16	0.28	0.15	0.22	0.2	0.13	NA
GSM1501508	SAMPLE_107_Adult	GSE61278;GSE61279	cancer	liver	msraptype:tissue;msrapconf:0.877	7990895015_R04C01	GSM1501508.1548872982.hlink.GSM1501508_7990895015_R04C01	valm:NA;unitm:years;infom:adult	68.16	M	M	0.04	0.25	0.15	0.19	0.15	0.39	NA
GSM2898995	121: cell free DNA from plasma	GSE108462	cancer;prostate_cancer	prostate;blood	msraptype:tissue;msrapconf:0.573	3999510006_R04C01	GSM2898995.1548872982.hlink.GSM2898995_3999510006_R04C01	valm:63	66.97	NA	M	0.01	0.07	0.07	0.08	0.14	0.67	NA
GSM3563102	NA	GSE125105	NA	NA	msraptype:NA;msrapconf:NA	3999840159_R02C02	GSM3563102.1552663164.hlink.GSM3563102_3999840159_R02C02	valm:NA	61.98	NA	F	0.14	0.13	0.13	0.16	0.08	0.45	NA
GSM2261111	MB_SubtypeStudy_55367_methylation	GSE85218;GSE85212	cancer	brain	msraptype:tissue;msrapconf:0.805	7970376167_R06C01	GSM2261111.1548799666.hlink.GSM2261111_7970376167_R06C01	valm:NA	52.46	NA	F	0.22	0.1	0.09	0.34	0.2	0.24	NA
GSM1469021	genomic DNA from Surgical resection GBM-1564	GSE60274	NA	NA	msraptype:tissue;msrapconf:0.745	5806361013_R05C01	GSM1469021.1548872982.hlink.GSM1469021_5806361013_R05C01	valm:45	56.11	M	M	0.15	0.17	0.07	0.34	0.32	0.1	NA
GSM2405031	GBM, MES, sample 2175 [reference set]	GSE90496;GSE109381	cancer	brain;blood	msraptype:tissue;msrapconf:0.782	9969477065_R01C01	GSM2405031.1548872982.hlink.GSM2405031_9969477065_R01C01	valm:86;unitm:years	82.16	F	F	0.11	0.16	0.06	0.19	0.34	0.26	FFPE;formalin_fixed_paraffin_embedded
GSM2818276	NA	GSE105109	NA	NA	msraptype:NA;msrapconf:NA	3998567071_R04C01	GSM2818276.1552663164.hlink.GSM2818276_3998567071_R04C01	valm:NA	48.71	NA	M	0.19	0.29	0.04	0.29	0.07	0.32	F;frozen
GSM3440781	ERC45KI4682 genomic DNA from whole blood	GSE121633	normal	blood;whole_blood	msraptype:tissue;msrapconf:0.474	6055432099_R02C01	GSM3440781.1548872982.hlink.GSM3440781_6055432099_R02C01	valm:43	43.58	F	F	0.01	0.17	0.08	0	0.14	0.55	NA
GSM2333991	X91 genomic DNA from whole blood	GSE87571	normal	blood;whole_blood	msraptype:tissue;msrapconf:0.552	9370847011_R05C02	GSM2333991.1548799666.hlink.GSM2333991_9370847011_R05C02	valm:82	100.47	F	F	0.12	0.06	0.14	0.04	0.11	0.55	F;frozen
GSM2403994	PGG, nC, sample 1141 [reference set]	GSE90496;GSE109381	cancer	endocrine_system	msraptype:tissue;msrapconf:0.661	9305651095_R01C01	GSM2403994.1548872982.hlink.GSM2403994_9305651095_R01C01	valm:46;unitm:years	31.49	F	F	0.04	0.29	0.19	0.3	0.15	0.22	FFPE;formalin_fixed_paraffin_embedded
GSM3440646	ERC45KI3601 genomic DNA from whole blood	GSE121633	normal	blood;whole_blood	msraptype:tissue;msrapconf:0.474	6929806054_R06C01	GSM3440646.1548872982.hlink.GSM3440646_6929806054_R06C01	valm:65	65.96	F	F	0.02	0.08	0.07	0.03	0.07	0.71	NA
GSM2311054	395_tumor	GSE86961	cancer	tumor	msraptype:tissue;msrapconf:0.837	9373551161_R01C01	GSM2311054.1548799666.hlink.GSM2311054_9373551161_R01C01	valm:32	43.23	F	F	0.08	0.33	0.04	0.32	0.16	0.24	NA
GSM1843077	Genomic DNA from human placenta 274	GSE71678	normal	placenta	msraptype:tissue;msrapconf:0.762	3999984101_R06C01	GSM1843077.1548872982.hlink.GSM1843077_3999984101_R06C01	valm:37;unitm:years	0.13	M	M	0.05	0.27	0.22	0.22	0.08	0.33	F;frozen
GSM2792251	EPN-PFA SAMPLE 577	GSE104210	cancer	brain	msraptype:tissue;msrapconf:0.661	3999543094_R01C01	GSM2792251.1548799666.hlink.GSM2792251_3999543094_R01C01	valm:2	18.49	M	M	0.16	0.18	0.07	0.33	0.19	0.24	NA
GSM3562989	NA	GSE125105	NA	NA	msraptype:NA;msrapconf:NA	3999840095_R04C01	GSM3562989.1552670713.hlink.GSM3562989_3999840095_R04C01	valm:NA	59.08	NA	F	0.07	0.09	0.06	0.1	0.07	0.66	NA
GSM2405075	HGNET, BCOR, sample 2219 [reference set]	GSE90496;GSE109381	cancer	brain;oral	msraptype:tissue;msrapconf:0.661	9969477101_R03C02	GSM2405075.1548872982.hlink.GSM2405075_9969477101_R03C02	valm:13;unitm:years	13.77	F	F	0.09	0.3	0.1	0.35	0.16	0.17	FFPE;formalin_fixed_paraffin_embedded
GSM1505211	VAT_92	GSE61453;GSE61454	obese	adipose;visceral	msraptype:tissue;msrapconf:0.798	5822943019_R04C01	GSM1505211.1548872982.hlink.GSM1505211_5822943019_R04C01	valm:39	49.53	M	M	0.19	0.21	0.09	0.24	0.25	0.2	NA
GSM2404760	EPN, PF B, sample 1907 [reference set]	GSE90496;GSE109381	cancer	brain	msraptype:tissue;msrapconf:0.661	9769100071_R04C02	GSM2404760.1548799666.hlink.GSM2404760_9769100071_R04C02	valm:41;unitm:years	49.88	M	M	0.07	0.17	0.14	0.39	0.13	0.3	FFPE;formalin_fixed_paraffin_embedded
GSM2183298	Monocyte_term_ind5	GSE82084	NA	umbilical_cord;blood;cord_blood;white_blood_cell	msraptype:primary_cells;msrapconf:0.947	101032570235_R05C02	GSM2183298.1548872982.hlink.GSM2183298_101032570235_R05C02	valm:NA	0.31	M	M	0	0	0	0	1	0	NA
GSM2334562	X659 genomic DNA from whole blood	GSE87571	normal	blood;whole_blood	msraptype:tissue;msrapconf:0.552	7766148012_R06C02	GSM2334562.1548799666.hlink.GSM2334562_7766148012_R06C02	valm:75	80.57	M	M	0.06	0.09	0.27	0.02	0.1	0.48	F;frozen
GSM2792309	EPN-PFA SAMPLE 635	GSE104210	cancer	brain	msraptype:tissue;msrapconf:0.661	9968646159_R01C02	GSM2792309.1548799666.hlink.GSM2792309_9968646159_R01C02	valm:1	32.86	M	M	0.1	0.21	0.09	0.36	0.19	0.23	NA
GSM1897014	genomic DNA from neuroblastoma tumor 79	GSE73515;GSE73518	cancer	tumor;neuron	msraptype:tissue;msrapconf:0.71	8363800141_R01C02	GSM1897014.1548872982.hlink.GSM1897014_8363800141_R01C02	valm:<1;unitm:years	6.41	NA	F	0.15	0.15	0.15	0.34	0.14	0.24	NA
GSM3090267	fetal fibroblasts_irradiated clone_2-2113	GSE112873;GSE112877	NA	fibroblast	msraptype:cell_line;msrapconf:0.843	200308800001_R06C01	GSM3090267.1548799666.hlink.GSM3090267_200308800001_R06C01	valm:NA	4.88	NA	F	0.17	0.19	0.14	0.32	0.22	0.12	NA
GSM2941758	GBM, RTK II, sample 1034 [validation set]	GSE109379;GSE109381	cancer	brain	msraptype:tissue;msrapconf:0.935	9969477065_R01C02	GSM2941758.1548872982.hlink.GSM2941758_9969477065_R01C02	valm:NA	123.17	NA	M	0.05	0.27	0.14	0.27	0.28	0.16	FFPE;formalin_fixed_paraffin_embedded
GSM2334237	X334 genomic DNA from whole blood	GSE87571	normal	blood;whole_blood	msraptype:tissue;msrapconf:0.552	7766148055_R05C01	GSM2334237.1548799666.hlink.GSM2334237_7766148055_R05C01	valm:26	30.74	M	M	0.09	0.21	0.08	0.08	0.08	0.46	F;frozen
GSM2815458	whole blood taken from sample 3562	GSE105018	normal	blood;whole_blood	msraptype:tissue;msrapconf:0.503	101130760125_R02C02	GSM2815458.1548872982.hlink.GSM2815458_101130760125_R02C02	valm:18	17.97	F	F	0.12	0.13	0.05	0.05	0.06	0.6	F;frozen
GSM1617022	chorionic_villus_trisomy18_rep1	GSE66210	chromosomal_abnormality	placenta	msraptype:tissue;msrapconf:0.836	9297962141_R01C01	GSM1617022.1548872982.hlink.GSM1617022_9297962141_R01C01	valm:NA	0.81	NA	M	0.12	0.26	0.16	0.27	0.12	0.27	NA
GSM1522992	Girl7_month12	GSE62219	NA	NA	msraptype:primary_cells;msrapconf:0.833	8221932122_R03C02	GSM1522992.1548872982.hlink.GSM1522992_8221932122_R03C02	valm:12;unitm:months	1.88	F	F	0.12	0.11	0.05	0.29	0.12	0.38	NA
GSM1203986	genomic DNA at diagnosis from BCP-ALL patient ALL_583	GSE49032;GSE49031	cancer;leukemia;acute_leukemia;acute_lymphoblastic_leukemia	NA	msraptype:primary_cells;msrapconf:0.451	6005574018_R04C02	GSM1203986.1548872982.hlink.GSM1203986_6005574018_R04C02	valm:NA;infom:pediatric	45.7	NA	F	0.08	0.15	0	0.68	0	0.07	NA
GSM1506307	3022	GSE61496	NA	blood;whole_blood	msraptype:tissue;msrapconf:0.542	6929793070_R02C02	GSM1506307.1548872982.hlink.GSM1506307_6929793070_R02C02	valm:65	75.33	F	F	0.1	0.16	0.11	0.04	0.09	0.5	NA
GSM2674443	genomic DNA from PM307 IUGR placenta	GSE100197	NA	placenta	msraptype:tissue;msrapconf:0.891	10005833038_R02C02	GSM2674443.1548799666.hlink.GSM2674443_10005833038_R02C02	valm:33;unitm:months	0.57	F	F	0.1	0.28	0.18	0.24	0.13	0.26	NA
GSM1905361	tissue_28_oxBS	GSE73895	cancer;brain_cancer	NA	msraptype:tissue;msrapconf:0.915	3999941129_R06C02	GSM1905361.1548872982.hlink.GSM1905361_3999941129_R06C02	valm:75	88.58	M	M	0.01	0.3	0.13	0.25	0.3	0.15	NA
GSM1873635	dINT1b_a	GSE72867	NA	umbilical_cord;blood;cord_blood	msraptype:primary_cells;msrapconf:0.949	8784241092_R05C01	GSM1873635.1548799666.hlink.GSM1873635_8784241092_R05C01	valm:NA	50.48	NA	M	0.05	0.13	0.18	0.32	0.28	0.26	NA
GSM3030023	parenchymal fibroblasts FHN022	GSE111396	NA	fibroblast	msraptype:cell_line;msrapconf:0.892;cell_line;ccid:HN;ccacc:CVCL_1283;cccat:cancer_cell_line	9976861137_R01C01	GSM3030023.1548872982.hlink.GSM3030023_9976861137_R01C01	valm:61	56.48	F	F	0.26	0.17	0.09	0.23	0.33	0.08	NA
GSM2127922	14286A-P30	GSE80468	NA	blood;whole_blood	msraptype:tissue;msrapconf:0.544	9969489088_R02C02	GSM2127922.1548799666.hlink.GSM2127922_9969489088_R02C02	valm:NA	19.71	NA	F	0.11	0.11	0.03	0.05	0.05	0.66	NA
GSM2815444	whole blood taken from sample 3322	GSE105018	normal	blood;whole_blood	msraptype:tissue;msrapconf:0.503	200091640013_R06C02	GSM2815444.1548872982.hlink.GSM2815444_200091640013_R06C02	valm:18	17.41	F	F	0.15	0.08	0.02	0.06	0.07	0.65	F;frozen
GSM3380794	T14M: genomic DNA from Mother	GSE119684	NA	blood;peripheral_blood	msraptype:tissue;msrapconf:0.635	6929726130_R02C02	GSM3380794.1548799666.hlink.GSM3380794_6929726130_R02C02	valm:NA	55.28	F	F	0.04	0.23	0.12	0.19	0.06	0.38	NA
GSM2814413	whole blood taken from sample 7202	GSE105018	normal	blood;whole_blood	msraptype:tissue;msrapconf:0.503	9969489014_R02C02	GSM2814413.1548799666.hlink.GSM2814413_9969489014_R02C02	valm:18	14.01	M	M	0.18	0.27	0	0.09	0.05	0.45	F;frozen
GSM3440355	ERC45KI641 genomic DNA from whole blood	GSE121633	normal	blood;whole_blood	msraptype:tissue;msrapconf:0.474	6929793004_R02C02	GSM3440355.1548872982.hlink.GSM3440355_6929793004_R02C02	valm:44	50.4	F	F	0.09	0.36	0.06	0.07	0.03	0.39	NA
GSM3662228	NA	GSE128068;GSE128067	NA	NA	msraptype:NA;msrapconf:NA	101231030104_R03C01	GSM3662228.1552663164.hlink.GSM3662228_101231030104_R03C01	valm:NA	46.85	NA	M	0.08	0.3	0.15	0.26	0.17	0.2	NA
GSM1438823	VAT_5958091028_R05C01	GSE59524	NA	NA	msraptype:tissue;msrapconf:0.771	5958091028_R05C01	GSM1438823.1548872982.hlink.GSM1438823_5958091028_R05C01	valm:NA	48.39	M	M	0.12	0.28	0.1	0.21	0.32	0.12	NA
GSM1914060	Sample436_Control	GSE74193	control	brain	msraptype:in_vitro_differentiated_cells;msrapconf:0.872	5771710017_R01C02	GSM1914060.1548872982.hlink.GSM1914060_5771710017_R01C02	valm:48;unitm:years	48.65	F	F	0.03	0.31	0.14	0.29	0.19	0.21	F;frozen
GSM1588792	Pt17-baseline-1	GSE65186;GSE65183	cancer	skin	msraptype:tissue;msrapconf:0.477	9513149079_R01C01	GSM1588792.1548799666.hlink.GSM1588792_9513149079_R01C01	valm:NA	61.41	NA	F	0.37	0.24	0.14	0.19	0.12	0.03	NA
GSM1899675	control4	GSE73626	normal;control	NA	msraptype:tissue;msrapconf:0.799	9934089042_R01C01	GSM1899675.1548799666.hlink.GSM1899675_9934089042_R01C01	valm:94;unitm:years	83.24	F	F	0.05	0.04	0.08	0.09	0.12	0.69	NA
GSM2617092	EDDA_54	GSE98876	NA	blood	msraptype:tissue;msrapconf:0.529	3999720002_R02C02	GSM2617092.1548872982.hlink.GSM2617092_3999720002_R02C02	valm:57	48.6	M	M	0.21	0.78	0.01	0	0	0	NA
GSM2667521	PBT-07FH_ht	GSE99994;GSE99996	NA	NA	msraptype:tissue;msrapconf:0.736	200360420058_R02C02	GSM2667521.1548872982.hlink.GSM2667521_200360420058_R02C02	valm:NA	12.02	NA	F	0.25	0.12	0.08	0.35	0.16	0.22	NA
GSM2311104	358_tumor	GSE86961	cancer	tumor	msraptype:tissue;msrapconf:0.742	9373551157_R02C01	GSM2311104.1548799666.hlink.GSM2311104_9373551157_R02C01	valm:64	60.35	F	F	0.11	0.34	0.08	0.35	0.12	0.16	NA
GSM2714826	401352_A	GSE101764	cancer	NA	msraptype:tissue;msrapconf:0.92	8363800155_R01C02	GSM2714826.1548872982.hlink.GSM2714826_8363800155_R01C02	valm:51	59.55	M	M	0	0.35	0.16	0.22	0.26	0.15	NA
GSM1647842	HepG2_C	GSE67485;GSE67477	NA	liver	msraptype:cell_line;msrapconf:0.782	8359026015_R01C01	GSM1647842.1548872982.hlink.GSM1647842_8359026015_R01C01	valm:NA	103.74	NA	M	0.15	0.24	0.16	0.23	0.18	0.21	NA
GSM3190109	genomic DNA from Adjacent Normal skin 8	GSE115797	normal;healthy;control	adjacent;skin	msraptype:tissue;msrapconf:0.912	200501400054_R03C01	GSM3190109.1548872982.hlink.GSM3190109_200501400054_R03C01	valm:55	30.77	M	M	0.15	0.31	0.08	0.24	0.19	0.19	NA
GSM3035835	genomic DNA from 3999997071_R06C02	GSE111629	genetic_disorder;parkinsons_disease	blood;whole_blood	msraptype:tissue;msrapconf:0.411	3999997071_R06C02	GSM3035835.1548799666.hlink.GSM3035835_3999997071_R06C02	valm:NA	79.04	NA	F	0.09	0.11	0.05	0.06	0.05	0.68	NA
GSM3035771	genomic DNA from 3999984167_R04C02	GSE111629	control	blood;whole_blood	msraptype:tissue;msrapconf:0.676	3999984167_R04C02	GSM3035771.1548799666.hlink.GSM3035771_3999984167_R04C02	valm:81	67.11	M	M	0.04	0.14	0.08	0.06	0.08	0.63	NA
GSM1257728	WG2276	GSE52025;GSE53261	NA	skin;fibroblast	msraptype:cell_line;msrapconf:0.985;cell_line;ccid:WG2276;ccacc:CVCL_RG35;cccat:finite_cell_line	6042308042_R04C01	GSM1257728.1548872982.hlink.GSM1257728_6042308042_R04C01	valm:NA	39.68	F	F	0.28	0.17	0.04	0.26	0.32	0.09	NA
GSM2062682	KG1_K2	GSE77965	cancer	blood	msraptype:cell_line;msrapconf:0.745	7973201041_R04C02	GSM2062682.1548872982.hlink.GSM2062682_7973201041_R04C02	valm:NA	59.8	M	M	0.15	0.12	0.27	0.25	0.13	0.26	NA
GSM1947290	Genomic DNA from human placenta 3999997091 _ R03C01	GSE75248	normal	placenta	msraptype:tissue;msrapconf:0.565	3999997091_R03C01	GSM1947290.1548799666.hlink.GSM1947290_3999997091_R03C01	valm:NA	0.58	M	M	0.09	0.28	0.17	0.25	0.13	0.27	NA
GSM3440542	ERC45KI2701 genomic DNA from whole blood	GSE121633	normal	blood;whole_blood	msraptype:tissue;msrapconf:0.474	6929742080_R02C01	GSM3440542.1548799666.hlink.GSM3440542_6929742080_R02C01	valm:51	49.26	F	F	0.08	0.16	0.07	0.02	0.07	0.57	NA
GSM2405579	CHGL, sample 2723 [reference set]	GSE90496;GSE109381	cancer	brain	msraptype:tissue;msrapconf:0.661	3999002044_R01C01	GSM2405579.1548799666.hlink.GSM2405579_3999002044_R01C01	valm:40;unitm:years	34.81	M	M	0.14	0.29	0.09	0.23	0.21	0.15	FFPE;formalin_fixed_paraffin_embedded
GSM1855612	4239: Saliva-full_term-rep4	GSE72120	NA	NA	msraptype:tissue;msrapconf:0.887	9020331147_R05C02	GSM1855612.1548799666.hlink.GSM1855612_9020331147_R05C02	valm:NA	0.14	F	F	0.08	0.29	0.07	0.21	0.18	0.29	NA
GSM3563477	NA	GSE125105	NA	NA	msraptype:NA;msrapconf:NA	9989536128_R02C01	GSM3563477.1552663164.hlink.GSM3563477_9989536128_R02C01	valm:NA	38.73	NA	M	0.06	0.12	0.08	0.08	0.11	0.6	NA
GSM2091625	Participant_4_buffycoat_male	GSE79329	NA	NA	msraptype:primary_cells;msrapconf:0.846	101032560143_R04C02	GSM2091625.1548872982.hlink.GSM2091625_101032560143_R04C02	valm:57	61.88	M	M	0.05	0.19	0.1	0.09	0.12	0.45	NA
GSM3025819	genomic DNA from 200123470035_R06C01	GSE111223	NA	NA	msraptype:tissue;msrapconf:0.581	200123470035_R06C01	GSM3025819.1548799666.hlink.GSM3025819_200123470035_R06C01	valm:NA	61.43	NA	F	0	0.12	0.01	0.06	0.05	0.81	NA
GSM3190095	genomic DNA from Adjacent Normal skin 1	GSE115797	normal;healthy;control	adjacent;skin	msraptype:tissue;msrapconf:0.912	200556930012_R01C01	GSM3190095.1548872982.hlink.GSM3190095_200556930012_R01C01	valm:52	59.39	F	F	0.05	0.4	0.1	0.21	0.24	0.15	NA
GSM2575460	NA	GSE97687	NA	NA	msraptype:NA;msrapconf:NA	9221198126_R02C02	GSM2575460.1552663164.hlink.GSM2575460_9221198126_R02C02	valm:NA	54.9	NA	F	0.28	0.16	0.05	0.27	0.29	0.13	NA
GSM1564258	sperm genomic DNA from Donor I (0.35 subpopulatoin)	GSE64096	NA	sperm	msraptype:primary_cells;msrapconf:0.81	GSM1564258.1548872982.hlink.GSM1564258_I35__I35		valm:NA	33.65	M	M	0.34	0.18	0	0.31	0.09	0.28	NA
GSM1505051	SAT_131	GSE61450;GSE61454	obese	adipose	msraptype:tissue;msrapconf:0.923	5822791026_R06C01	GSM1505051.1548799666.hlink.GSM1505051_5822791026_R06C01	valm:54	51.56	M	F	0.17	0.19	0.1	0.24	0.22	0.23	NA
GSM3026722	genomic DNA from blood 9969489155_R02C02	GSE69138	NA	blood	msraptype:tissue;msrapconf:0.525	9969489155_R02C02	GSM3026722.1548799666.hlink.GSM3026722_9969489155_R02C02	valm:59	58.51	M	M	0.03	0.18	0.12	0.04	0.05	0.6	NA
GSM1705051	5hmCIP_450K (0276-C-HMC)	GSE69633;GSE69636	NA	umbilical_cord;blood;cord_blood	msraptype:tissue;msrapconf:0.497	5815073029_R03C02	GSM1705051.1548799666.hlink.GSM1705051_5815073029_R03C02	valm:NA	0.69	M	M	0.22	0.19	0.02	0.22	0.08	0.33	NA
GSM2562876	control-68 whole blood Control genomic DNA	GSE97362	control	blood;whole_blood	msraptype:tissue;msrapconf:0.506	200053730211_R03C02	GSM2562876.1548799666.hlink.GSM2562876_200053730211_R03C02	valm:15;unitm:years	13.83	M	M	0.08	0.18	0.01	0.09	0.04	0.57	NA
GSM2260966	MB_SubtypeStudy_55222_methylation	GSE85218;GSE85212	cancer	brain	msraptype:tissue;msrapconf:0.805	7810920078_R04C02	GSM2260966.1548799666.hlink.GSM2260966_7810920078_R04C02	valm:NA	25.29	NA	F	0.24	0.07	0.11	0.35	0.17	0.23	NA
GSM2815077	whole blood taken from sample 811	GSE105018	normal	blood;whole_blood	msraptype:tissue;msrapconf:0.503	200091640113_R05C01	GSM2815077.1548799666.hlink.GSM2815077_200091640113_R05C01	valm:18	20.13	F	F	0.09	0.1	0	0.04	0.05	0.73	F;frozen
GSM2402868	CONTR, CEBM, sample 15 [reference set]	GSE90496;GSE109381	normal;healthy;control	brain;cerebellum	msraptype:tissue;msrapconf:0.661	5911815023_R01C01	GSM2402868.1548872982.hlink.GSM2402868_5911815023_R01C01	valm:NA;unitm:years	32.67	M	M	0.19	0.26	0.03	0.31	0.08	0.32	F;frozen
GSM2430122	450K_GSC182	GSE92469;GSE92462	NA	stem_cell	msraptype:stem_cells;msrapconf:0.682	9445229017_R06C01	GSM2430122.1548872982.hlink.GSM2430122_9445229017_R06C01	valm:NA	115.31	NA	M	0.16	0.21	0.08	0.32	0.27	0.14	NA
GSM1235587	6969568141_R05C01	GSE51057;GSE51032	normal;healthy;control	blood	msraptype:tissue;msrapconf:0.496	6969568141_R05C01	GSM1235587.1548799666.hlink.GSM1235587_6969568141_R05C01	valm:50	46.84	F	F	0.1	0.19	0.18	0.07	0.06	0.44	NA
GSM1506462	2080	GSE61496	NA	blood;whole_blood	msraptype:tissue;msrapconf:0.542	7497398030_R01C02	GSM1506462.1548872982.hlink.GSM1506462_7497398030_R01C02	valm:36	44.65	F	F	0.15	0.21	0.13	0.08	0.04	0.41	NA
GSM1944178	TO_MB49	GSE75153	cancer	brain	msraptype:tissue;msrapconf:0.651	7810920079_R01C01	GSM1944178.1548872982.hlink.GSM1944178_7810920079_R01C01	valm:NA	15.96	NA	M	0.22	0.12	0.02	0.42	0.15	0.24	NA
GSM1850003	serous 38	GSE72021	NA	NA	msraptype:tissue;msrapconf:0.615	8363800107_R05C01	GSM1850003.1548799666.hlink.GSM1850003_8363800107_R05C01	valm:NA	53.78	NA	F	0.1	0.29	0.12	0.27	0.22	0.15	NA
GSM2261391	MB_SubtypeStudy_55647_methylation	GSE85218;GSE85212	cancer	brain	msraptype:tissue;msrapconf:0.805	9344737044_R02C02	GSM2261391.1548872982.hlink.GSM2261391_9344737044_R02C02	valm:NA	61.21	NA	F	0.16	0.2	0.06	0.36	0.17	0.19	NA
GSM2818122	NA	GSE105109	NA	NA	msraptype:NA;msrapconf:NA	3999442036_R05C01	GSM2818122.1552663164.hlink.GSM2818122_3999442036_R05C01	valm:NA	69.31	NA	M	0.06	0.28	0.12	0.27	0.25	0.18	F;frozen
GSM2814990	whole blood taken from sample 192	GSE105018	normal	blood;whole_blood	msraptype:tissue;msrapconf:0.503	200049730118_R06C02	GSM2814990.1548799666.hlink.GSM2814990_200049730118_R06C02	valm:18	15.95	M	M	0.07	0.08	0.03	0.06	0.09	0.7	F;frozen
GSM1338106	Silver Russell patient 50	GSE55491	NA	blood;whole_blood	msraptype:tissue;msrapconf:0.597;cell_line;ccid:SR;ccacc:CVCL_1711;cccat:cancer_cell_line	6057825094_R04C01	GSM1338106.1548872982.hlink.GSM1338106_6057825094_R04C01	valm:NA	2.54	M	M	0.09	0.28	0.04	0.15	0.03	0.38	NA
GSM3573376	NA	GSE125399	NA	NA	msraptype:NA;msrapconf:NA	9406921167_R01C01	GSM3573376.1552663164.hlink.GSM3573376_9406921167_R01C01	valm:NA	32.17	NA	M	0.2	0.32	0.15	0.17	0.21	0.09	NA
GSM1235878	5809079011_R02C02	GSE51032	normal;healthy;control	blood	msraptype:tissue;msrapconf:0.496	5809079011_R02C02	GSM1235878.1548872982.hlink.GSM1235878_5809079011_R02C02	valm:57	56.69	F	F	0.11	0.13	0.1	0.06	0.05	0.58	NA
GSM1425486	SAMPLE_9_CD4	GSE59065	NA	NA	msraptype:tissue;msrapconf:0.489	8221924156_R02C01	GSM1425486.1548799666.hlink.GSM1425486_8221924156_R02C01	valm:76;unitm:years	67.88	F	F	0.05	0.96	0	0.01	0	0	NA
GSM2829412	genomic DNA from placental sample 78	GSE106089	NA	placenta;vagina	msraptype:tissue;msrapconf:0.715	100973270103_R03C01	GSM2829412.1548799666.hlink.GSM2829412_100973270103_R03C01	valm:NA	0.96	NA	F	0.03	0.28	0.24	0.19	0.11	0.31	NA
GSM1873598	Ctrl1_c	GSE72867	NA	umbilical_cord;blood;cord_blood	msraptype:primary_cells;msrapconf:0.949	7970368160_R06C02	GSM1873598.1548799666.hlink.GSM1873598_7970368160_R06C02	valm:NA	54.58	NA	M	0.03	0.12	0.16	0.31	0.26	0.32	NA
GSM2090047	10511_C dried neonatal bloodspot	GSE79257	NA	blood	msraptype:tissue;msrapconf:0.499	9611519076_R05C02	GSM2090047.1548872982.hlink.GSM2090047_9611519076_R05C02	valm:NA	0.27	F	F	0.08	0.12	0	0.11	0.09	0.64	NA
GSM1897629	P15_PL	GSE73549	cancer	metastasis;lymphatic_system	msraptype:tissue;msrapconf:0.899	9630789237_R05C02	GSM1897629.1548799666.hlink.GSM1897629_9630789237_R05C02	valm:NA	60.56	M	M	0	0.53	0.11	0.28	0.07	0.12	FFPE;formalin_fixed_paraffin_embedded
GSM1235962	6929726094_R06C01	GSE51057;GSE51032	normal;healthy;control	blood	msraptype:tissue;msrapconf:0.496	6929726094_R06C01	GSM1235962.1548799666.hlink.GSM1235962_6929726094_R06C01	valm:52	57.71	F	F	0.05	0.17	0.02	0.04	0.1	0.62	NA
GSM1669725	CellLine_DAOY	GSE68379	cancer	brain	msraptype:cell_line;msrapconf:0.969	8221932016_R03C02	GSM1669725.1548872982.hlink.GSM1669725_8221932016_R03C02	valm:NA	92.85	NA	F	0.27	0.15	0.1	0.28	0.21	0.16	NA
GSM1425504	SAMPLE_15_CD4	GSE59065	NA	NA	msraptype:tissue;msrapconf:0.489	8221932107_R02C02	GSM1425504.1548799666.hlink.GSM1425504_8221932107_R02C02	valm:77;unitm:years	74.56	F	F	0.12	0.8	0	0.07	0	0.06	NA
GSM1467009	GS0001632	GSE60185	cancer;breast_cancer	breast	msraptype:tissue;msrapconf:0.843	5808922034_R03C01	GSM1467009.1548799666.hlink.GSM1467009_5808922034_R03C01	valm:71	65.78	F	F	0	0.46	0.17	0.17	0.21	0.18	F;frozen
GSM3025649	genomic DNA from 100946230031_R04C01	GSE111223	NA	NA	msraptype:tissue;msrapconf:0.624	100946230031_R04C01	GSM3025649.1548872982.hlink.GSM3025649_100946230031_R04C01	valm:NA	68.95	NA	F	0	0.17	0.02	0.08	0.29	0.51	NA
GSM2786013	patient 243	GSE103911	NA	NA	msraptype:primary_cells;msrapconf:0.779	101032560107_R05C02	GSM2786013.1548799666.hlink.GSM2786013_101032560107_R05C02	valm:67	63.88	M	M	0.15	0.86	0	0	0	0	NA
GSM1235932	6055424126_R03C01	GSE51032	cancer;colorectal_cancer	colorectal;intestine;colon;rectum;blood	msraptype:tissue;msrapconf:0.467	6055424126_R03C01	GSM1235932.1548799666.hlink.GSM1235932_6055424126_R03C01	valm:38	46.37	F	F	0.12	0.1	0.06	0.06	0.06	0.61	NA
GSM3385029	NA	GSE119847;GSE119846	NA	NA	msraptype:NA;msrapconf:NA	9257626072_R02C01	GSM3385029.1552670713.hlink.GSM3385029_9257626072_R02C01	valm:NA	5.01	NA	F	0.05	0.26	0.17	0.34	0.18	0.23	NA
GSM1204293	genomic DNA from CD19+ blood cell donor 566_B	GSE49032;GSE49031	normal;healthy;control	blood	msraptype:primary_cells;msrapconf:0.904	5723662027_R05C02	GSM1204293.1548799666.hlink.GSM1204293_5723662027_R05C02	valm:NA;infom:pediatric	51.11	NA	M	0.03	0.05	0.05	0.86	0.01	0	NA
GSM1649759	genomic DNA from peripheral blood 20	GSE67393	normal	blood;peripheral_blood	msraptype:tissue;msrapconf:0.557	6055432156_R02C02	GSM1649759.1548872982.hlink.GSM1649759_6055432156_R02C02	valm:NA	43.63	F	F	0.02	0.14	0.08	0.03	0.04	0.7	NA
GSM2943086	Genomic DNA from nasal epithelial cells [ESS019_S1]	GSE109446	control	nasal;epithelial	msraptype:primary_cells;msrapconf:0.616	8942334135_R02C02	GSM2943086.1548799666.hlink.GSM2943086_8942334135_R02C02	valm:9	16.45	F	F	0	0.31	0.15	0.17	0.17	0.32	NA
GSM3035756	genomic DNA from 3999984166_R03C01	GSE111629	control	blood;whole_blood	msraptype:tissue;msrapconf:0.676	3999984166_R03C01	GSM3035756.1548872982.hlink.GSM3035756_3999984166_R03C01	valm:68	65.86	M	M	0.09	0.14	0.09	0.07	0.08	0.56	NA
GSM2261219	MB_SubtypeStudy_55475_methylation	GSE85218;GSE85212	cancer	brain	msraptype:tissue;msrapconf:0.805	7973219020_R05C02	GSM2261219.1548872982.hlink.GSM2261219_7973219020_R05C02	valm:NA	43.17	NA	M	0.27	0.11	0.02	0.35	0.2	0.24	NA
GSM3155948	100994770046_R03C02	GSE114935	NA	blood;white_blood_cell;t_cell	msraptype:primary_cells;msrapconf:0.806	100994770046_R03C02	GSM3155948.1548799666.hlink.GSM3155948_100994770046_R03C02	valm:NA	23.67	F	F	0.05	0.11	0.03	0.02	0.07	0.71	NA
GSM2405650	ENB, A, sample 2794 [reference set]	GSE90496;GSE109381	cancer	neuron	msraptype:tissue;msrapconf:0.661;cell_line;ccid:EN;ccacc:CVCL_2034;cccat:cancer_cell_line	200091640051_R04C02	GSM2405650.1548799666.hlink.GSM2405650_200091640051_R04C02	valm:73;unitm:years	52.79	M	M	0.07	0.29	0.22	0.33	0.05	0.24	FFPE;formalin_fixed_paraffin_embedded
GSM1646902	NA	GSE67444	NA	blood	msraptype:tissue;msrapconf:0.591	9297953046_R02C02	GSM1646902.1548799666.hlink.GSM1646902_9297953046_R02C02	valm:NA	-0.04	NA	F	0.05	0.09	0	0.1	0.08	0.7	NA
GSM2796276	Cordblood_highpregnancyanxiety_PELS_23	GSE104376	alzheimers;anxiety	umbilical_cord;blood;cord_blood	msraptype:tissue;msrapconf:0.571	9934625002_R06C02	GSM2796276.1548799666.hlink.GSM2796276_9934625002_R06C02	valm:NA	0.21	M	M	0.03	0.08	0.15	0.14	0.15	0.47	NA
GSM2285160	SC11-017 EB [9341679025_R03C01]	GSE85828	NA	NA	msraptype:cell_line;msrapconf:0.85	9341679025_R03C01	GSM2285160.1548872982.hlink.GSM2285160_9341679025_R03C01	valm:NA	-0.59	M	F	0.08	0.27	0.17	0.33	0.1	0.32	NA
GSM2062409	Normal_liver_04 [methylation]	GSE77954;GSE77955	normal;healthy;control	liver	msraptype:tissue;msrapconf:0.915	9406921025_R03C01	GSM2062409.1548799666.hlink.GSM2062409_9406921025_R03C01	valm:57;unitm:years	54.71	M	M	0.09	0.28	0.14	0.21	0.2	0.28	NA
GSM2229342	Breast_tumor_1046	GSE84207	cancer	tumor;breast	msraptype:tissue;msrapconf:0.821	9420867012_R01C02	GSM2229342.1548799666.hlink.GSM2229342_9420867012_R01C02	valm:NA	63.23	F	F	0.03	0.4	0.11	0.18	0.24	0.19	NA
GSM3662198	NA	GSE128068;GSE128064	NA	NA	msraptype:NA;msrapconf:NA	101130760053_R06C02	GSM3662198.1552663164.hlink.GSM3662198_101130760053_R06C02	valm:NA	52.46	NA	F	0.07	0.15	0.06	0.05	0.03	0.63	NA
GSM3563408	NA	GSE125105	NA	NA	msraptype:NA;msrapconf:NA	9989536117_R02C01	GSM3563408.1552663164.hlink.GSM3563408_9989536117_R02C01	valm:NA	34.03	NA	M	0.14	0.11	0.03	0.13	0.09	0.55	NA
GSM2829354	genomic DNA from placental sample 20	GSE106089	NA	placenta;vagina	msraptype:tissue;msrapconf:0.715	3998888104_R02C02	GSM2829354.1548872982.hlink.GSM2829354_3998888104_R02C02	valm:NA	0.07	NA	M	0.1	0.3	0.17	0.21	0.11	0.29	NA
GSM2792338	EPN-PFA SAMPLE 664	GSE104210	cancer	brain	msraptype:tissue;msrapconf:0.661	9969477105_R03C01	GSM2792338.1548799666.hlink.GSM2792338_9969477105_R03C01	valm:1	16.43	M	M	0.1	0.19	0.1	0.34	0.2	0.25	NA
GSM3662256	NA	GSE128068;GSE128067	NA	NA	msraptype:NA;msrapconf:NA	101032610099_R04C01	GSM3662256.1552670713.hlink.GSM3662256_101032610099_R04C01	valm:NA	40.9	NA	M	0.08	0.29	0.14	0.2	0.24	0.16	NA
GSM2714825	401344_A	GSE101764	cancer	NA	msraptype:tissue;msrapconf:0.92	8363800155_R01C01	GSM2714825.1548799666.hlink.GSM2714825_8363800155_R01C01	valm:70	72.42	M	M	0	0.35	0.16	0.22	0.25	0.16	NA
GSM2940812	GBM, G34, sample 88 [validation set]	GSE109379;GSE109381	cancer	brain	msraptype:tissue;msrapconf:0.935	200277210030_R05C01	GSM2940812.1548799666.hlink.GSM2940812_200277210030_R05C01	valm:NA	74.64	NA	M	0.25	0.17	0.05	0.31	0.29	0.08	FFPE;formalin_fixed_paraffin_embedded
GSM3563322	NA	GSE125105	NA	NA	msraptype:NA;msrapconf:NA	9989536100_R01C01	GSM3563322.1552670713.hlink.GSM3563322_9989536100_R01C01	valm:NA	30.54	NA	F	0.09	0.18	0.05	0.1	0.08	0.56	NA
GSM2336985	P008940-24082013-TD4-01	GSE87640;GSE87650	NA	NA	msraptype:primary_cells;msrapconf:0.396	9647455004_R06C02	GSM2336985.1548799666.hlink.GSM2336985_9647455004_R06C02	valm:NA	23.92	M	M	0.01	0.77	0	0.02	0	0.23	NA
GSM2941677	PLEX, AD, sample 953 [validation set]	GSE109379;GSE109381	cancer	brain	msraptype:tissue;msrapconf:0.87	9878827227_R03C02	GSM2941677.1548872982.hlink.GSM2941677_9878827227_R03C02	valm:NA	46.85	NA	M	0.14	0.27	0.03	0.33	0.17	0.26	FFPE;formalin_fixed_paraffin_embedded
GSM3189706	pituitary_adenoma_nonfunctioning [13_14]	GSE115783	NA	endocrine_system	msraptype:tissue;msrapconf:0.869	200107460113_R04C01	GSM3189706.1548872982.hlink.GSM3189706_200107460113_R04C01	valm:67	77	F	F	0.1	0.28	0.15	0.28	0.12	0.29	NA
GSM2865242	case_112_CRC_Tumor	GSE107352;GSE107353	cancer;case	tumor;colorectal;intestine;colon;rectum	msraptype:tissue;msrapconf:0.906	101130760130_R03C01	GSM2865242.1548872982.hlink.GSM2865242_101130760130_R03C01	valm:NA	27.13	F	F	0.02	0.27	0.18	0.14	0.23	0.28	FFPE;formalin_fixed_paraffin_embedded
GSM1505118	Muscle_114	GSE61452;GSE61454	obese	NA	msraptype:tissue;msrapconf:0.877	5822791029_R06C01	GSM1505118.1548872982.hlink.GSM1505118_5822791029_R06C01	valm:49	49.46	F	F	0.14	0.24	0.08	0.28	0.19	0.23	NA
GSM3563316	NA	GSE125105	NA	NA	msraptype:NA;msrapconf:NA	9989536096_R03C02	GSM3563316.1552663164.hlink.GSM3563316_9989536096_R03C02	valm:NA	41.5	NA	M	0.08	0.12	0.05	0.08	0.08	0.64	NA
GSM2404486	GBM, MYCN, sample 1633 [reference set]	GSE90496;GSE109381	cancer	blood;neuron	msraptype:tissue;msrapconf:0.782	9444375019_R04C01	GSM2404486.1548799666.hlink.GSM2404486_9444375019_R04C01	valm:NA;unitm:years	10.37	NA	F	0.09	0.27	0.13	0.31	0.15	0.25	FFPE;formalin_fixed_paraffin_embedded
GSM1922494	Buffy_Placebo_Baseline_Subject_1	GSE74548	NA	NA	msraptype:tissue;msrapconf:0.698	9373550096_R03C01	GSM1922494.1548872982.hlink.GSM1922494_9373550096_R03C01	valm:73;unitm:years	77.06	F	F	0.03	0.16	0.17	0.03	0.07	0.53	NA
GSM2794384	R5_control	GSE104287	control	blood	msraptype:primary_cells;msrapconf:0.715	9769100138_R06C01	GSM2794384.1548872982.hlink.GSM2794384_9769100138_R06C01	valm:NA	28.82	M	M	0.1	0.28	0.06	0.21	0.36	0	NA
GSM3156422	100994770028_R03C02	GSE114935	NA	blood;white_blood_cell;t_cell	msraptype:primary_cells;msrapconf:0.806	100994770028_R03C02	GSM3156422.1548799666.hlink.GSM3156422_100994770028_R03C02	valm:NA	27.92	F	F	0.05	0.16	0	0.1	0.09	0.59	NA
GSM3035480	genomic DNA from 3999984024_R06C01	GSE111629	control	blood;whole_blood	msraptype:tissue;msrapconf:0.678	3999984024_R06C01	GSM3035480.1548872982.hlink.GSM3035480_3999984024_R06C01	valm:82	79.29	F	F	0.13	0.07	0.18	0.12	0.09	0.45	NA
GSM1681171	5958091020_R06C02	GSE68777	NA	NA	msraptype:primary_cells;msrapconf:0.404	5958091020_R06C02	GSM1681171.1548872982.hlink.GSM1681171_5958091020_R06C02	valm:NA	21.45	F	F	0.05	0.21	0.17	0.1	0.04	0.39	NA
GSM3584400	NA	GSE125895	NA	NA	msraptype:NA;msrapconf:NA	9341679095_R03C01	GSM3584400.1552670713.hlink.GSM3584400_9341679095_R03C01	valm:NA	61.61	NA	M	0.05	0.27	0.13	0.29	0.24	0.2	NA
GSM1947391	Genomic DNA from human placenta 3999997080 _ R06C01	GSE75248	normal	placenta	msraptype:tissue;msrapconf:0.565	3999997080_R06C01	GSM1947391.1548799666.hlink.GSM1947391_3999997080_R06C01	valm:NA	0.21	M	M	0.11	0.28	0.16	0.24	0.13	0.28	NA
GSM1896926	genomic DNA from neuroblastoma tumor 13	GSE73515;GSE73518	cancer	tumor;neuron	msraptype:tissue;msrapconf:0.659	8363800059_R02C01	GSM1896926.1548872982.hlink.GSM1896926_8363800059_R02C01	valm:NA;unitm:years	7.36	NA	F	0.18	0.17	0.14	0.34	0.09	0.26	NA
GSM1235743	7668610061_R04C01	GSE51032	normal;healthy;control	blood	msraptype:tissue;msrapconf:0.496	7668610061_R04C01	GSM1235743.1548799666.hlink.GSM1235743_7668610061_R04C01	valm:44	49.04	F	F	0.03	0.11	0.09	0.08	0.11	0.59	NA
GSM2403488	GBM, RTK II, sample 635 [reference set]	GSE90496;GSE109381	cancer	blood;neuron	msraptype:tissue;msrapconf:0.782	8622007020_R06C01	GSM2403488.1548799666.hlink.GSM2403488_8622007020_R06C01	valm:NA;unitm:years	147.26	M	M	0	0.31	0.18	0.25	0.29	0.13	F;frozen
GSM1662024	ESSN003	GSE68060	normal;healthy;control	NA	msraptype:tissue;msrapconf:0.517	9247377025_R04C02	GSM1662024.1548799666.hlink.GSM1662024_9247377025_R04C02	valm:NA	57.5	NA	M	0.06	0.33	0.13	0.25	0.25	0.13	NA
GSM2277328	AEC methylation data_02d9_41bc	GSE85566;GSE85568	asthma	respiratory_system;windpipe;epithelial	msraptype:primary_cells;msrapconf:0.715	9904796063_R03C01	GSM2277328.1548872982.hlink.GSM2277328_9904796063_R03C01	valm:39	43.13	F	F	0	0.36	0.11	0.22	0.13	0.29	NA
GSM3186450	human_neutrophil_real_22	GSE83944	NA	blood;white_blood_cell	msraptype:primary_cells;msrapconf:0.904	3999442101_R03C02	GSM3186450.1548872982.hlink.GSM3186450_3999442101_R03C02	valm:NA	55.91	M	M	0	0	0	0	0	1	NA
GSM1702173	FT35_kid	GSE69502	NA	kidney	msraptype:tissue;msrapconf:0.91	7970368142_R03C01	GSM1702173.1548872982.hlink.GSM1702173_7970368142_R03C01	valm:16;unitm:weeks	2.25	F	F	0.11	0.25	0.03	0.43	0.09	0.26	NA
GSM1913997	Sample373_Schizo	GSE74193	NA	brain	msraptype:in_vitro_differentiated_cells;msrapconf:0.872	7810920089_R06C01	GSM1913997.1548872982.hlink.GSM1913997_7810920089_R06C01	valm:44;unitm:years	42.95	F	F	0.04	0.32	0.13	0.28	0.18	0.22	F;frozen
GSM2336901	P008874-13052013-TD4-01	GSE87640;GSE87650	NA	NA	msraptype:primary_cells;msrapconf:0.396	9647450058_R06C02	GSM2336901.1548872982.hlink.GSM2336901_9647450058_R06C02	valm:NA	27.38	M	M	0.01	0.91	0	0.02	0	0.09	NA
GSM1235718	7668610113_R01C01	GSE51032	cancer;colorectal_cancer	colorectal;intestine;colon;rectum;blood	msraptype:tissue;msrapconf:0.467	7668610113_R01C01	GSM1235718.1548872982.hlink.GSM1235718_7668610113_R01C01	valm:65	62.65	F	F	0.1	0.26	0.06	0.08	0.04	0.49	NA
GSM2320024	Case 1 Nodule 9	GSE87056	case	liver	msraptype:tissue;msrapconf:0.954	9297949072_R03C02	GSM2320024.1548872982.hlink.GSM2320024_9297949072_R03C02	valm:56	45.52	M	M	0.15	0.33	0.13	0.25	0.17	0.12	NA
GSM3530105	NA	GSE124366	NA	NA	msraptype:NA;msrapconf:NA	9296930151_R04C01	GSM3530105.1552663164.hlink.GSM3530105_9296930151_R04C01	valm:NA	8.65	NA	M	0.18	0.44	0.04	0.07	0.27	0	NA
GSM3026696	genomic DNA from blood 9969489116_R04C01	GSE69138	NA	blood	msraptype:tissue;msrapconf:0.581	9969489116_R04C01	GSM3026696.1548799666.hlink.GSM3026696_9969489116_R04C01	valm:65	61.4	M	M	0.03	0.1	0.09	0.04	0.05	0.7	NA
GSM2792195	EPN-PFA SAMPLE 521	GSE104210	cancer	brain	msraptype:tissue;msrapconf:0.661	3999720127_R01C01	GSM2792195.1548872982.hlink.GSM2792195_3999720127_R01C01	valm:1	34.19	M	M	0.14	0.19	0.04	0.37	0.19	0.26	NA
GSM1438825	VAT_5958091030_R05C01	GSE59524	NA	NA	msraptype:tissue;msrapconf:0.771	5958091030_R05C01	GSM1438825.1548872982.hlink.GSM1438825_5958091030_R05C01	valm:NA	59.82	M	M	0.09	0.3	0.09	0.23	0.29	0.17	NA
GSM2814767	whole blood taken from sample 7832	GSE105018	normal	blood;whole_blood	msraptype:tissue;msrapconf:0.503	200049730121_R06C02	GSM2814767.1548799666.hlink.GSM2814767_200049730121_R06C02	valm:18	21.89	F	F	0.21	0.13	0.04	0.08	0.08	0.48	F;frozen
GSM2791727	EPN-PFA SAMPLE 96	GSE104210	cancer	brain	msraptype:tissue;msrapconf:0.661	3999688010_R01C01	GSM2791727.1548799666.hlink.GSM2791727_3999688010_R01C01	valm:1	51.62	M	M	0.1	0.22	0.08	0.35	0.17	0.22	NA
GSM2940963	SUBEPN, SPINE, sample 239 [validation set]	GSE109379;GSE109381	cancer	brain	msraptype:tissue;msrapconf:0.946	3998523032_R03C01	GSM2940963.1548799666.hlink.GSM2940963_3998523032_R03C01	valm:NA	113.14	NA	F	0.17	0.22	0.01	0.34	0.22	0.2	FFPE;formalin_fixed_paraffin_embedded
GSM2293194	CellLine_SW620	GSE86078	cancer	colorectal;intestine;colon;rectum	msraptype:cell_line;msrapconf:0.995;cell_line;ccid:SW620;ccacc:CVCL_0547;cccat:cancer_cell_line	200693590019_R06C02	GSM2293194.1548872982.hlink.GSM2293194_200693590019_R06C02	valm:NA	52.41	NA	F	0.12	0.32	0.22	0.26	0.17	0.14	NA
GSM2334550	X647 genomic DNA from whole blood	GSE87571	normal	blood;whole_blood	msraptype:tissue;msrapconf:0.552	7766148012_R03C02	GSM2334550.1548872982.hlink.GSM2334550_7766148012_R03C02	valm:43	47.13	F	F	0.05	0.21	0.07	0.08	0.1	0.5	F;frozen
GSM1203846	genomic DNA at diagnosis from BCP-ALL patient ALL_446	GSE49032;GSE49031	cancer;leukemia;acute_leukemia;acute_lymphoblastic_leukemia	NA	msraptype:primary_cells;msrapconf:0.632	5723654010_R02C02	GSM1203846.1548872982.hlink.GSM1203846_5723654010_R02C02	valm:NA;infom:pediatric	36.44	NA	F	0.09	0.12	0.02	0.67	0	0.1	NA
GSM2794530	genomic_DNA_from_Surgical_resection_LGG-MD1538	GSE104293	NA	NA	msraptype:tissue;msrapconf:0.698	9257626127_R02C02	GSM2794530.1548799666.hlink.GSM2794530_9257626127_R02C02	valm:58	192.79	M	M	0.27	0.21	0.05	0.32	0.14	0.25	FFPE;formalin_fixed_paraffin_embedded
GSM2261454	MB_SubtypeStudy_55710_methylation	GSE85218;GSE85212	cancer	brain	msraptype:tissue;msrapconf:0.805	9344737104_R05C02	GSM2261454.1548799666.hlink.GSM2261454_9344737104_R05C02	valm:NA	19.34	NA	F	0.19	0.16	0.02	0.43	0.15	0.23	NA
GSM1541355	213_preserved	GSE63106	NA	NA	msraptype:tissue;msrapconf:0.823	6285625035_R02C02	GSM1541355.1548872982.hlink.GSM1541355_6285625035_R02C02	valm:77	73.97	M	M	0.02	0.26	0.17	0.31	0.22	0.18	NA
GSM3440550	ERC45KI2761 genomic DNA from whole blood	GSE121633	normal	blood;whole_blood	msraptype:tissue;msrapconf:0.474	6057825036_R04C02	GSM3440550.1548872982.hlink.GSM3440550_6057825036_R04C02	valm:34	33.65	F	F	0.03	0.14	0.05	0.03	0.07	0.69	NA
GSM3004087	9a_CD4T	GSE110607	NA	blood;white_blood_cell;t_cell	msraptype:primary_cells;msrapconf:0.85	9986360105_R01C01	GSM3004087.1548872982.hlink.GSM3004087_9986360105_R01C01	valm:NA	31.79	F	F	0.06	0.88	0	0.02	0.01	0.02	NA
GSM3396841	Control_Placenta Sample_29	GSE120250	control	placenta	msraptype:tissue;msrapconf:0.543	9992576207_R04C02	GSM3396841.1548799666.hlink.GSM3396841_9992576207_R04C02	valm:NA	0.42	M	M	0.07	0.29	0.16	0.25	0.15	0.26	NA
GSM1914299	Sample675_Schizo	GSE74193	NA	brain	msraptype:in_vitro_differentiated_cells;msrapconf:0.872	6229009162_R06C01	GSM1914299.1548799666.hlink.GSM1914299_6229009162_R06C01	valm:96;unitm:years	76.28	F	F	0.06	0.29	0.13	0.27	0.22	0.21	F;frozen
GSM1670330	CellLine_PA-1	GSE68379	cancer	ovary;endocrine_system	msraptype:cell_line;msrapconf:0.983;cell_line;ccid:PA-1;ccacc:CVCL_0479;cccat:cancer_cell_line	7970376031_R05C02	GSM1670330.1548799666.hlink.GSM1670330_7970376031_R05C02	valm:NA	33.83	NA	F	0.17	0.2	0.15	0.34	0.16	0.26	NA
GSM3584288	NA	GSE125895	NA	NA	msraptype:NA;msrapconf:NA	9373550024_R05C02	GSM3584288.1552663164.hlink.GSM3584288_9373550024_R05C02	valm:NA	60.65	NA	F	0.02	0.3	0.14	0.28	0.22	0.2	NA
GSM1662047	FIST07	GSE68060	cancer	NA	msraptype:tissue;msrapconf:0.646	9257625063_R02C02	GSM1662047.1548872982.hlink.GSM1662047_9257625063_R02C02	valm:NA	29.14	NA	M	0.11	0.31	0.15	0.19	0.24	0.14	NA
GSM2369084	Malignant glioma clone U3065MG-C78	GSE89400;GSE89401	brain_cancer;cancer	NA	msraptype:cell_line;msrapconf:0.969;cell_line;ccid:U3065MG;ccacc:CVCL_IR87;cccat:cancer_cell_line	3998928137_R01C01	GSM2369084.1548799666.hlink.GSM2369084_3998928137_R01C01	valm:NA	136.54	NA	M	0.09	0.25	0.12	0.31	0.27	0.14	NA
GSM3662244	NA	GSE128068;GSE128067	NA	NA	msraptype:NA;msrapconf:NA	101279510001_R04C02	GSM3662244.1552663164.hlink.GSM3662244_101279510001_R04C02	valm:NA	29.48	NA	M	0	0.32	0.17	0.16	0.2	0.27	NA
GSM3562836	NA	GSE125105	NA	NA	msraptype:NA;msrapconf:NA	3999840035_R02C01	GSM3562836.1552670713.hlink.GSM3562836_3999840035_R02C01	valm:NA	43.29	NA	F	0.08	0.25	0.05	0.09	0.07	0.53	NA
GSM2941570	DMG, K27, sample 846 [validation set]	GSE109379;GSE109381	cancer	brain	msraptype:tissue;msrapconf:0.937	9741950095_R04C02	GSM2941570.1548799666.hlink.GSM2941570_9741950095_R04C02	valm:NA	21.89	NA	F	0.07	0.23	0.13	0.26	0.31	0.16	FFPE;formalin_fixed_paraffin_embedded
GSM1855670	2783: Saliva-preterm-rep26	GSE72120	NA	NA	msraptype:tissue;msrapconf:0.887	9421912042_R02C02	GSM1855670.1548799666.hlink.GSM1855670_9421912042_R02C02	valm:NA	0.61	M	M	0	0.38	0.08	0.21	0.22	0.22	NA
GSM1235711	7766130047_R05C02	GSE51057;GSE51032	cancer;breast_cancer	breast;blood	msraptype:tissue;msrapconf:0.467	7766130047_R05C02	GSM1235711.1548799666.hlink.GSM1235711_7766130047_R05C02	valm:58	55.06	F	F	0.06	0.1	0.08	0.03	0.09	0.65	NA
GSM2589534	PE-Term-SGA, rep2 (methylation)	GSE98224	NA	placenta;blood	msraptype:tissue;msrapconf:0.806	9977525013_R05C01	GSM2589534.1548872982.hlink.GSM2589534_9977525013_R05C01	valm:NA	0.57	F	F	0.08	0.26	0.18	0.21	0.13	0.32	NA
GSM2656406	9970497054_R02C01	GSE99863	NA	blood	msraptype:tissue;msrapconf:0.532	9970497054_R02C01	GSM2656406.1548799666.hlink.GSM2656406_9970497054_R02C01	valm:NA	3.55	M	M	0.04	0.22	0.1	0.21	0.02	0.38	NA
GSM1861058	Genomic DNA from CD4 T cells of Healthy Subject 2	GSE72364	normal;healthy	blood;white_blood_cell;t_cell	msraptype:primary_cells;msrapconf:0.901	9373551014_R02C01	GSM1861058.1548799666.hlink.GSM1861058_9373551014_R02C01	valm:NA	35.9	M	M	0	0.76	0.05	0	0.18	0	NA
GSM3584318	NA	GSE125895	NA	NA	msraptype:NA;msrapconf:NA	9373550023_R06C02	GSM3584318.1552670713.hlink.GSM3584318_9373550023_R06C02	valm:NA	63.2	NA	M	0.08	0.27	0.13	0.29	0.22	0.21	NA
GSM2405477	GBM, RTK II, sample 2621 [reference set]	GSE90496;GSE109381	cancer	brain	msraptype:tissue;msrapconf:0.782	3999112136_R06C02	GSM2405477.1548799666.hlink.GSM2405477_3999112136_R06C02	valm:63;unitm:years	98.43	F	F	0.05	0.24	0.18	0.26	0.33	0.11	FFPE;formalin_fixed_paraffin_embedded
GSM1235609	6929726091_R04C02	GSE51032	normal;healthy;control	blood	msraptype:tissue;msrapconf:0.496	6929726091_R04C02	GSM1235609.1548799666.hlink.GSM1235609_6929726091_R04C02	valm:45	47.84	F	F	0.06	0.22	0.04	0.05	0.1	0.54	NA
GSM2260644	whole blood genomic DNA of sample SE1207	GSE85210	NA	blood;whole_blood	msraptype:tissue;msrapconf:0.527	9407210130_R05C01	GSM2260644.1548799666.hlink.GSM2260644_9407210130_R05C01	valm:NA	40.89	NA	F	0.11	0.19	0.1	0.07	0.05	0.5	NA
GSM1922631	Buffy_FA/vB12_Follow-up_Subject_69	GSE74548	NA	NA	msraptype:tissue;msrapconf:0.698	9374342112_R06C01	GSM1922631.1548799666.hlink.GSM1922631_9374342112_R06C01	valm:66;unitm:years	55.27	F	F	0.12	0.21	0.15	0.16	0.1	0.31	NA
GSM2405169	GBM, RTK II, sample 2313 [reference set]	GSE90496;GSE109381	cancer	NA	msraptype:tissue;msrapconf:0.782	9878820083_R05C02	GSM2405169.1548872982.hlink.GSM2405169_9878820083_R05C02	valm:68;unitm:years	154.96	F	F	0	0.3	0.13	0.25	0.3	0.16	F;frozen
GSM2404843	ATRT, SHH, sample 1990 [reference set]	GSE90496;GSE109381	cancer	brain	msraptype:tissue;msrapconf:0.758	9533774084_R04C01	GSM2404843.1548872982.hlink.GSM2404843_9533774084_R04C01	valm:3;unitm:years	18.95	M	M	0.17	0.26	0.11	0.32	0.08	0.3	FFPE;formalin_fixed_paraffin_embedded
GSM2794580	genomic_DNA_from_Surgical_resection_LGG-MD1557	GSE104293	NA	NA	msraptype:tissue;msrapconf:0.698	9611518092_R02C01	GSM2794580.1548799666.hlink.GSM2794580_9611518092_R02C01	valm:51	134.7	M	M	0.21	0.21	0.06	0.32	0.18	0.25	FFPE;formalin_fixed_paraffin_embedded
GSM1646900	NA	GSE67444	NA	blood	msraptype:tissue;msrapconf:0.591	9266441185_R06C01	GSM1646900.1548872982.hlink.GSM1646900_9266441185_R06C01	valm:NA	0.17	NA	M	0.05	0.14	0	0.12	0.16	0.57	NA
GSM1235772	7668610122_R03C02	GSE51032	cancer;colorectal_cancer	colorectal;intestine;colon;rectum;blood	msraptype:tissue;msrapconf:0.467	7668610122_R03C02	GSM1235772.1548799666.hlink.GSM1235772_7668610122_R03C02	valm:44	42.86	F	F	0.18	0.2	0.09	0.09	0.05	0.41	NA
GSM1425535	SAMPLE_25	GSE59065	NA	blood;peripheral_blood	msraptype:primary_cells;msrapconf:0.546	8221924154_R03C01	GSM1425535.1548872982.hlink.GSM1425535_8221924154_R03C01	valm:76;unitm:years	78.43	F	F	0.05	0.13	0.13	0.05	0.07	0.6	NA
GSM2133364	CPCG0268	GSE80685	cancer	prostate	msraptype:tissue;msrapconf:0.804	5765141021_R05C01	GSM2133364.1548799666.hlink.GSM2133364_5765141021_R05C01	valm:NA	66.46	NA	M	0	0.44	0.12	0.26	0.14	0.21	NA
GSM1873847	52039 7539308065_R02C02	GSE72874;GSE72872	normal;healthy;control	distal;esophagus;blood	msraptype:tissue;msrapconf:0.618	7539308065_R02C02	GSM1873847.1548799666.hlink.GSM1873847_7539308065_R02C02	valm:60	75.92	F	F	0.02	0.45	0.07	0.2	0.24	0.14	NA
GSM2133462	CPCG0360.2	GSE80685	cancer	prostate	msraptype:tissue;msrapconf:0.804	3998579112_R04C01	GSM2133462.1548872982.hlink.GSM2133462_3998579112_R04C01	valm:NA	70.69	NA	M	0.07	0.38	0.12	0.24	0.16	0.19	NA
GSM1850038	serous 71	GSE72021	NA	NA	msraptype:tissue;msrapconf:0.615	8363800071_R04C01	GSM1850038.1548799666.hlink.GSM1850038_8363800071_R04C01	valm:NA	56.21	NA	F	0.18	0.28	0.09	0.35	0.13	0.06	NA
GSM2751815	Sperm from participant 33_S33	GSE102970	NA	sperm	msraptype:primary_cells;msrapconf:0.859	101032610067_R03C02	GSM2751815.1548799666.hlink.GSM2751815_101032610067_R03C02	valm:NA	28.2	M	M	0.35	0.15	0	0.3	0.12	0.29	F;frozen
GSM1873748	PAH040 3999876164_R03C02	GSE72874;GSE72872	cancer	distal;esophagus;blood	msraptype:tissue;msrapconf:0.627	3999876164_R03C02	GSM1873748.1548872982.hlink.GSM1873748_3999876164_R03C02	valm:56	51.56	M	M	0	0.39	0.26	0.21	0.17	0.14	NA
GSM2729923	Sibling 13 - GDM unexposed	GSE102177	NA	NA	msraptype:tissue;msrapconf:0.526	9994014104_R03C02	GSM2729923.1548872982.hlink.GSM2729923_9994014104_R03C02	valm:4	8.79	M	M	0.17	0.15	0.07	0.1	0.05	0.44	NA
GSM2334315	X412 genomic DNA from whole blood	GSE87571	normal	blood;whole_blood	msraptype:tissue;msrapconf:0.552	9379082152_R04C02	GSM2334315.1548799666.hlink.GSM2334315_9379082152_R04C02	valm:44	48.41	F	F	0.08	0.18	0.01	0.02	0.08	0.61	F;frozen
GSM3406972	NA	GSE120650	NA	NA	msraptype:NA;msrapconf:NA	8363800059_R04C01	GSM3406972.1552663164.hlink.GSM3406972_8363800059_R04C01	valm:NA	15.43	NA	M	0.21	0.16	0.12	0.3	0.16	0.24	NA
GSM1858683	Breast tumor from Cohort 2 patient P_11	GSE72251;GSE72308	cancer	tumor;breast	msraptype:tissue;msrapconf:0.871	6057841036_R04C01	GSM1858683.1548872982.hlink.GSM1858683_6057841036_R04C01	valm:49;unitm:years	54.8	NA	F	0	0.45	0.15	0.21	0.18	0.19	NA
GSM3562862	NA	GSE125105	NA	NA	msraptype:NA;msrapconf:NA	3999840047_R03C02	GSM3562862.1552663164.hlink.GSM3562862_3999840047_R03C02	valm:NA	44.37	NA	F	0.09	0.13	0.02	0.14	0.07	0.61	NA
GSM2819550	altitude exposure at alt7, biological rep 022	GSE105123;GSE105124	NA	NA	msraptype:tissue;msrapconf:0.495	9247377078_R04C01	GSM2819550.1548799666.hlink.GSM2819550_9247377078_R04C01	valm:23	22.71	M	M	0.11	0.32	0.21	0	0.35	0	NA
GSM1564270	sperm genomic DNA from Donor O (0.35 subpopulatoin)	GSE64096	NA	sperm	msraptype:primary_cells;msrapconf:0.81	GSM1564270.1548872982.hlink.GSM1564270_O35__O35		valm:NA	27.92	M	M	0.34	0.17	0	0.3	0.11	0.29	NA
GSM2083512	T.2212	GSE79009	NA	nervous_system	msraptype:tissue;msrapconf:0.631	9406922145_R02C01	GSM2083512.1548872982.hlink.GSM2083512_9406922145_R02C01	valm:NA	58.53	NA	F	0	0.19	0.13	0.13	0.51	0.11	NA
GSM1425585	SAMPLE_42	GSE59065	NA	blood;peripheral_blood	msraptype:primary_cells;msrapconf:0.546	8221932138_R06C01	GSM1425585.1548799666.hlink.GSM1425585_8221932138_R06C01	valm:27;unitm:years	31.15	F	F	0.18	0.13	0.07	0.06	0.07	0.52	NA
GSM2362984	5115 T0	GSE89253;GSE89251	NA	NA	msraptype:primary_cells;msrapconf:0.784	9904796024_R05C01	GSM2362984.1548872982.hlink.GSM2362984_9904796024_R05C01	valm:13;unitm:years	14.63	F	F	0.05	0.94	0	0	0	0.01	NA
GSM2260561	whole blood genomic DNA of sample SE1124	GSE85210	NA	blood;whole_blood	msraptype:tissue;msrapconf:0.527	8221916001_R02C02	GSM2260561.1548872982.hlink.GSM2260561_8221916001_R02C02	valm:NA	53.52	NA	M	0.07	0.13	0.1	0.03	0.1	0.59	NA
GSM1947194	Genomic DNA from human placenta 5806636034 _ R01C01	GSE75248	normal	placenta	msraptype:tissue;msrapconf:0.565	5806636034_R01C01	GSM1947194.1548799666.hlink.GSM1947194_5806636034_R01C01	valm:NA	0.01	M	M	0.1	0.29	0.16	0.25	0.1	0.29	NA
GSM1203630	genomic DNA at diagnosis from BCP-ALL patient ALL_244	GSE49032;GSE49031	cancer;leukemia;acute_leukemia;acute_lymphoblastic_leukemia	NA	msraptype:primary_cells;msrapconf:0.451	5723662046_R06C01	GSM1203630.1548872982.hlink.GSM1203630_5723662046_R06C01	valm:NA;infom:pediatric	71.65	NA	F	0.08	0	0	0.81	0	0.12	NA
GSM2403010	LYMPHO, sample 157 [reference set]	GSE90496;GSE109381	cancer	brain;lymphatic_system;blood;white_blood_cell	msraptype:tissue;msrapconf:0.661	6929718009_R05C01	GSM2403010.1548799666.hlink.GSM2403010_6929718009_R05C01	valm:NA;unitm:years	97.06	NA	M	0.27	0.09	0	0.54	0.05	0	F;frozen
GSM1194461	6285617093_R04C01	GSE49149	NA	endocrine_system;pancreas	msraptype:tissue;msrapconf:0.832	6285617093_R04C01	GSM1194461.1548872982.hlink.GSM1194461_6285617093_R04C01	valm:56	75.39	F	F	0	0.29	0.23	0.15	0.26	0.15	NA
GSM3562894	NA	GSE125105	NA	NA	msraptype:NA;msrapconf:NA	3999840056_R02C02	GSM3562894.1552663164.hlink.GSM3562894_3999840056_R02C02	valm:NA	66.79	NA	F	0.13	0.15	0.07	0.1	0.13	0.48	NA
GSM2404944	PLEX, PED B, sample 2088 [reference set]	GSE90496;GSE109381	cancer	brain	msraptype:tissue;msrapconf:0.661	9704031019_R01C01	GSM2404944.1548872982.hlink.GSM2404944_9704031019_R01C01	valm:1;unitm:years	2.18	F	F	0.08	0.28	0.16	0.26	0.17	0.22	FFPE;formalin_fixed_paraffin_embedded
GSM2405640	ETMR, sample 2784 [reference set]	GSE90496;GSE109381	cancer	brain	msraptype:tissue;msrapconf:0.661	3998568066_R04C02	GSM2405640.1548799666.hlink.GSM2405640_3998568066_R04C02	valm:3;unitm:years	2.65	F	F	0.21	0.18	0.05	0.4	0.14	0.22	FFPE;formalin_fixed_paraffin_embedded
GSM2403758	LGG, RGNT, sample 905 [reference set]	GSE90496;GSE109381	cancer	brain;neuron	msraptype:tissue;msrapconf:0.661	9283265153_R04C02	GSM2403758.1548872982.hlink.GSM2403758_9283265153_R04C02	valm:20;unitm:years	44.49	M	M	0.07	0.26	0.1	0.26	0.3	0.15	FFPE;formalin_fixed_paraffin_embedded
GSM2792124	EPN-PFA SAMPLE 450	GSE104210	cancer	brain	msraptype:tissue;msrapconf:0.661	8622007230_R04C02	GSM2792124.1548799666.hlink.GSM2792124_8622007230_R04C02	valm:3	31.99	M	M	0.08	0.19	0.09	0.35	0.23	0.23	NA
GSM3563057	NA	GSE125105	NA	NA	msraptype:NA;msrapconf:NA	3999840144_R02C02	GSM3563057.1552663164.hlink.GSM3563057_3999840144_R02C02	valm:NA	39.2	NA	M	0.13	0.18	0.1	0.11	0.09	0.46	NA
GSM2336995	P008867-24042013-TDM-01	GSE87640;GSE87650	NA	blood;white_blood_cell	msraptype:primary_cells;msrapconf:0.769	9647455108_R04C02	GSM2336995.1548799666.hlink.GSM2336995_9647455108_R04C02	valm:NA	35.41	M	M	0	0	0	0	0.89	0.13	NA
GSM1633017	Sample138_Tumor	GSE66836	cancer	tumor	msraptype:tissue;msrapconf:0.928	5775446011_R03C01	GSM1633017.1548799666.hlink.GSM1633017_5775446011_R03C01	valm:NA	72.44	F	F	0.18	0.25	0.14	0.31	0.12	0.13	NA
GSM2260523	whole blood genomic DNA of sample SE1228	GSE85210	NA	blood;whole_blood	msraptype:tissue;msrapconf:0.527	8221916021_R03C02	GSM2260523.1548872982.hlink.GSM2260523_8221916021_R03C02	valm:NA	36.54	NA	M	0.09	0.19	0.03	0.03	0.04	0.61	NA
GSM1236291	6969568028_R01C01	GSE51057;GSE51032	normal;healthy;control	blood	msraptype:tissue;msrapconf:0.496	6969568028_R01C01	GSM1236291.1548799666.hlink.GSM1236291_6969568028_R01C01	valm:63	61.68	F	F	0.08	0.12	0.08	0.05	0.06	0.63	NA
GSM2334352	X449 genomic DNA from whole blood	GSE87571	normal	blood;whole_blood	msraptype:tissue;msrapconf:0.552	7766148055_R02C02	GSM2334352.1548872982.hlink.GSM2334352_7766148055_R02C02	valm:67	73.29	M	M	0.02	0.1	0.22	0.01	0.11	0.54	F;frozen
GSM2261046	MB_SubtypeStudy_55302_methylation	GSE85218;GSE85212	cancer	brain	msraptype:tissue;msrapconf:0.805	7970376085_R06C01	GSM2261046.1548872982.hlink.GSM2261046_7970376085_R06C01	valm:NA	96.69	NA	F	0.17	0.18	0.08	0.37	0.13	0.24	NA
GSM3455773	cortical_neurons_rep1	GSE122126	normal	neuron	msraptype:in_vitro_differentiated_cells;msrapconf:0.713	101032610022_R04C01	GSM3455773.1548799666.hlink.GSM3455773_101032610022_R04C01	valm:31	29.48	M	M	0.05	0.34	0.15	0.27	0.14	0.23	F;frozen
GSM3530123	NA	GSE124366	NA	NA	msraptype:NA;msrapconf:NA	9296930156_R06C02	GSM3530123.1552663164.hlink.GSM3530123_9296930156_R06C02	valm:NA	10.11	NA	F	0.17	0.57	0.06	0.1	0.08	0.01	NA
GSM3440473	ERC45KI1771 genomic DNA from whole blood	GSE121633	normal	blood;whole_blood	msraptype:tissue;msrapconf:0.474	6042308068_R06C01	GSM3440473.1548799666.hlink.GSM3440473_6042308068_R06C01	valm:72	65.79	F	F	0.18	0.1	0.09	0.08	0.07	0.53	NA
GSM1632997	Sample118_Tumor	GSE66836	cancer	tumor	msraptype:tissue;msrapconf:0.928	5775446035_R02C01	GSM1632997.1548799666.hlink.GSM1632997_5775446035_R02C01	valm:NA	71.94	F	F	0.19	0.26	0.15	0.22	0.18	0.15	NA
GSM1858761	Breast tumor from Cohort 2 patient P_89	GSE72251;GSE72308	cancer	tumor;breast	msraptype:tissue;msrapconf:0.871	6229068022_R06C02	GSM1858761.1548872982.hlink.GSM1858761_6229068022_R06C02	valm:66;unitm:years	58.63	NA	F	0.25	0.28	0.19	0.17	0.14	0.05	NA
GSM2049878	ZR751_B2-overexpressing_rep1	GSE77348	NA	NA	msraptype:cell_line;msrapconf:0.948;cell_line;ccid:ZR-75-1;ccacc:CVCL_0588;cccat:cancer_cell_line	9341679026_R01C02	GSM2049878.1548799666.hlink.GSM2049878_9341679026_R01C02	valm:NA	96.37	NA	F	0	0.46	0.24	0.19	0.1	0.21	NA
GSM1669682	CellLine_CML-T1	GSE68379	cancer;leukemia;chronic_leukemia;chronic_myeloid_leukemia	blood	msraptype:cell_line;msrapconf:0.963;cell_line;ccid:CML-T1;ccacc:CVCL_1126;cccat:cancer_cell_line	8221924077_R04C02	GSM1669682.1548872982.hlink.GSM1669682_8221924077_R04C02	valm:NA	103.71	NA	F	0.57	0.32	0	0.16	0	0.1	NA
GSM3380775	T8F: genomic DNA from Father	GSE119684	NA	adipose;blood;peripheral_blood	msraptype:tissue;msrapconf:0.634	6929726054_R04C02	GSM3380775.1548799666.hlink.GSM3380775_6929726054_R04C02	valm:NA	77.05	M	M	0.03	0.03	0.17	0.01	0.1	0.67	NA
GSM2777744	Brain tumor; SAMPLE 54	GSE103659	cancer	tumor;brain	msraptype:tissue;msrapconf:0.953	3999834070_R02C02	GSM2777744.1548799666.hlink.GSM2777744_3999834070_R02C02	valm:62	105.38	NA	M	0.11	0.2	0.1	0.31	0.29	0.15	NA
GSM2815331	whole blood taken from sample 2572	GSE105018	normal	blood;whole_blood	msraptype:tissue;msrapconf:0.503	101032560100_R06C01	GSM2815331.1548872982.hlink.GSM2815331_101032560100_R06C01	valm:18	20.31	F	F	0.22	0.27	0.04	0.07	0.07	0.36	F;frozen
GSM2770871	genomic DNA_leukocytes 8	GSE103413	NA	blood	msraptype:primary_cells;msrapconf:0.846	7507875053_R03C01	GSM2770871.1548872982.hlink.GSM2770871_7507875053_R03C01	valm:NA	55.64	M	F	0.05	0.31	0.1	0.07	0.04	0.43	F;frozen
GSM3563277	NA	GSE125105	NA	NA	msraptype:NA;msrapconf:NA	9989536091_R02C01	GSM3563277.1552663164.hlink.GSM3563277_9989536091_R02C01	valm:NA	31.63	NA	M	0.09	0.15	0.12	0.1	0.07	0.52	NA
GSM2814857	whole blood taken from sample 8371	GSE105018	normal	blood;whole_blood	msraptype:tissue;msrapconf:0.503	200091640091_R03C02	GSM2814857.1548872982.hlink.GSM2814857_200091640091_R03C02	valm:18	15.91	F	F	0.16	0.1	0.02	0.06	0.07	0.61	F;frozen
GSM2260684	whole blood genomic DNA of sample SE1300	GSE85210	NA	blood;whole_blood	msraptype:tissue;msrapconf:0.527	9388306013_R02C01	GSM2260684.1548799666.hlink.GSM2260684_9388306013_R02C01	valm:NA	38.85	NA	M	0.16	0.17	0	0.1	0.16	0.42	NA
GSM1922549	Buffy_Placebo_Follow-up_Subject_28	GSE74548	NA	NA	msraptype:tissue;msrapconf:0.696	9374343140_R04C02	GSM1922549.1548872982.hlink.GSM1922549_9374343140_R04C02	valm:71;unitm:years	57.47	M	M	0.09	0.07	0.13	0.09	0.09	0.59	NA
GSM1947304	Genomic DNA from human placenta 3999997072 _ R05C02	GSE75248	normal	placenta	msraptype:tissue;msrapconf:0.565	3999997072_R05C02	GSM1947304.1548872982.hlink.GSM1947304_3999997072_R05C02	valm:NA	0.33	F	F	0.07	0.31	0.18	0.25	0.1	0.28	NA
GSM1619613	DCIS_sample4	GSE66313	NA	breast	msraptype:tissue;msrapconf:0.825	9341679013_R03C01	GSM1619613.1548872982.hlink.GSM1619613_9341679013_R03C01	valm:52	61.04	F	F	0.04	0.36	0.14	0.23	0.22	0.19	NA
GSM2941608	GBM, MES, sample 884 [validation set]	GSE109379;GSE109381	cancer	brain	msraptype:tissue;msrapconf:0.935	9855358058_R02C02	GSM2941608.1548799666.hlink.GSM2941608_9855358058_R02C02	valm:NA	105.65	NA	M	0.08	0.23	0.12	0.28	0.3	0.16	FFPE;formalin_fixed_paraffin_embedded
GSM1944180	TO_MB51	GSE75153	cancer	brain	msraptype:tissue;msrapconf:0.651	8942351134_R04C01	GSM1944180.1548799666.hlink.GSM1944180_8942351134_R04C01	valm:NA	75.04	NA	F	0.16	0.17	0.11	0.38	0.13	0.22	NA
GSM2472299	e480_3	GSE94063;GSE94282	NA	NA	msraptype:cell_line;msrapconf:0.948	e8h_3	GSM2472299.1548872982.hlink.GSM2472299_e8h_3	valm:NA	113.03	NA	F	0.07	0.37	0.17	0.13	0.23	0.15	NA
GSM1964475	PSP, histologically confirmed diagnose, case 243	GSE75704	case	NA	msraptype:tissue;msrapconf:0.975	7512551118_R02C02	GSM1964475.1548872982.hlink.GSM1964475_7512551118_R02C02	valm:76;unitm:years	65.26	F	F	0.04	0.31	0.14	0.27	0.2	0.21	NA
GSM1075891	PB_14	GSE43976	NA	NA	msraptype:tissue;msrapconf:0.529	6929689053_R01C02	GSM1075891.1548799666.hlink.GSM1075891_6929689053_R01C02	valm:NA	38.51	NA	F	0.01	0.14	0.01	0.05	0.06	0.73	NA
GSM2349489	CD4T-Control-L7	GSE88824	control	NA	msraptype:primary_cells;msrapconf:0.396	8942351185_R02C02	GSM2349489.1548799666.hlink.GSM2349489_8942351185_R02C02	valm:NA	18.2	NA	F	0.03	0.95	0	0	0.01	0	NA
GSM1425546	SAMPLE_29_CD4	GSE59065	NA	NA	msraptype:tissue;msrapconf:0.489	8221932023_R02C01	GSM1425546.1548799666.hlink.GSM1425546_8221932023_R02C01	valm:28;unitm:years	32.33	F	F	0.1	0.86	0.04	0	0	0	NA
GSM2867898	E0502_1	GSE107459;GSE107460	NA	blood	msraptype:tissue;msrapconf:0.422	3999112023_R01C01	GSM2867898.1548799666.hlink.GSM2867898_3999112023_R01C01	valm:19	19.36	F	F	0.29	0.31	0.02	0.19	0.15	0.07	NA
GSM2261022	MB_SubtypeStudy_55278_methylation	GSE85218;GSE85212	cancer	brain	msraptype:tissue;msrapconf:0.805	7970368106_R02C01	GSM2261022.1548799666.hlink.GSM2261022_7970368106_R02C01	valm:NA	39.45	NA	M	0.23	0.15	0	0.41	0.17	0.24	NA
GSM2899031	157: cell free DNA from plasma	GSE108462	cancer;prostate_cancer	prostate;blood	msraptype:tissue;msrapconf:0.573	3999510003_R03C02	GSM2899031.1548799666.hlink.GSM2899031_3999510003_R03C02	valm:82	51.55	NA	M	0.25	0.3	0.31	0.04	0.11	0	NA
GSM1588753	Pt9-baseline-2	GSE65186;GSE65183	cancer	skin	msraptype:tissue;msrapconf:0.477	9341679003_R04C01	GSM1588753.1548872982.hlink.GSM1588753_9341679003_R04C01	valm:NA	37.93	NA	F	0.15	0.26	0.05	0.3	0.23	0.18	NA
GSM2940967	GBM, RTK I, sample 243 [validation set]	GSE109379;GSE109381	cancer	brain	msraptype:tissue;msrapconf:0.935	3998523056_R02C01	GSM2940967.1548872982.hlink.GSM2940967_3998523056_R02C01	valm:NA	108.35	NA	M	0.06	0.28	0.12	0.3	0.24	0.16	FFPE;formalin_fixed_paraffin_embedded
GSM2781520	WeightRegainers12_T1	GSE103768;GSE103769	NA	adipose	msraptype:tissue;msrapconf:0.778	WeightRegainers12_T1	GSM2781520.1548799666.hlink.GSM2781520_WeightRegainers12_T1	valm:NA	54.63	M	M	0.08	0.26	0.07	0.24	0.34	0.15	F;frozen
GSM2809060	Tmp_RZ391_F80_AD5	GSE66351	NA	brain;oral	msraptype:tissue;msrapconf:0.827	5854945011_R06C01	GSM2809060.1548872982.hlink.GSM2809060_5854945011_R06C01	valm:80	68.26	F	F	0.03	0.29	0.14	0.27	0.24	0.2	F;frozen
GSM1670561	CellLine_UACC-257	GSE68379	cancer	skin	msraptype:cell_line;msrapconf:0.929;cell_line;ccid:UACC-257;ccacc:CVCL_1779;cccat:cancer_cell_line	5975827037_R03C01	GSM1670561.1548872982.hlink.GSM1670561_5975827037_R03C01	valm:NA	52.2	NA	F	0.23	0.2	0.15	0.3	0.15	0.22	NA
GSM2941819	GBM, MES, sample 1095 [validation set]	GSE109379;GSE109381	cancer	brain	msraptype:tissue;msrapconf:0.935	9980102013_R03C01	GSM2941819.1548799666.hlink.GSM2941819_9980102013_R03C01	valm:NA	108.23	NA	F	0	0.23	0.13	0.2	0.5	0.05	FFPE;formalin_fixed_paraffin_embedded
GSM2842631	NA	GSE106556	NA	NA	msraptype:NA;msrapconf:NA	200400320119_R04C02	GSM2842631.1552663164.hlink.GSM2842631_200400320119_R04C02	valm:NA	57.76	NA	F	0.06	0.3	0.15	0.38	0.16	0.08	NA
GSM2405595	PIN T, PB B, sample 2739 [reference set]	GSE90496;GSE109381	cancer	brain;endocrine_system	msraptype:tissue;msrapconf:0.661	3999078120_R02C01	GSM2405595.1548872982.hlink.GSM2405595_3999078120_R02C01	valm:16;unitm:years	32.24	F	F	0.23	0.22	0.06	0.35	0.09	0.25	FFPE;formalin_fixed_paraffin_embedded
GSM2404533	EPN, MPE, sample 1680 [reference set]	GSE90496;GSE109381	cancer	brain	msraptype:tissue;msrapconf:0.829	9553932008_R06C01	GSM2404533.1548872982.hlink.GSM2404533_9553932008_R06C01	valm:62;unitm:years	43.51	M	M	0	0.25	0.15	0.34	0.15	0.3	FFPE;formalin_fixed_paraffin_embedded
GSM2777766	Brain tumor; SAMPLE 76	GSE103659	cancer	tumor;brain	msraptype:tissue;msrapconf:0.953	3998909070_R02C02	GSM2777766.1548872982.hlink.GSM2777766_3998909070_R02C02	valm:67	91.81	NA	F	0.17	0.2	0.08	0.32	0.21	0.18	NA
GSM2285198	SC14-066 SC [9934089035_R02C01]	GSE85828	NA	NA	msraptype:in_vitro_differentiated_cells;msrapconf:0.611	9934089035_R02C01	GSM2285198.1548872982.hlink.GSM2285198_9934089035_R02C01	valm:NA	-0.55	F	F	0.13	0.24	0.13	0.34	0.07	0.34	NA
GSM1506388	2059	GSE61496	NA	blood;whole_blood	msraptype:tissue;msrapconf:0.542	7497398039_R05C01	GSM1506388.1548872982.hlink.GSM1506388_7497398039_R05C01	valm:35	36.42	M	M	0.1	0.28	0.05	0.05	0.04	0.47	NA
GSM2943096	Genomic DNA from nasal epithelial cells [ESS029_S1]	GSE109446	control	nasal;epithelial	msraptype:primary_cells;msrapconf:0.605	9426021164_R03C02	GSM2943096.1548799666.hlink.GSM2943096_9426021164_R03C02	valm:14	12.76	M	M	0	0.17	0.06	0.08	0.1	0.64	NA
GSM2814206	whole blood taken from sample 4251	GSE105018	normal	blood;whole_blood	msraptype:tissue;msrapconf:0.503	9828653012_R05C02	GSM2814206.1548799666.hlink.GSM2814206_9828653012_R05C02	valm:18	19.66	M	M	0.16	0.11	0.01	0.12	0.06	0.58	F;frozen
GSM2792328	EPN-PFA SAMPLE 654	GSE104210	cancer	brain	msraptype:tissue;msrapconf:0.661	3999941055_R06C01	GSM2792328.1548799666.hlink.GSM2792328_3999941055_R06C01	valm:NA	26.67	F	F	0.19	0.15	0.04	0.34	0.21	0.24	NA
GSM1944964	genomic DNA from placental biopsy 22	GSE75196	normal;healthy	placenta	msraptype:tissue;msrapconf:0.761	9376561070_R04C02	GSM1944964.1548872982.hlink.GSM1944964_9376561070_R04C02	valm:NA	0.44	M	M	0.1	0.29	0.17	0.24	0.1	0.29	NA
GSM2617097	EDDA_100	GSE98876	NA	blood	msraptype:tissue;msrapconf:0.529	3999720056_R01C01	GSM2617097.1548799666.hlink.GSM2617097_3999720056_R01C01	valm:35	41.95	M	M	0.32	0.68	0	0	0	0	NA
GSM1914290	Sample666_Schizo	GSE74193	NA	brain	msraptype:in_vitro_differentiated_cells;msrapconf:0.872	5806484056_R06C01	GSM1914290.1548799666.hlink.GSM1914290_5806484056_R06C01	valm:81;unitm:years	72.6	M	M	0.03	0.32	0.13	0.28	0.2	0.2	F;frozen
GSM3440452	ERC45KI1502 genomic DNA from whole blood	GSE121633	normal	blood;whole_blood	msraptype:tissue;msrapconf:0.474	6057825042_R02C01	GSM3440452.1548872982.hlink.GSM3440452_6057825042_R02C01	valm:65	57.88	F	F	0.05	0.17	0.12	0.03	0.08	0.54	NA
GSM2089996	11034_B dried neonatal bloodspot	GSE79257	NA	blood	msraptype:tissue;msrapconf:0.498	9611518142_R04C02	GSM2089996.1548799666.hlink.GSM2089996_9611518142_R04C02	valm:NA	0.24	M	M	0.15	0.21	0	0.19	0.11	0.41	NA
GSM1425562	SAMPLE_35_CD8	GSE59065	NA	NA	msraptype:tissue;msrapconf:0.487	8221924126_R01C02	GSM1425562.1548872982.hlink.GSM1425562_8221924126_R01C02	valm:33;unitm:years	37.45	M	M	0.84	0.16	0	0	0	0.02	NA
GSM2806789	MB47	GSE104728;GSE107511	cancer	brain	msraptype:tissue;msrapconf:0.851	7970376142_R02C02	GSM2806789.1548799666.hlink.GSM2806789_7970376142_R02C02	valm:NA	26.14	NA	M	0.15	0.16	0.2	0.32	0.17	0.19	NA
GSM3584154	NA	GSE125895	NA	NA	msraptype:NA;msrapconf:NA	9283265163_R02C01	GSM3584154.1552663164.hlink.GSM3584154_9283265163_R02C01	valm:NA	49.3	NA	F	0.17	0.27	0.04	0.3	0.1	0.31	NA
GSM2363897	Genomic DNA from dried neonatal blood spot punches_DHA 9904796235_R05C02	GSE89278	normal	blood;blood_spot	msraptype:tissue;msrapconf:0.597	9904796235_R05C02	GSM2363897.1548799666.hlink.GSM2363897_9904796235_R05C02	valm:NA	0.22	F	F	0.04	0.13	0	0.06	0.12	0.66	NA
GSM2465246	genomic DNA from whole-blood DNA from sample F3965	GSE93933	NA	blood;whole_blood	msraptype:tissue;msrapconf:0.811	9285451149_R03C01	GSM2465246.1548799666.hlink.GSM2465246_9285451149_R03C01	valm:NA	10.65	NA	M	0.03	0.08	0.1	0.02	0.1	0.68	NA
GSM3026789	genomic DNA from blood 9980102075_R06C01	GSE69138	NA	blood	msraptype:tissue;msrapconf:0.525	9980102075_R06C01	GSM3026789.1548799666.hlink.GSM3026789_9980102075_R06C01	valm:86	82.62	M	F	0.16	0.06	0.14	0.03	0.05	0.56	NA
GSM3588018	genomic DNA from sperm cells 1	GSE126017	healthy;control	sperm	msraptype:primary_cells;msrapconf:0.838	3999543058_R03C02	GSM3588018.1552670713.hlink.GSM3588018_3999543058_R03C02	valm:NA	29.54	M	M	0.35	0.15	0	0.31	0.13	0.28	NA
GSM1257724	GM00439	GSE52025;GSE53261	NA	skin;fibroblast	msraptype:cell_line;msrapconf:0.985;cell_line;ccid:GM00439;ccacc:CVCL_V771;cccat:finite_cell_line	5975819048_R04C02	GSM1257724.1548799666.hlink.GSM1257724_5975819048_R04C02	valm:NA	74.38	F	F	0.23	0.17	0.06	0.25	0.33	0.09	NA
GSM2459817	genomic DNA from medulloblastoma_NMB908	GSE93646	cancer	brain	msraptype:tissue;msrapconf:0.707	9647455137_R03C01	GSM2459817.1548799666.hlink.GSM2459817_9647455137_R03C01	valm:10;unitm:years	34.7	F	F	0.2	0.1	0.1	0.34	0.19	0.25	NA
GSM1236373	7766130046_R04C01	GSE51057;GSE51032	normal;healthy;control	blood	msraptype:tissue;msrapconf:0.496	7766130046_R04C01	GSM1236373.1548799666.hlink.GSM1236373_7766130046_R04C01	valm:53	61.51	F	F	0.11	0.14	0.11	0.07	0.05	0.53	NA
GSM2428775	BL116	GSE92378	cancer	lymphatic_system	msraptype:cell_line;msrapconf:0.976	9969489064_R05C01	GSM2428775.1548872982.hlink.GSM2428775_9969489064_R05C01	valm:NA	185.42	NA	M	0.1	0.09	0.07	0.8	0	0.03	NA
GSM2334118	X218 genomic DNA from whole blood	GSE87571	normal	blood;whole_blood	msraptype:tissue;msrapconf:0.552	7766148130_R04C02	GSM2334118.1548872982.hlink.GSM2334118_7766148130_R04C02	valm:40	41.98	F	F	0.06	0.08	0.12	0.06	0.08	0.61	F;frozen
GSM3016517	CBD sample 4 [cbdmeth]	GSE110778;GSE110780	NA	NA	msraptype:tissue;msrapconf:0.6	8221916139_R01C01	GSM3016517.1548872982.hlink.GSM3016517_8221916139_R01C01	valm:53	67.89	M	M	0.11	0.53	0.35	0.03	0.01	0	NA
GSM1203792	genomic DNA at diagnosis from BCP-ALL patient ALL_396	GSE49032;GSE49031	cancer;leukemia;acute_leukemia;acute_lymphoblastic_leukemia	NA	msraptype:primary_cells;msrapconf:0.451	6005486007_R05C01	GSM1203792.1548799666.hlink.GSM1203792_6005486007_R05C01	valm:NA;infom:pediatric	64.33	NA	M	0.1	0	0.01	0.68	0.14	0.05	NA
GSM2404462	EPN, PF B, sample 1609 [reference set]	GSE90496;GSE109381	cancer	brain;blood;neuron	msraptype:tissue;msrapconf:0.661	9420867124_R01C02	GSM2404462.1548872982.hlink.GSM2404462_9420867124_R01C02	valm:29;unitm:years	89.2	M	M	0.1	0.2	0.11	0.35	0.15	0.3	F;frozen
GSM2738188	3999840140_R03C02	GSE102468	control	blood	msraptype:tissue;msrapconf:0.545	3999840140_R03C02	GSM2738188.1548799666.hlink.GSM2738188_3999840140_R03C02	valm:NA	32.94	M	M	0.1	0.21	0.04	0.14	0.08	0.51	NA
GSM2492248	T47D VPA 6	GSE94943	NA	NA	msraptype:cell_line;msrapconf:0.967	5806361006_R02C01	GSM2492248.1548799666.hlink.GSM2492248_5806361006_R02C01	valm:NA	68.4	NA	F	0.14	0.38	0.17	0.24	0.1	0.21	NA
GSM1670114	CellLine_MKN7	GSE68379	cancer	stomach	msraptype:cell_line;msrapconf:0.971;cell_line;ccid:MKN7;ccacc:CVCL_1417;cccat:cancer_cell_line	8221924144_R03C01	GSM1670114.1548872982.hlink.GSM1670114_8221924144_R03C01	valm:NA	23.4	NA	F	0.08	0.28	0.21	0.23	0.24	0.19	NA
GSM2362968	2043 T0	GSE89253;GSE89251	NA	NA	msraptype:primary_cells;msrapconf:0.784	9904796021_R02C02	GSM2362968.1548872982.hlink.GSM2362968_9904796021_R02C02	valm:9;unitm:years	5.4	F	F	0.06	0.86	0	0.01	0	0.07	NA
GSM2267985	NN004411	GSE85506	control	blood;peripheral_blood	msraptype:tissue;msrapconf:0.567	7810920099_R03C02	GSM2267985.1548872982.hlink.GSM2267985_7810920099_R03C02	valm:56	58.12	F	F	0.06	0.06	0.07	0.06	0.08	0.68	NA
GSM2403437	MB, SHH CHL AD, sample 584 [reference set]	GSE90496;GSE109381	cancer	brain	msraptype:tissue;msrapconf:0.847	8622007026_R04C01	GSM2403437.1548799666.hlink.GSM2403437_8622007026_R04C01	valm:10;unitm:years	23.47	NA	F	0.26	0.12	0	0.45	0.12	0.21	F;frozen
GSM2575455	NA	GSE97687	NA	NA	msraptype:NA;msrapconf:NA	9221198126_R01C01	GSM2575455.1552670713.hlink.GSM2575455_9221198126_R01C01	valm:NA	64.66	NA	M	0.27	0.12	0.04	0.27	0.34	0.12	NA
GSM2714670	402376_C1	GSE101764	cancer;colorectal_cancer	colorectal;intestine;colon;rectum;mucosa	msraptype:tissue;msrapconf:0.95	9969477069_R02C01	GSM2714670.1548799666.hlink.GSM2714670_9969477069_R02C01	valm:45	53.14	F	F	0.07	0.31	0.15	0.26	0.25	0.13	NA
GSM1235544	6969568052_R05C01	GSE51057;GSE51032	cancer;breast_cancer	breast;blood	msraptype:tissue;msrapconf:0.467	6969568052_R05C01	GSM1235544.1548799666.hlink.GSM1235544_6969568052_R05C01	valm:47	46.55	F	F	0.1	0.21	0	0.06	0.07	0.59	NA
GSM2617108	EDDA_85	GSE98876	NA	blood	msraptype:tissue;msrapconf:0.529	3999720056_R02C02	GSM2617108.1548872982.hlink.GSM2617108_3999720056_R02C02	valm:26	39.58	M	M	0.42	0.41	0.17	0	0	0	NA
GSM1843089	Genomic DNA from human placenta 286	GSE71678	normal	placenta	msraptype:tissue;msrapconf:0.762	3999984151_R01C02	GSM1843089.1548799666.hlink.GSM1843089_3999984151_R01C02	valm:39;unitm:years	-0.35	M	M	0.12	0.29	0.16	0.23	0.11	0.28	F;frozen
GSM1606880	AOCS_084_ICGC_DBPC_20130205_047	GSE65821;GSE65820	cancer	tumor;ovary;endocrine_system	msraptype:tissue;msrapconf:0.873;cell_line;ccid:DB;ccacc:CVCL_1168;cccat:cancer_cell_line	9298768174_R03C02	GSM1606880.1548799666.hlink.GSM1606880_9298768174_R03C02	valm:NA	28.92	F	F	0.23	0.2	0	0.34	0.19	0.22	NA
GSM2941468	GBM, MES, sample 744 [validation set]	GSE109379;GSE109381	cancer	brain	msraptype:tissue;msrapconf:0.935	9533774097_R05C01	GSM2941468.1548799666.hlink.GSM2941468_9533774097_R05C01	valm:NA	114.86	NA	M	0.1	0.21	0.07	0.26	0.33	0.19	FFPE;formalin_fixed_paraffin_embedded
GSM1075895	PB_42	GSE43976	NA	NA	msraptype:tissue;msrapconf:0.529	6929689053_R05C02	GSM1075895.1548872982.hlink.GSM1075895_6929689053_R05C02	valm:NA	48	NA	F	0.04	0.13	0.03	0.06	0.07	0.68	NA
GSM1842873	Genomic DNA from human placenta 70	GSE71678	normal	placenta	msraptype:tissue;msrapconf:0.762	3999984096_R06C02	GSM1842873.1548872982.hlink.GSM1842873_3999984096_R06C02	valm:39;unitm:years	-0.38	F	F	0.09	0.29	0.2	0.2	0.09	0.31	F;frozen
GSM2562899	control-91 whole blood Control genomic DNA	GSE97362	control	blood;whole_blood	msraptype:tissue;msrapconf:0.506	200069280030_R04C01	GSM2562899.1548799666.hlink.GSM2562899_200069280030_R04C01	valm:19;unitm:years	27.34	M	M	0.02	0.15	0.07	0.1	0.11	0.53	NA
GSM1236288	6042324091_R03C02	GSE51032	normal;healthy;control	blood	msraptype:tissue;msrapconf:0.496	6042324091_R03C02	GSM1236288.1548872982.hlink.GSM1236288_6042324091_R03C02	valm:62	48.22	F	F	0.06	0.08	0.11	0.02	0.07	0.67	NA
GSM2229198	Breast_tumor_1091	GSE84207	cancer	tumor;breast	msraptype:tissue;msrapconf:0.821	9553932159_R01C01	GSM2229198.1548799666.hlink.GSM2229198_9553932159_R01C01	valm:NA	47.61	F	F	0.14	0.34	0.13	0.28	0.14	0.09	NA
GSM2285215	SC11-014 MESO-5 [9934089038_R04C02]	GSE85828	NA	NA	msraptype:in_vitro_differentiated_cells;msrapconf:0.647	9934089038_R04C02	GSM2285215.1548799666.hlink.GSM2285215_9934089038_R04C02	valm:NA	-0.11	M	M	0.18	0.22	0.12	0.33	0.08	0.32	NA
GSM2777780	Brain tumor; SAMPLE 90	GSE103659	cancer	tumor;brain	msraptype:tissue;msrapconf:0.953	200486890026_R01C02	GSM2777780.1548872982.hlink.GSM2777780_200486890026_R01C02	valm:32;unitm:years	100.33	F	F	0.06	0.21	0.11	0.2	0.41	0.16	FFPE;formalin_fixed_paraffin_embedded
GSM2403313	MB, G4, sample 460 [reference set]	GSE90496;GSE109381	cancer	brain;cerebellum	msraptype:tissue;msrapconf:0.847	7970376005_R05C02	GSM2403313.1548872982.hlink.GSM2403313_7970376005_R05C02	valm:17;unitm:years	50.1	F	F	0.22	0.16	0.08	0.31	0.16	0.26	FFPE;formalin_fixed_paraffin_embedded
GSM2465154	genomic DNA from whole-blood DNA from sample F6672	GSE93933	NA	blood;whole_blood	msraptype:tissue;msrapconf:0.811	9274651011_R04C02	GSM2465154.1548872982.hlink.GSM2465154_9274651011_R04C02	valm:NA	13.8	NA	F	0.13	0.3	0	0.07	0.02	0.44	NA
GSM1669631	CellLine_BT-483	GSE68379	cancer	breast	msraptype:cell_line;msrapconf:0.976;cell_line;ccid:BT-483;ccacc:CVCL_2319;cccat:cancer_cell_line	7970368027_R03C01	GSM1669631.1548872982.hlink.GSM1669631_7970368027_R03C01	valm:NA	61.59	NA	F	0.02	0.52	0.14	0.23	0.09	0.24	NA
GSM2404395	SUBEPN, PF, sample 1542 [reference set]	GSE90496;GSE109381	cancer	brain;blood;neuron	msraptype:tissue;msrapconf:0.661	9426020064_R01C02	GSM2404395.1548872982.hlink.GSM2404395_9426020064_R01C02	valm:52;unitm:years	74.49	F	F	0.1	0.24	0.06	0.31	0.27	0.16	F;frozen
GSM1467139	RP01	GSE60185	normal	breast	msraptype:tissue;msrapconf:0.8	5815073005_R04C02	GSM1467139.1548799666.hlink.GSM1467139_5815073005_R04C02	valm:NA	56.51	F	F	0.06	0.34	0.08	0.24	0.25	0.17	F;frozen
GSM1858786	Breast tumor from Cohort 2 patient P_114	GSE72251;GSE72308	cancer	tumor;breast	msraptype:tissue;msrapconf:0.871	6057841139_R02C02	GSM1858786.1548799666.hlink.GSM1858786_6057841139_R02C02	valm:55;unitm:years	42.23	NA	F	0.1	0.28	0.1	0.21	0.26	0.2	NA
GSM2404666	GBM, MYCN, sample 1813 [reference set]	GSE90496;GSE109381	cancer	brain;blood;neuron	msraptype:tissue;msrapconf:0.782	9741950099_R01C02	GSM2404666.1548872982.hlink.GSM2404666_9741950099_R01C02	valm:13;unitm:years	70.86	F	F	0.18	0.2	0.05	0.28	0.33	0.11	FFPE;formalin_fixed_paraffin_embedded
GSM2403369	MB, G4, sample 516 [reference set]	GSE90496;GSE109381	cancer	brain;cerebellum	msraptype:tissue;msrapconf:0.847	7990895046_R05C01	GSM2403369.1548799666.hlink.GSM2403369_7990895046_R05C01	valm:4;unitm:years	20.39	M	M	0.23	0.1	0.08	0.34	0.18	0.25	FFPE;formalin_fixed_paraffin_embedded
GSM2815346	whole blood taken from sample 2701	GSE105018	normal	blood;whole_blood	msraptype:tissue;msrapconf:0.503	101032560092_R03C02	GSM2815346.1548872982.hlink.GSM2815346_101032560092_R03C02	valm:18	15.87	F	F	0.15	0.18	0.01	0.09	0.06	0.53	F;frozen
GSM3025746	genomic DNA from 200091640088_R05C02	GSE111223	NA	NA	msraptype:tissue;msrapconf:0.624	200091640088_R05C02	GSM3025746.1548799666.hlink.GSM3025746_200091640088_R05C02	valm:NA	61.47	NA	F	0.01	0.13	0.01	0.06	0.08	0.76	NA
GSM2285507	D1	GSE85845	cancer	NA	msraptype:tissue;msrapconf:0.942	200123530161_R03C01	GSM2285507.1548872982.hlink.GSM2285507_200123530161_R03C01	valm:NA	67.51	NA	M	0.11	0.21	0.16	0.24	0.28	0.09	NA
GSM2090024	10208_C dried neonatal bloodspot	GSE79257	NA	blood	msraptype:tissue;msrapconf:0.498	9611519076_R02C01	GSM2090024.1548872982.hlink.GSM2090024_9611519076_R02C01	valm:NA	0.04	M	M	0.14	0.22	0	0.25	0.08	0.4	NA
GSM3016480	Progressive sarcoidosis sample 4 [sarcmeth]	GSE110776;GSE110780	NA	NA	msraptype:tissue;msrapconf:0.565	200999740013_R03C01	GSM3016480.1548799666.hlink.GSM3016480_200999740013_R03C01	valm:40	52.33	M	M	0.19	0.36	0.14	0.02	0.29	0.03	NA
GSM1848089	gDNA_CD8_Control_rep23	GSE71955;GSE71957	healthy;control	blood;white_blood_cell;t_cell	msraptype:primary_cells;msrapconf:0.95	9482801176_R03C02	GSM1848089.1548872982.hlink.GSM1848089_9482801176_R03C02	valm:79	73.81	M	F	0.64	0	0.35	0.01	0	0	NA
GSM2027153	pre genomic DNA from whole blood of A12	GSE76503	NA	blood;whole_blood	msraptype:tissue;msrapconf:0.573	9878820162_R03C01	GSM2027153.1548872982.hlink.GSM2027153_9878820162_R03C01	valm:NA	63.23	F	F	0.06	0.17	0.11	0.08	0.05	0.55	NA
GSM2792335	EPN-PFA SAMPLE 661	GSE104210	cancer	brain	msraptype:tissue;msrapconf:0.661	9370847104_R01C01	GSM2792335.1548872982.hlink.GSM2792335_9370847104_R01C01	valm:1	26.27	M	M	0.1	0.21	0.07	0.35	0.22	0.21	NA
GSM1588841	M238R1-PLX-2	GSE65186;GSE65183	cancer	skin	msraptype:cell_line;msrapconf:0.971	8795207119_R04C01	GSM1588841.1548799666.hlink.GSM1588841_8795207119_R04C01	valm:NA	108.72	NA	M	0.06	0.33	0.22	0.21	0.26	0.09	NA
GSM1670036	CellLine_LB373-MEL-D	GSE68379	cancer	skin	msraptype:cell_line;msrapconf:0.929;cell_line;ccid:LB373-MEL-D;ccacc:CVCL_1367;cccat:cancer_cell_line	7878191011_R06C02	GSM1670036.1548799666.hlink.GSM1670036_7878191011_R06C02	valm:NA	90.35	NA	F	0.1	0.32	0.17	0.26	0.23	0.14	NA
GSM1606940	AOCS_145_ICGC_DBPC_20130205_162	GSE65821;GSE65820	cancer	tumor;ovary;endocrine_system	msraptype:tissue;msrapconf:0.873;cell_line;ccid:DB;ccacc:CVCL_1168;cccat:cancer_cell_line	9341679082_R06C01	GSM1606940.1548872982.hlink.GSM1606940_9341679082_R06C01	valm:NA	36	F	F	0.22	0.31	0	0.29	0.22	0.12	NA
GSM2814113	whole blood taken from sample 3722	GSE105018	normal	blood;whole_blood	msraptype:NA;msrapconf:NA	9741779101_R06C02	GSM2814113.1548799666.hlink.GSM2814113_9741779101_R06C02	valm:18	13.95	F	F	0.17	0.19	0.01	0.09	0.06	0.51	F;frozen
GSM1236039	6929697015_R01C01	GSE51057;GSE51032	cancer;breast_cancer	breast;blood	msraptype:tissue;msrapconf:0.467;cell_line;ccid:697;ccacc:CVCL_0079;cccat:cancer_cell_line	6929697015_R01C01	GSM1236039.1548872982.hlink.GSM1236039_6929697015_R01C01	valm:36	38.87	F	F	0.08	0.13	0.05	0.04	0.08	0.64	NA
GSM2973761	genomic DNA from blood buffy coat of subject 017B-GM	GSE109914	normal	blood	msraptype:tissue;msrapconf:0.672	200517420118_R05C02	GSM2973761.1548799666.hlink.GSM2973761_200517420118_R05C02	valm:NA	72.67	F	F	0.09	0.09	0.11	0.07	0.05	0.64	NA
GSM2940744	MNG, sample 20 [validation set]	GSE109379;GSE109381	cancer	brain	msraptype:tissue;msrapconf:0.87	10006823024_R01C01	GSM2940744.1548872982.hlink.GSM2940744_10006823024_R01C01	valm:NA	110.46	NA	M	0.07	0.33	0.12	0.22	0.26	0.16	FFPE;formalin_fixed_paraffin_embedded
GSM2260783	MB_SubtypeStudy_55039_methylation	GSE85218;GSE85212	cancer	brain	msraptype:tissue;msrapconf:0.805	7970368130_R03C02	GSM2260783.1548872982.hlink.GSM2260783_7970368130_R03C02	valm:NA	46.52	NA	M	0.16	0.19	0.06	0.34	0.19	0.24	NA
GSM2260674	whole blood genomic DNA of sample SE1318	GSE85210	NA	blood;whole_blood	msraptype:tissue;msrapconf:0.527	9388306013_R06C02	GSM2260674.1548872982.hlink.GSM2260674_9388306013_R06C02	valm:NA	36.1	NA	M	0.14	0.18	0.01	0.1	0.11	0.49	NA
GSM2771092	468_smp_ra_rep3 [methylation]	GSE103427;GSE103425	NA	NA	msraptype:cell_line;msrapconf:0.948;cell_line;ccid:MDA-MB-468;ccacc:CVCL_0419;cccat:cancer_cell_line	3999356145_R05C02	GSM2771092.1548872982.hlink.GSM2771092_3999356145_R05C02	valm:NA	5.66	NA	F	0.14	0.32	0.17	0.23	0.12	0.21	NA
GSM1858690	Breast tumor from Cohort 2 patient P_18	GSE72251;GSE72308	cancer	tumor;breast	msraptype:tissue;msrapconf:0.871	6057833106_R05C02	GSM1858690.1548799666.hlink.GSM1858690_6057833106_R05C02	valm:50;unitm:years	62.24	NA	F	0	0.49	0.16	0.18	0.19	0.15	NA
GSM2403848	CPH, PAP, sample 995 [reference set]	GSE90496;GSE109381	cancer	brain	msraptype:tissue;msrapconf:0.661	9305651037_R02C02	GSM2403848.1548872982.hlink.GSM2403848_9305651037_R02C02	valm:41;unitm:years	27.71	F	F	0.13	0.26	0.14	0.2	0.2	0.23	FFPE;formalin_fixed_paraffin_embedded
GSM1947022	Genomic DNA from human placenta 5806417081 _ R02C01	GSE75248	normal	placenta	msraptype:tissue;msrapconf:0.565	5806417081_R02C01	GSM1947022.1548872982.hlink.GSM1947022_5806417081_R02C01	valm:NA	0.62	F	F	0.1	0.28	0.17	0.25	0.13	0.26	NA
GSM2714856	401304_C	GSE101764	cancer;colorectal_cancer	colorectal;intestine;colon;rectum;mucosa	msraptype:tissue;msrapconf:0.95	6285641042_R04C02	GSM2714856.1548799666.hlink.GSM2714856_6285641042_R04C02	valm:67	67.01	F	F	0.04	0.36	0.15	0.29	0.22	0.09	NA
GSM1203824	genomic DNA at diagnosis from BCP-ALL patient ALL_426	GSE49032;GSE49031	cancer;leukemia;acute_leukemia;acute_lymphoblastic_leukemia	NA	msraptype:primary_cells;msrapconf:0.451	5975819032_R04C01	GSM1203824.1548872982.hlink.GSM1203824_5975819032_R04C01	valm:NA;infom:pediatric	11.7	NA	F	0.03	0.02	0	0.83	0.04	0.11	NA
GSM2098263	5_3	GSE79556	cancer	matched;oral;tongue;squamous	msraptype:tissue;msrapconf:0.76	9298768062_R04C01	GSM2098263.1548799666.hlink.GSM2098263_9298768062_R04C01	valm:NA	30.45	M	M	0.3	0.13	0.12	0.2	0.25	0.14	NA
GSM2941056	MNG, sample 332 [validation set]	GSE109379;GSE109381	cancer	brain	msraptype:tissue;msrapconf:0.87	3998909050_R03C02	GSM2941056.1548799666.hlink.GSM2941056_3998909050_R03C02	valm:NA	96.61	NA	M	0.11	0.28	0.09	0.23	0.28	0.14	FFPE;formalin_fixed_paraffin_embedded
GSM2404300	MB, G3, sample 1447 [reference set]	GSE90496;GSE109381	cancer	brain;cerebellum	msraptype:tissue;msrapconf:0.847	9407201029_R06C02	GSM2404300.1548799666.hlink.GSM2404300_9407201029_R06C02	valm:4;unitm:years	22.96	M	M	0.36	0.07	0.07	0.31	0.21	0.17	FFPE;formalin_fixed_paraffin_embedded
GSM2931614	genomic DNA from cardiac left ventricle D	GSE109096;GSE109097	NA	NA	msraptype:tissue;msrapconf:0.714	LVAD_D	GSM2931614.1548799666.hlink.GSM2931614_LVAD_D	valm:57	58.23	M	M	0.12	0.28	0.07	0.29	0.22	0.2	NA
GSM2404751	A IDH, sample 1898 [reference set]	GSE90496;GSE109381	cancer	NA	msraptype:tissue;msrapconf:0.661	9769100024_R02C01	GSM2404751.1548799666.hlink.GSM2404751_9769100024_R02C01	valm:NA;unitm:years	56.61	F	F	0.2	0.24	0.04	0.34	0.17	0.24	F;frozen
GSM1855610	4229: Saliva-full_term-rep2	GSE72120	NA	NA	msraptype:tissue;msrapconf:0.887	9020331147_R03C02	GSM1855610.1548872982.hlink.GSM1855610_9020331147_R03C02	valm:NA	0.45	M	M	0.09	0.34	0.05	0.21	0.2	0.23	NA
GSM3440495	ERC45KI2041 genomic DNA from whole blood	GSE121633	normal	blood;whole_blood	msraptype:tissue;msrapconf:0.474	6042308005_R04C01	GSM3440495.1548872982.hlink.GSM3440495_6042308005_R04C01	valm:48	44.59	F	F	0.05	0.22	0.05	0.03	0.06	0.59	NA
GSM1669694	CellLine_COLO-824	GSE68379	cancer	breast	msraptype:cell_line;msrapconf:0.976	7970376031_R03C01	GSM1669694.1548872982.hlink.GSM1669694_7970376031_R03C01	valm:NA	89.24	NA	F	0.2	0.29	0.12	0.28	0.1	0.26	NA
GSM2403759	A IDH, sample 906 [reference set]	GSE90496;GSE109381	cancer	brain	msraptype:tissue;msrapconf:0.661	9283265153_R05C02	GSM2403759.1548872982.hlink.GSM2403759_9283265153_R05C02	valm:26;unitm:years	45.78	F	F	0.28	0.19	0.02	0.31	0.2	0.22	FFPE;formalin_fixed_paraffin_embedded
GSM1204311	Human HCT116 DKO Methylated DNA MethDNAPos_6	GSE49032;GSE49031	normal	NA	msraptype:primary_cells;msrapconf:0.384;cell_line;ccid:HCT116;ccacc:CVCL_0291;cccat:cancer_cell_line	6005574026_R06C02	GSM1204311.1548872982.hlink.GSM1204311_6005574026_R06C02	valm:NA;infom:pediatric	121.06	NA	F	0.49	0.05	0	0.27	0.1	0.27	NA
GSM1203618	genomic DNA at diagnosis from BCP-ALL patient ALL_232	GSE49032;GSE49031	cancer;leukemia;acute_leukemia;acute_lymphoblastic_leukemia	NA	msraptype:primary_cells;msrapconf:0.451	6005574005_R06C02	GSM1203618.1548872982.hlink.GSM1203618_6005574005_R06C02	valm:NA;infom:pediatric	86.66	NA	F	0.14	0.06	0	0.67	0.02	0.09	NA
GSM1498747	genomic DNA from OGA 31	GSE61160	cancer	glia	msraptype:tissue;msrapconf:0.81	5831559018_R01C01	GSM1498747.1548799666.hlink.GSM1498747_5831559018_R01C01	valm:NA	35.76	F	F	0.09	0.38	0.01	0.27	0.21	0.16	NA
GSM2781519	WeightRegainers11_T1	GSE103768;GSE103769	NA	adipose	msraptype:tissue;msrapconf:0.779	WeightRegainers11_T1	GSM2781519.1548872982.hlink.GSM2781519_WeightRegainers11_T1	valm:NA	48.93	F	F	0.04	0.32	0.07	0.23	0.29	0.18	F;frozen
GSM2363532	Genomic DNA from dried neonatal blood spot punches_CONTROL 10003885149_R03C01	GSE89278	normal	blood;blood_spot	msraptype:tissue;msrapconf:0.597	10003885149_R03C01	GSM2363532.1548799666.hlink.GSM2363532_10003885149_R03C01	valm:NA	-0.22	F	F	0.11	0.25	0	0.08	0.1	0.46	NA
GSM2256756	cord-blood from 2107154-1RN	GSE85042	NA	umbilical_cord;blood;cord_blood	msraptype:tissue;msrapconf:0.521	9285451126_R03C01	GSM2256756.1548799666.hlink.GSM2256756_9285451126_R03C01	valm:NA	0.28	M	M	0.1	0.13	0.08	0.22	0.13	0.42	NA
GSM3026672	genomic DNA from blood 9969489033_R04C02	GSE69138	NA	blood	msraptype:tissue;msrapconf:0.527	9969489033_R04C02	GSM3026672.1548799666.hlink.GSM3026672_9969489033_R04C02	valm:86	75.64	F	F	0	0.06	0.01	0.06	0.11	0.74	NA
GSM1914107	Sample483_Schizo	GSE74193	NA	brain	msraptype:in_vitro_differentiated_cells;msrapconf:0.872	5806484056_R05C02	GSM1914107.1548799666.hlink.GSM1914107_5806484056_R05C02	valm:51;unitm:years	48.95	M	M	0.04	0.31	0.12	0.29	0.22	0.19	F;frozen
GSM1896948	genomic DNA from neuroblastoma tumor 35	GSE73515;GSE73518	cancer	tumor;neuron	msraptype:tissue;msrapconf:0.71	8363800111_R01C02	GSM1896948.1548799666.hlink.GSM1896948_8363800111_R01C02	valm:<1;unitm:years	3.86	NA	M	0.11	0.2	0.19	0.33	0.15	0.22	NA
GSM2756924	genomic DNA from gastric normal 25	GSE103186	normal;healthy;control	stomach	msraptype:tissue;msrapconf:0.768	101231030067_R05C01	GSM2756924.1548799666.hlink.GSM2756924_101231030067_R05C01	valm:NA	63.95	NA	F	0.08	0.33	0.15	0.25	0.22	0.12	NA
GSM2867840	G0029_1	GSE107459;GSE107460	NA	blood	msraptype:tissue;msrapconf:0.422	3999112023_R06C02	GSM2867840.1548872982.hlink.GSM2867840_3999112023_R06C02	valm:21	17.64	F	F	0.3	0.35	0	0.12	0.21	0.07	NA
GSM1619034	06C patient	GSE66298;GSE66295	cancer	NA	msraptype:tissue;msrapconf:0.899	8942297007_R05C02	GSM1619034.1548799666.hlink.GSM1619034_8942297007_R05C02	valm:NA	79.67	NA	M	0.1	0.3	0.1	0.32	0.15	0.21	NA
GSM2756909	genomic DNA from gastric normal 10	GSE103186	normal;healthy;control	stomach	msraptype:tissue;msrapconf:0.768	101231030094_R04C02	GSM2756909.1548799666.hlink.GSM2756909_101231030094_R04C02	valm:NA	54.74	NA	F	0.04	0.36	0.16	0.25	0.22	0.11	NA
GSM2492244	CAMA-1 ZEB 2	GSE94943	NA	NA	msraptype:cell_line;msrapconf:0.967;cell_line;ccid:CAMA-1;ccacc:CVCL_1115;cccat:cancer_cell_line	5806361011_R04C02	GSM2492244.1548799666.hlink.GSM2492244_5806361011_R04C02	valm:NA	51.77	NA	F	0.1	0.45	0.13	0.24	0.1	0.2	NA
GSM1886988	Individual_30_2007	GSE73115	NA	NA	msraptype:tissue;msrapconf:0.461	7497398097_R06C02	GSM1886988.1548872982.hlink.GSM1886988_7497398097_R06C02	valm:NA	82.96	M	M	0	0.09	0.1	0.01	0.09	0.69	NA
GSM2221447	Sporadic_prostate_tumour_CPCG0099_rep1	GSE83917;GSE84043	cancer	tumor;prostate	msraptype:tissue;msrapconf:0.804	5765141020_R01C01	GSM2221447.1548872982.hlink.GSM2221447_5765141020_R01C01	valm:NA	53.88	NA	M	0.12	0.36	0.09	0.28	0.17	0.2	NA
GSM2791912	EPN-PFA SAMPLE 242	GSE104210	cancer	brain	msraptype:tissue;msrapconf:0.661	3999720026_R02C02	GSM2791912.1548872982.hlink.GSM2791912_3999720026_R02C02	valm:5	51.57	F	F	0.11	0.25	0.06	0.37	0.14	0.24	NA
GSM3406980	NA	GSE120650	NA	NA	msraptype:NA;msrapconf:NA	8363800141_R01C01	GSM3406980.1552670713.hlink.GSM3406980_8363800141_R01C01	valm:NA	7.48	NA	M	0.2	0.17	0.11	0.35	0.07	0.27	NA
GSM1858802	Breast tumor from TOP Cohort patient P_11	GSE72308;GSE72254	cancer	tumor;breast	msraptype:tissue;msrapconf:0.862	6929793128_R04C01	GSM1858802.1548872982.hlink.GSM1858802_6929793128_R04C01	valm:NA;unitm:years	33.86	NA	F	0.1	0.31	0.1	0.3	0.16	0.18	NA
GSM2829688	VEC 92	GSE106099	NA	NA	msraptype:primary_cells;msrapconf:0.619	6007211020_R06C01	GSM2829688.1548872982.hlink.GSM2829688_6007211020_R06C01	valm:NA	4.23	NA	M	0	0.34	0.15	0.27	0.27	0.11	NA
GSM2337517	0308HC [Whole blood]	GSE87648;GSE87650	normal	blood;whole_blood	msraptype:primary_cells;msrapconf:0.684	9979553044_R01C01	GSM2337517.1548799666.hlink.GSM2337517_9979553044_R01C01	valm:47	42.83	F	F	0.08	0.13	0.1	0.09	0.06	0.58	NA
GSM1669935	CellLine_IMR-5	GSE68379	cancer	neuron	msraptype:cell_line;msrapconf:0.969;cell_line;ccid:IMR-5;ccacc:CVCL_1306;cccat:cancer_cell_line	8359026005_R05C01	GSM1669935.1548799666.hlink.GSM1669935_8359026005_R05C01	valm:NA	52.63	NA	M	0.22	0.14	0.17	0.36	0.15	0.19	NA
GSM1683051	EXP-620: TCGA-D5-6898-01A-11D-1926-05	GSE68838	cancer	colon;intestine	msraptype:tissue;msrapconf:0.879	6264509087_R06C01	GSM1683051.1548799666.hlink.GSM1683051_6264509087_R06C01	valm:51	55.41	F	M	0.12	0.28	0.16	0.19	0.22	0.18	NA
GSM2570032	DAC+455	GSE97483;GSE97484	cancer	matched	msraptype:cell_line;msrapconf:0.968	10006044074_R05C02	GSM2570032.1548799666.hlink.GSM2570032_10006044074_R05C02	valm:NA	50.69	F	F	0.14	0.35	0.17	0.21	0.09	0.25	NA
GSM2973842	genomic DNA from blood buffy coat of subject 35-CaF	GSE109914	NA	skin;blood	msraptype:tissue;msrapconf:0.878	200517420089_R04C01	GSM2973842.1548872982.hlink.GSM2973842_200517420089_R04C01	valm:NA	61.91	F	F	0.16	0.06	0.09	0.08	0.07	0.58	NA
GSM3563373	NA	GSE125105	NA	NA	msraptype:NA;msrapconf:NA	9989536112_R02C02	GSM3563373.1552663164.hlink.GSM3563373_9989536112_R02C02	valm:NA	64.66	NA	M	0.07	0.14	0.06	0.08	0.09	0.6	NA
GSM2261324	MB_SubtypeStudy_55580_methylation	GSE85218;GSE85212	cancer	brain	msraptype:tissue;msrapconf:0.805	8942326070_R05C01	GSM2261324.1548872982.hlink.GSM2261324_8942326070_R05C01	valm:NA	28.29	NA	F	0.21	0.19	0	0.42	0.13	0.23	NA
GSM2403414	MB, SHH CHL AD, sample 561 [reference set]	GSE90496;GSE109381	cancer	brain;cerebellum;blood;neuron	msraptype:tissue;msrapconf:0.847	8622007029_R04C01	GSM2403414.1548799666.hlink.GSM2403414_8622007029_R04C01	valm:24;unitm:years	67.4	F	F	0.21	0.18	0.05	0.38	0.18	0.17	F;frozen
GSM2363643	Genomic DNA from dried neonatal blood spot punches_CONTROL 10005833035_R06C01	GSE89278	normal	blood;blood_spot	msraptype:tissue;msrapconf:0.597	10005833035_R06C01	GSM2363643.1548872982.hlink.GSM2363643_10005833035_R06C01	valm:NA	0.29	F	F	0.04	0.27	0	0.05	0.12	0.5	NA
GSM2905411	Genomic DNA from Melanoma brain metastasis-28	GSE108576	cancer;skin_cancer	metastasis;brain	msraptype:tissue;msrapconf:0.957	200397540080_R03C02	GSM2905411.1548872982.hlink.GSM2905411_200397540080_R03C02	valm:NA	49.64	M	M	0.13	0.26	0.16	0.28	0.21	0.1	FFPE;formalin_fixed_paraffin_embedded
GSM2293068	CellLine_C32	GSE86078	cancer	colorectal;intestine;colon;rectum	msraptype:cell_line;msrapconf:0.995	3998426028_R06C01	GSM2293068.1548799666.hlink.GSM2293068_3998426028_R06C01	valm:NA	43.64	NA	F	0.21	0.29	0.13	0.23	0.19	0.14	NA
GSM3004068	12b_CD19B	GSE110607	NA	blood;white_blood_cell	msraptype:primary_cells;msrapconf:0.849	9986360008_R06C02	GSM3004068.1548872982.hlink.GSM3004068_9986360008_R06C02	valm:NA	28.24	F	F	0	0	0	1	0	0.01	NA
GSM2714786	403432_C1	GSE101764	cancer;colorectal_cancer	colorectal;intestine;colon;rectum;mucosa	msraptype:tissue;msrapconf:0.95	9855358025_R06C02	GSM2714786.1548872982.hlink.GSM2714786_9855358025_R06C02	valm:53	55.61	M	M	0.08	0.35	0.12	0.28	0.21	0.12	NA
GSM3440710	ERC45KI4102 genomic DNA from whole blood	GSE121633	normal	blood;whole_blood	msraptype:tissue;msrapconf:0.474	6929793024_R03C02	GSM3440710.1548799666.hlink.GSM3440710_6929793024_R03C02	valm:56	55.79	F	F	0.04	0.24	0.04	0.07	0.05	0.56	NA
GSM2403984	EPN, PF A, sample 1131 [reference set]	GSE90496;GSE109381	cancer	brain	msraptype:tissue;msrapconf:0.661	6026818110_R03C02	GSM2403984.1548872982.hlink.GSM2403984_6026818110_R03C02	valm:5;unitm:years	52.3	F	F	0.21	0.15	0.02	0.34	0.21	0.23	F;frozen
GSM3563508	NA	GSE125105	NA	NA	msraptype:NA;msrapconf:NA	9989536134_R05C02	GSM3563508.1552670713.hlink.GSM3563508_9989536134_R05C02	valm:NA	43.36	NA	M	0.13	0.14	0.05	0.1	0.12	0.51	NA
GSM2459827	genomic DNA from medulloblastoma_PNET30066	GSE93646	cancer	brain	msraptype:tissue;msrapconf:0.707	9647455143_R06C01	GSM2459827.1548872982.hlink.GSM2459827_9647455143_R06C01	valm:5;unitm:years	15.7	M	M	0.22	0.14	0.1	0.33	0.13	0.24	NA
GSM3440428	ERC45KI1241 genomic DNA from whole blood	GSE121633	normal	blood;whole_blood	msraptype:tissue;msrapconf:0.474	6042316098_R02C02	GSM3440428.1548799666.hlink.GSM3440428_6042316098_R02C02	valm:39	66.37	F	F	0	0.1	0.01	0.02	0.12	0.73	NA
GSM2062411	Normal_liver_09 [methylation]	GSE77954;GSE77955	normal;healthy;control	liver	msraptype:tissue;msrapconf:0.915	9406921126_R04C01	GSM2062411.1548799666.hlink.GSM2062411_9406921126_R04C01	valm:76;unitm:years	67.44	M	M	0.05	0.31	0.12	0.2	0.19	0.33	NA
GSM2238007	Prostate_tumour_CPCG0344_rep1	GSE84493	cancer	tumor;prostate	msraptype:tissue;msrapconf:0.651	5765141034_R01C02	GSM2238007.1548799666.hlink.GSM2238007_5765141034_R01C02	valm:NA	68.41	NA	M	0.01	0.43	0.12	0.26	0.17	0.19	NA
GSM3385085	NA	GSE119847;GSE119846	NA	NA	msraptype:NA;msrapconf:NA	9259684083_R05C01	GSM3385085.1552663164.hlink.GSM3385085_9259684083_R05C01	valm:NA	4.75	NA	F	0.05	0.28	0.15	0.35	0.2	0.2	NA
GSM2792107	EPN-PFA SAMPLE 433	GSE104210	cancer	brain	msraptype:tissue;msrapconf:0.661	9996247118_R06C02	GSM2792107.1548799666.hlink.GSM2792107_9996247118_R06C02	valm:2	42.76	F	F	0.1	0.24	0.08	0.35	0.2	0.21	NA
GSM3026747	genomic DNA from blood 9969489161_R03C02	GSE69138	NA	blood	msraptype:tissue;msrapconf:0.527	9969489161_R03C02	GSM3026747.1548872982.hlink.GSM3026747_9969489161_R03C02	valm:83	88.96	F	F	0.01	0.1	0.06	0.04	0.1	0.7	NA
GSM2405308	IHG, sample 2452 [reference set]	GSE90496;GSE109381	cancer	brain;neuron	msraptype:tissue;msrapconf:0.661	3999875057_R01C02	GSM2405308.1548799666.hlink.GSM2405308_3999875057_R01C02	valm:0;unitm:years	0.96	M	M	0.05	0.25	0.11	0.29	0.34	0.11	FFPE;formalin_fixed_paraffin_embedded
GSM3440653	ERC45KI3652 genomic DNA from whole blood	GSE121633	normal	blood;whole_blood	msraptype:tissue;msrapconf:0.474	6929793004_R01C01	GSM3440653.1548872982.hlink.GSM3440653_6929793004_R01C01	valm:48	54.89	F	F	0	0.13	0.05	0.02	0.06	0.73	NA
GSM2818392	NA	GSE105109	NA	NA	msraptype:NA;msrapconf:NA	3998567055_R02C01	GSM2818392.1552663164.hlink.GSM2818392_3998567055_R02C01	valm:NA	57.02	NA	M	0.22	0.29	0	0.29	0.1	0.3	F;frozen
GSM2814776	whole blood taken from sample 7891	GSE105018	normal	blood;whole_blood	msraptype:tissue;msrapconf:0.503	200049730122_R03C02	GSM2814776.1548799666.hlink.GSM2814776_200049730122_R03C02	valm:18	27.91	M	M	0.09	0.1	0.02	0.05	0.04	0.75	F;frozen
GSM3440662	ERC45KI3702 genomic DNA from whole blood	GSE121633	normal	blood;whole_blood	msraptype:tissue;msrapconf:0.474	6929806059_R02C01	GSM3440662.1548799666.hlink.GSM3440662_6929806059_R02C01	valm:58	61.86	F	F	0.02	0.18	0.04	0.03	0.05	0.66	NA
GSM2814386	whole blood taken from sample 6391	GSE105018	normal	blood;whole_blood	msraptype:tissue;msrapconf:0.503	9969489024_R03C01	GSM2814386.1548872982.hlink.GSM2814386_9969489024_R03C01	valm:18	19.41	M	M	0.06	0.19	0.04	0.12	0.08	0.53	F;frozen
GSM3004094	12b_CD4T	GSE110607	NA	blood;white_blood_cell;t_cell	msraptype:primary_cells;msrapconf:0.849	9986360105_R06C01	GSM3004094.1548799666.hlink.GSM3004094_9986360105_R06C01	valm:NA	35.93	F	F	0.06	0.92	0	0.01	0	0.02	NA
GSM2349488	Neutrophil-Control-L7	GSE88824	control	blood;white_blood_cell	msraptype:primary_cells;msrapconf:0.911	8942351185_R01C02	GSM2349488.1548872982.hlink.GSM2349488_8942351185_R01C02	valm:NA	28.61	NA	F	0	0	0	0	0	1.01	NA
GSM2645869	Normal gastric mucosa, 200394970074_R01C01	GSE99553	cancer;normal	stomach;mucosa	msraptype:tissue;msrapconf:0.632	200394970074_R01C01	GSM2645869.1548872982.hlink.GSM2645869_200394970074_R01C01	valm:NA	72.63	M	M	0.14	0.23	0.14	0.37	0.16	0.09	NA
GSM2334014	X114 genomic DNA from whole blood	GSE87571	normal	blood;whole_blood	msraptype:tissue;msrapconf:0.552	9370847081_R05C01	GSM2334014.1548799666.hlink.GSM2334014_9370847081_R05C01	valm:79	83.07	M	M	0.03	0.11	0.09	0.01	0.06	0.7	F;frozen
GSM2337374	0912UC [Whole blood]	GSE87648;GSE87650	normal	blood;whole_blood	msraptype:primary_cells;msrapconf:0.684	9989536121_R02C01	GSM2337374.1548872982.hlink.GSM2337374_9989536121_R02C01	valm:58	52	F	F	0.03	0	0	0.02	0.03	0.94	NA
GSM1842984	Genomic DNA from human placenta 181	GSE71678	normal	placenta	msraptype:tissue;msrapconf:0.762	3999997059_R06C01	GSM1842984.1548799666.hlink.GSM1842984_3999997059_R06C01	valm:38;unitm:years	-0.19	F	F	0.05	0.31	0.22	0.21	0.09	0.3	F;frozen
GSM2459641	genomic DNA from medulloblastoma_NMB550	GSE93646	cancer	brain	msraptype:tissue;msrapconf:0.707	9297949152_R01C01	GSM2459641.1548872982.hlink.GSM2459641_9297949152_R01C01	valm:5;unitm:years	36.15	M	M	0.24	0.11	0.1	0.33	0.12	0.28	NA
GSM2674473	genomic DNA from PL33 pre-term control placenta	GSE100197	control	placenta	msraptype:tissue;msrapconf:0.891	6042308147_R04C01	GSM2674473.1548799666.hlink.GSM2674473_6042308147_R04C01	valm:33;unitm:years	0.42	M	M	0.11	0.29	0.17	0.26	0.1	0.27	NA
GSM2405487	HGNET, MN1, sample 2631 [reference set]	GSE90496;GSE109381	cancer	brain	msraptype:tissue;msrapconf:0.661	3999308159_R04C01	GSM2405487.1548872982.hlink.GSM2405487_3999308159_R04C01	valm:16;unitm:years	65.84	F	F	0.07	0.3	0.12	0.27	0.25	0.19	FFPE;formalin_fixed_paraffin_embedded
GSM2562765	CHD7-67 whole blood CHD7 VUS genomic DNA	GSE97362	NA	blood;whole_blood	msraptype:tissue;msrapconf:0.506	200069280082_R05C02	GSM2562765.1548872982.hlink.GSM2562765_200069280082_R05C02	valm:2;unitm:years	0.24	M	M	0.01	0.17	0	0.1	0.21	0.5	NA
GSM2084822	HDB119 HD liver	GSE79064	NA	liver	msraptype:tissue;msrapconf:0.783;cell_line;ccid:DB;ccacc:CVCL_1168;cccat:cancer_cell_line	8221916079_R01C02	GSM2084822.1548872982.hlink.GSM2084822_8221916079_R01C02	valm:NA	69.01	M	M	0.09	0.24	0.14	0.21	0.16	0.33	F;frozen
GSM2403269	MB, G4, sample 416 [reference set]	GSE90496;GSE109381	cancer	brain;cerebellum	msraptype:tissue;msrapconf:0.847	7970376067_R04C02	GSM2403269.1548799666.hlink.GSM2403269_7970376067_R04C02	valm:11;unitm:years	64.86	M	M	0.13	0.16	0.16	0.32	0.16	0.27	FFPE;formalin_fixed_paraffin_embedded
GSM2334313	X410 genomic DNA from whole blood	GSE87571	normal	blood;whole_blood	msraptype:tissue;msrapconf:0.552	9379082152_R03C02	GSM2334313.1548799666.hlink.GSM2334313_9379082152_R03C02	valm:54	59.56	F	F	0.15	0.14	0.13	0.06	0.06	0.5	F;frozen
GSM3396831	Control_Placenta Sample_105	GSE120250	control	placenta	msraptype:tissue;msrapconf:0.543	9992576159_R02C01	GSM3396831.1548799666.hlink.GSM3396831_9992576159_R02C01	valm:NA	-0.16	M	M	0.03	0.3	0.19	0.23	0.13	0.29	NA
GSM1670459	CellLine_SN12C	GSE68379	cancer	kidney	msraptype:cell_line;msrapconf:0.973;cell_line;ccid:SN12C;ccacc:CVCL_1705;cccat:cancer_cell_line	8221924057_R03C01	GSM1670459.1548872982.hlink.GSM1670459_8221924057_R03C01	valm:NA	87.06	NA	F	0.11	0.29	0.23	0.22	0.21	0.13	NA
GSM2403332	MB, G4, sample 479 [reference set]	GSE90496;GSE109381	cancer	brain;cerebellum	msraptype:tissue;msrapconf:0.847	7990895120_R01C02	GSM2403332.1548872982.hlink.GSM2403332_7990895120_R01C02	valm:10;unitm:years	13.47	M	M	0.27	0.13	0.06	0.33	0.16	0.24	FFPE;formalin_fixed_paraffin_embedded
GSM2867832	E0556_1	GSE107459;GSE107460	NA	blood	msraptype:tissue;msrapconf:0.422	3999100151_R03C01	GSM2867832.1548799666.hlink.GSM2867832_3999100151_R03C01	valm:32	33.27	F	F	0.09	0.3	0.09	0.12	0.41	0	NA
GSM3035566	genomic DNA from 3999984055_R03C01	GSE111629	genetic_disorder;parkinsons_disease	blood;whole_blood	msraptype:tissue;msrapconf:0.411	3999984055_R03C01	GSM3035566.1548872982.hlink.GSM3035566_3999984055_R03C01	valm:NA	61.63	NA	F	0.05	0.12	0.05	0.03	0.11	0.66	NA
GSM1914677	breast_tissue_14_BS	GSE74214	NA	breast	msraptype:tissue;msrapconf:0.79	3999876017_R01C01	GSM1914677.1548872982.hlink.GSM1914677_3999876017_R01C01	valm:36	50.08	F	F	0.09	0.35	0.06	0.22	0.24	0.19	NA
GSM2562863	control-55 whole blood Control genomic DNA	GSE97362	control	blood;whole_blood	msraptype:tissue;msrapconf:0.507	200069280102_R03C02	GSM2562863.1548799666.hlink.GSM2562863_200069280102_R03C02	valm:14;unitm:years	17.98	F	F	0.05	0.15	0.01	0.1	0.06	0.61	NA
GSM1588384	15-07-005-3	GSE65163;GSE65205	NA	nasal;epithelial	msraptype:tissue;msrapconf:0.865	9376525042_R04C02	GSM1588384.1548799666.hlink.GSM1588384_9376525042_R04C02	valm:12	10.82	M	M	0.04	0.31	0.17	0.15	0.16	0.28	F;frozen
GSM3385066	NA	GSE119847;GSE119846	NA	NA	msraptype:NA;msrapconf:NA	9259684025_R01C01	GSM3385066.1552663164.hlink.GSM3385066_9259684025_R01C01	valm:NA	3.23	NA	F	0.05	0.24	0.18	0.35	0.18	0.22	NA
GSM2738296	9989536146_R01C01	GSE102468	control	blood	msraptype:tissue;msrapconf:0.545	9989536146_R01C01	GSM2738296.1548872982.hlink.GSM2738296_9989536146_R01C01	valm:NA	32.03	F	F	0.09	0.13	0.06	0.09	0.08	0.6	NA
GSM1235944	6042324094_R05C02	GSE51032	normal;healthy;control	blood	msraptype:tissue;msrapconf:0.496	6042324094_R05C02	GSM1235944.1548799666.hlink.GSM1235944_6042324094_R05C02	valm:64	65.23	M	M	0.05	0.14	0.08	0.04	0.07	0.64	NA
GSM1913878	Sample254_Control	GSE74193	control	brain	msraptype:in_vitro_differentiated_cells;msrapconf:0.872	5771710038_R02C01	GSM1913878.1548872982.hlink.GSM1913878_5771710038_R02C01	valm:29;unitm:years	28.23	F	F	0.02	0.3	0.15	0.28	0.2	0.21	F;frozen
GSM2859944	subject S_85 [methylation]	GSE107039;GSE107038	normal	liver	msraptype:NA;msrapconf:NA	10003886150_R02C02	GSM2859944.1548872982.hlink.GSM2859944_10003886150_R02C02	valm:NA	27.59	F	F	0.04	0.3	0.15	0.22	0.17	0.32	F;frozen
GSM2349493	Monocyte-Control-L7	GSE88824	control	blood;white_blood_cell	msraptype:primary_cells;msrapconf:0.953	8942351185_R06C02	GSM2349493.1548799666.hlink.GSM2349493_8942351185_R06C02	valm:NA	25.36	NA	F	0	0	0	0	1.01	0	NA
GSM2818376	NA	GSE105109	NA	NA	msraptype:NA;msrapconf:NA	3998567104_R06C01	GSM2818376.1552663164.hlink.GSM2818376_3998567104_R06C01	valm:NA	50.29	NA	F	0.18	0.29	0.05	0.28	0.07	0.33	F;frozen
GSM1848015	gDNA_CD4_Control_rep24	GSE71955;GSE71957	healthy;control	blood;white_blood_cell;t_cell	msraptype:primary_cells;msrapconf:0.95	9482801176_R02C01	GSM1848015.1548799666.hlink.GSM1848015_9482801176_R02C01	valm:35	64.93	M	F	0.06	0.9	0.05	0	0	0	NA
GSM2667471	Med-114FH_P2	GSE99994;GSE99996	NA	NA	msraptype:tissue;msrapconf:0.615	200277210040_R01C02	GSM2667471.1548799666.hlink.GSM2667471_200277210040_R01C02	valm:NA	53.27	NA	F	0.23	0.15	0.13	0.34	0.16	0.18	NA
GSM1501490	SAMPLE_89_Adult	GSE61278;GSE61279	cancer	liver	msraptype:tissue;msrapconf:0.882	7973219137_R02C02	GSM1501490.1548872982.hlink.GSM1501490_7973219137_R02C02	valm:NA;unitm:years;infom:adult	57.02	F	F	0.1	0.26	0.14	0.22	0.16	0.32	NA
GSM2792005	EPN-PFA SAMPLE 335	GSE104210	cancer	brain	msraptype:tissue;msrapconf:0.661	3999688043_R05C02	GSM2792005.1548872982.hlink.GSM2792005_3999688043_R05C02	valm:3	39.08	M	M	0.07	0.19	0.15	0.35	0.13	0.29	NA
GSM2267396	N20021007	GSE85467;GSE85464	NA	stomach	msraptype:tissue;msrapconf:0.749	101178130019_R01C02	GSM2267396.1548872982.hlink.GSM2267396_101178130019_R01C02	valm:NA	53.89	NA	M	0.15	0.27	0.14	0.21	0.2	0.18	NA
GSM2334504	X601 genomic DNA from whole blood	GSE87571	normal	blood;whole_blood	msraptype:tissue;msrapconf:0.552	7766148131_R03C02	GSM2334504.1548799666.hlink.GSM2334504_7766148131_R03C02	valm:38	43.11	F	F	0.02	0.1	0.04	0.02	0.1	0.72	F;frozen
GSM2403030	LGG, PA MID, sample 177 [reference set]	GSE90496;GSE109381	cancer	NA	msraptype:tissue;msrapconf:0.661	6929793058_R03C02	GSM2403030.1548799666.hlink.GSM2403030_6929793058_R03C02	valm:NA;unitm:years	8.36	M	M	0.07	0.21	0.14	0.28	0.33	0.11	FFPE;formalin_fixed_paraffin_embedded
GSM2818178	NA	GSE105109	NA	NA	msraptype:NA;msrapconf:NA	3999510115_R03C01	GSM2818178.1552663164.hlink.GSM2818178_3999510115_R03C01	valm:NA	50.07	NA	M	0.09	0.3	0.1	0.27	0.21	0.2	F;frozen
GSM2724278	9904796029_R01C01	GSE102119;GSE102120	cancer	ovary;endocrine_system	msraptype:tissue;msrapconf:0.887	9904796029_R01C01	GSM2724278.1548799666.hlink.GSM2724278_9904796029_R01C01	valm:NA	41.21	NA	F	0.1	0.35	0.08	0.27	0.16	0.22	NA
GSM2792004	EPN-PFA SAMPLE 334	GSE104210	cancer	brain	msraptype:tissue;msrapconf:0.661	3999941055_R03C01	GSM2792004.1548872982.hlink.GSM2792004_3999941055_R03C01	valm:4	40.5	M	M	0.12	0.18	0.1	0.34	0.17	0.25	NA
GSM1506519	3116	GSE61496	NA	blood;whole_blood	msraptype:tissue;msrapconf:0.542	7310440122_R04C01	GSM1506519.1548872982.hlink.GSM1506519_7310440122_R04C01	valm:34	36.97	M	M	0.11	0.11	0.1	0.08	0.08	0.55	NA
GSM1204066	genomic DNA at diagnosis from BCP-ALL patient ALL_663	GSE49032;GSE49031	cancer;leukemia;acute_leukemia;acute_lymphoblastic_leukemia	NA	msraptype:primary_cells;msrapconf:0.451	5859501006_R03C01	GSM1204066.1548872982.hlink.GSM1204066_5859501006_R03C01	valm:NA;infom:pediatric	87.02	NA	F	0.05	0	0.05	0.59	0.33	0	NA
GSM1670332	CellLine_PANC-03-27	GSE68379	cancer	endocrine_system;pancreas	msraptype:cell_line;msrapconf:0.971	8221924119_R01C01	GSM1670332.1548799666.hlink.GSM1670332_8221924119_R01C01	valm:NA	69.98	NA	F	0	0.38	0.24	0.15	0.25	0.14	NA
GSM3035495	genomic DNA from 3999984028_R06C01	GSE111629	control	blood;whole_blood	msraptype:tissue;msrapconf:0.676	3999984028_R06C01	GSM3035495.1548872982.hlink.GSM3035495_3999984028_R06C01	valm:82	80.96	M	M	0.07	0.1	0.1	0.16	0.12	0.49	NA
GSM2268008	NN004496	GSE85506	control	blood;peripheral_blood	msraptype:tissue;msrapconf:0.567	7810920046_R06C01	GSM2268008.1548872982.hlink.GSM2268008_7810920046_R06C01	valm:26	43.76	F	F	0.12	0.16	0	0.06	0.07	0.61	NA
GSM3035953	genomic DNA from 9721366162_R03C01	GSE111629	genetic_disorder;parkinsons_disease	blood;whole_blood	msraptype:tissue;msrapconf:0.411	9721366162_R03C01	GSM3035953.1548872982.hlink.GSM3035953_9721366162_R03C01	valm:NA	63.46	NA	F	0.12	0.13	0.02	0.07	0.08	0.64	NA
GSM2941356	MB, G4, sample 632 [validation set]	GSE109379;GSE109381	cancer	brain	msraptype:tissue;msrapconf:0.948	9376561024_R05C01	GSM2941356.1548872982.hlink.GSM2941356_9376561024_R05C01	valm:NA	59.36	NA	M	0.27	0.11	0.07	0.31	0.18	0.24	FFPE;formalin_fixed_paraffin_embedded
GSM1338112	Silver Russell patient 29	GSE55491	NA	blood;whole_blood	msraptype:tissue;msrapconf:0.597;cell_line;ccid:SR;ccacc:CVCL_1711;cccat:cancer_cell_line	6057825116_R01C01	GSM1338112.1548872982.hlink.GSM1338112_6057825116_R01C01	valm:NA	7.66	M	M	0.1	0.13	0.04	0.09	0.08	0.54	NA
GSM1913976	Sample352_Control	GSE74193	control	brain	msraptype:in_vitro_differentiated_cells;msrapconf:0.872	6229009147_R03C01	GSM1913976.1548872982.hlink.GSM1913976_6229009147_R03C01	valm:42;unitm:years	39.21	M	M	0.08	0.27	0.13	0.28	0.21	0.21	F;frozen
GSM2238180	Prostate_tumour_CPCG0457_rep2	GSE84493	cancer	tumor;prostate	msraptype:tissue;msrapconf:0.651	3999510048_R06C01	GSM2238180.1548872982.hlink.GSM2238180_3999510048_R06C01	valm:NA	49.06	NA	M	0.02	0.43	0.14	0.27	0.06	0.28	NA
GSM2090018	11387_B dried neonatal bloodspot	GSE79257	NA	blood	msraptype:tissue;msrapconf:0.499	9611519098_R03C01	GSM2090018.1548872982.hlink.GSM2090018_9611519098_R03C01	valm:NA	0.36	F	F	0.08	0.16	0	0.09	0.13	0.57	NA
GSM2337420	P008807-13022013-TB-01 [Whole blood]	GSE87648;GSE87650	normal	blood;whole_blood	msraptype:primary_cells;msrapconf:0.684	9878820054_R06C02	GSM2337420.1548872982.hlink.GSM2337420_9878820054_R06C02	valm:34	44.58	M	M	0.08	0.09	0.02	0.03	0.09	0.71	NA
GSM1944210	TO_MB81	GSE75153	cancer	brain	msraptype:tissue;msrapconf:0.651	7970376148_R02C02	GSM1944210.1548872982.hlink.GSM1944210_7970376148_R02C02	valm:NA	14.92	NA	M	0.24	0.16	0.01	0.39	0.13	0.26	NA
GSM2136685	Patient 1052, Day 0	GSE80762	NA	NA	msraptype:in_vitro_differentiated_cells;msrapconf:0.624	200109350031_R01C01	GSM2136685.1548799666.hlink.GSM2136685_200109350031_R01C01	valm:NA	100.64	NA	M	0.07	0.05	0.2	0.1	0.14	0.48	NA
GSM2336918	P009026-04122013-TD4-01	GSE87640;GSE87650	NA	NA	msraptype:primary_cells;msrapconf:0.396	9647455106_R05C01	GSM2336918.1548872982.hlink.GSM2336918_9647455106_R05C01	valm:NA	31.24	M	M	0.01	0.85	0	0.02	0.08	0.05	NA
GSM3084194	fetal fibroblasts_irradiated clone_1-300B4	GSE112812;GSE112877	NA	fibroblast	msraptype:cell_line;msrapconf:0.843	200107460066_R04C01	GSM3084194.1548872982.hlink.GSM3084194_200107460066_R04C01	valm:NA	18.55	NA	M	0.32	0.21	0	0.3	0.21	0.11	NA
GSM2941769	PXA, sample 1045 [validation set]	GSE109379;GSE109381	cancer	brain	msraptype:tissue;msrapconf:0.87	9969477079_R02C01	GSM2941769.1548799666.hlink.GSM2941769_9969477079_R02C01	valm:NA	58.42	NA	M	0.11	0.17	0.12	0.24	0.33	0.19	FFPE;formalin_fixed_paraffin_embedded
GSM2238148	Prostate_tumour_CPCG0315_rep2	GSE84493	cancer	tumor;prostate	msraptype:tissue;msrapconf:0.651	3999510007_R03C02	GSM2238148.1548799666.hlink.GSM2238148_3999510007_R03C02	valm:NA	54.16	NA	M	0.04	0.39	0.12	0.29	0.12	0.24	NA
GSM2650816	HUES-3_P29	GSE99716	normal	stem_cell	msraptype:in_vitro_differentiated_cells;msrapconf:0.659	5822986014_R05C01	GSM2650816.1548799666.hlink.GSM2650816_5822986014_R05C01	valm:NA	-0.44	M	M	0.12	0.26	0.11	0.34	0.12	0.29	NA
GSM1204248	genomic DNA at remission from patient Constitutional_758	GSE49032;GSE49031	normal;healthy;control	NA	msraptype:primary_cells;msrapconf:0.43	5975801006_R06C01	GSM1204248.1548799666.hlink.GSM1204248_5975801006_R06C01	valm:NA;infom:pediatric	9.26	NA	F	0.18	0.15	0.05	0.23	0.12	0.38	NA
GSM3380760	T1F: genomic DNA from Father	GSE119684	NA	adipose;blood;peripheral_blood	msraptype:tissue;msrapconf:0.634	6929718096_R01C01	GSM3380760.1548872982.hlink.GSM3380760_6929718096_R01C01	valm:NA	48.27	M	M	0.1	0.16	0.13	0.07	0.07	0.5	NA
GSM1235974	6042324119_R06C01	GSE51032	cancer;colorectal_cancer	colorectal;intestine;colon;rectum;blood	msraptype:tissue;msrapconf:0.467	6042324119_R06C01	GSM1235974.1548799666.hlink.GSM1235974_6042324119_R06C01	valm:58	61.87	M	M	0.02	0.15	0.15	0.04	0.04	0.62	NA
GSM3562915	NA	GSE125105	NA	NA	msraptype:NA;msrapconf:NA	3999840061_R02C01	GSM3562915.1552663164.hlink.GSM3562915_3999840061_R02C01	valm:NA	59.62	NA	M	0.08	0.12	0.06	0.1	0.06	0.65	NA
GSM2815440	whole blood taken from sample 3292	GSE105018	normal	blood;whole_blood	msraptype:tissue;msrapconf:0.503	200091640013_R02C02	GSM2815440.1548872982.hlink.GSM2815440_200091640013_R02C02	valm:18	22.31	M	M	0.14	0.15	0.06	0.09	0.1	0.49	F;frozen
GSM2815557	whole blood taken from sample 8472	GSE105018	normal	blood;whole_blood	msraptype:tissue;msrapconf:0.503	200049730065_R01C01	GSM2815557.1548799666.hlink.GSM2815557_200049730065_R01C01	valm:18	14.99	F	F	0.19	0.12	0.06	0.13	0.07	0.47	F;frozen
GSM2405179	GBM, RTK I, sample 2323 [reference set]	GSE90496;GSE109381	cancer	brain;oral	msraptype:tissue;msrapconf:0.782	9878820106_R06C02	GSM2405179.1548872982.hlink.GSM2405179_9878820106_R06C02	valm:57;unitm:years	96.87	M	M	0.1	0.2	0.1	0.32	0.22	0.22	F;frozen
GSM2405188	GBM, RTK II, sample 2332 [reference set]	GSE90496;GSE109381	cancer	brain;oral	msraptype:tissue;msrapconf:0.782	9878820105_R03C02	GSM2405188.1548799666.hlink.GSM2405188_9878820105_R03C02	valm:67;unitm:years	98.29	M	M	0.11	0.21	0.14	0.28	0.29	0.15	FFPE;formalin_fixed_paraffin_embedded
GSM2738262	9989536114_R01C01	GSE102468	NA	blood	msraptype:tissue;msrapconf:0.545	9989536114_R01C01	GSM2738262.1548799666.hlink.GSM2738262_9989536114_R01C01	valm:NA	33.3	M	M	0.14	0.2	0.03	0.16	0.04	0.48	NA
GSM3035736	genomic DNA from 3999984156_R04C01	GSE111629	control	blood;whole_blood	msraptype:tissue;msrapconf:0.678	3999984156_R04C01	GSM3035736.1548872982.hlink.GSM3035736_3999984156_R04C01	valm:74	60.73	F	F	0.05	0.15	0.04	0.06	0.04	0.7	NA
GSM1914293	Sample669_Schizo	GSE74193	NA	brain	msraptype:in_vitro_differentiated_cells;msrapconf:0.872	6229009047_R06C02	GSM1914293.1548799666.hlink.GSM1914293_6229009047_R06C02	valm:83;unitm:years	69.26	M	M	0.06	0.29	0.14	0.28	0.18	0.22	F;frozen
GSM2941152	A IDH, HG, sample 428 [validation set]	GSE109379;GSE109381	cancer	brain	msraptype:tissue;msrapconf:0.87	3999002044_R04C02	GSM2941152.1548799666.hlink.GSM2941152_3999002044_R04C02	valm:NA	76.95	NA	M	0.23	0.17	0.09	0.34	0.18	0.23	FFPE;formalin_fixed_paraffin_embedded
GSM2809041	Tmp_RZ160_M62_AD6	GSE66351	NA	brain;oral	msraptype:tissue;msrapconf:0.827	5900438003_R06C01	GSM2809041.1548799666.hlink.GSM2809041_5900438003_R06C01	valm:62	51.5	M	M	0.05	0.28	0.14	0.27	0.24	0.2	F;frozen
GSM3035958	genomic DNA from 9721366162_R05C02	GSE111629	control	blood;whole_blood	msraptype:tissue;msrapconf:0.678	9721366162_R05C02	GSM3035958.1548872982.hlink.GSM3035958_9721366162_R05C02	valm:82	67.64	F	F	0.03	0.21	0.06	0.06	0.08	0.58	NA
GSM2260687	whole blood genomic DNA of sample SE1122	GSE85210	NA	blood;whole_blood	msraptype:tissue;msrapconf:0.527	9374343045_R06C01	GSM2260687.1548872982.hlink.GSM2260687_9374343045_R06C01	valm:NA	32.5	NA	M	0.07	0.22	0.12	0.09	0.11	0.43	NA
GSM3294760	sample 1, second tumor from ERpos BC	GSE117439	cancer	tumor;breast	msraptype:tissue;msrapconf:0.872	9422492137_R03C02	GSM3294760.1548872982.hlink.GSM3294760_9422492137_R03C02	valm:NA	47.52	F	F	0	0.4	0.18	0.16	0.24	0.17	NA
GSM3563335	NA	GSE125105	NA	NA	msraptype:NA;msrapconf:NA	9989536109_R01C02	GSM3563335.1552663164.hlink.GSM3563335_9989536109_R01C02	valm:NA	53.86	NA	M	0.12	0.18	0.03	0.09	0.08	0.55	NA
GSM1469027	genomic DNA from Surgical resection GBM-1360	GSE60274	NA	NA	msraptype:tissue;msrapconf:0.745	5806361013_R05C02	GSM1469027.1548799666.hlink.GSM1469027_5806361013_R05C02	valm:65	85.89	M	M	0.11	0.2	0.12	0.31	0.27	0.14	NA
GSM2562782	KMT2D-12 whole blood KMT2D VUS genomic DNA	GSE97362	NA	blood;whole_blood	msraptype:tissue;msrapconf:0.507	9934987131_R04C01	GSM2562782.1548799666.hlink.GSM2562782_9934987131_R04C01	valm:7;unitm:years	0.38	F	F	0.06	0.24	0	0.11	0.08	0.48	NA
GSM2815511	whole blood taken from sample 6131	GSE105018	normal	blood;whole_blood	msraptype:tissue;msrapconf:0.503	101130760118_R03C01	GSM2815511.1548872982.hlink.GSM2815511_101130760118_R03C01	valm:18	30.21	F	F	0.13	0.12	0	0.1	0.08	0.62	F;frozen
GSM3455770	adipocytes_rep1	GSE122126	normal	adipose	msraptype:primary_cells;msrapconf:0.698	101032610022_R01C01	GSM3455770.1548799666.hlink.GSM3455770_101032610022_R01C01	valm:35	53.74	F	F	0.08	0.28	0.06	0.25	0.29	0.19	F;frozen
GSM2404804	EPN, MPE, sample 1951 [reference set]	GSE90496;GSE109381	cancer	NA	msraptype:tissue;msrapconf:0.829	9533774057_R05C02	GSM2404804.1548799666.hlink.GSM2404804_9533774057_R05C02	valm:55;unitm:years	130.44	M	M	0.07	0.22	0.08	0.32	0.23	0.23	F;frozen
GSM1848009	gDNA_CD4_Control_rep18	GSE71955;GSE71957	healthy;control	blood;white_blood_cell;t_cell	msraptype:primary_cells;msrapconf:0.955	9421912072_R04C02	GSM1848009.1548799666.hlink.GSM1848009_9421912072_R04C02	valm:54	43.62	F	F	0.18	0.79	0.04	0	0	0	NA
GSM1425747	SAMPLE_98_CD8	GSE59065	NA	NA	msraptype:tissue;msrapconf:0.489	8221924032_R05C01	GSM1425747.1548872982.hlink.GSM1425747_8221924032_R05C01	valm:22;unitm:years	23.28	F	F	0.84	0.11	0	0	0	0.04	NA
GSM3311531	DM1_mk17_methylation	GSE117853;GSE117852	cancer	endocrine_system;pancreas;neuron	msraptype:tissue;msrapconf:0.674;cell_line;ccid:EN;ccacc:CVCL_2034;cccat:cancer_cell_line	9933448113_R01C02	GSM3311531.1548872982.hlink.GSM3311531_9933448113_R01C02	valm:NA	95.92	NA	F	0.04	0.32	0.15	0.32	0.16	0.19	NA
GSM2229157	Breast_tumor_1247	GSE84207	cancer	tumor;breast	msraptype:tissue;msrapconf:0.821	9553728123_R01C02	GSM2229157.1548872982.hlink.GSM2229157_9553728123_R01C02	valm:NA	98.38	F	F	0	0.45	0.15	0.21	0.14	0.2	NA
GSM1914064	Sample440_Schizo	GSE74193	NA	brain	msraptype:in_vitro_differentiated_cells;msrapconf:0.872	5806484024_R03C02	GSM1914064.1548872982.hlink.GSM1914064_5806484024_R03C02	valm:48;unitm:years	46.1	M	M	0.05	0.31	0.14	0.28	0.19	0.21	F;frozen
GSM2334479	X576 genomic DNA from whole blood	GSE87571	normal	blood;whole_blood	msraptype:tissue;msrapconf:0.552	7766148113_R04C02	GSM2334479.1548872982.hlink.GSM2334479_7766148113_R04C02	valm:55	58.84	M	M	0.07	0.19	0.11	0.03	0.08	0.52	F;frozen
GSM1633001	Sample122_Normal	GSE66836	normal;healthy;control	NA	msraptype:tissue;msrapconf:0.86	5775278034_R06C01	GSM1633001.1548872982.hlink.GSM1633001_5775278034_R06C01	valm:NA	55.38	F	F	0.1	0.27	0.13	0.23	0.16	0.28	NA
GSM3440588	ERC45KI3242 genomic DNA from whole blood	GSE121633	normal	blood;whole_blood	msraptype:tissue;msrapconf:0.474	6929806011_R02C01	GSM3440588.1548872982.hlink.GSM3440588_6929806011_R02C01	valm:43	47.06	F	F	0.04	0.3	0.09	0.05	0.07	0.45	NA
GSM3562935	NA	GSE125105	NA	NA	msraptype:NA;msrapconf:NA	3999840070_R06C01	GSM3562935.1552670713.hlink.GSM3562935_3999840070_R06C01	valm:NA	26.67	NA	M	0.07	0.21	0.05	0.15	0.05	0.53	NA
GSM2027182	post genomic DNA from whole blood of C5	GSE76503	NA	blood;whole_blood	msraptype:tissue;msrapconf:0.573	9878827026_R05C02	GSM2027182.1548799666.hlink.GSM2027182_9878827026_R05C02	valm:NA	70.04	F	F	0.06	0.15	0.07	0.06	0.05	0.64	NA
GSM3440648	ERC45KI3611 genomic DNA from whole blood	GSE121633	normal	blood;whole_blood	msraptype:tissue;msrapconf:0.474	6042308041_R03C01	GSM3440648.1548872982.hlink.GSM3440648_6042308041_R03C01	valm:43	42.79	F	F	0.04	0.17	0.07	0.05	0.09	0.6	NA
GSM3035902	genomic DNA from 3999997098_R05C02	GSE111629	control	blood;whole_blood	msraptype:tissue;msrapconf:0.676	3999997098_R05C02	GSM3035902.1548872982.hlink.GSM3035902_3999997098_R05C02	valm:72	63.88	M	M	0.06	0.16	0.07	0.07	0.1	0.58	NA
GSM2403484	GBM, RTK II, sample 631 [reference set]	GSE90496;GSE109381	cancer	blood;neuron	msraptype:tissue;msrapconf:0.782	8622007014_R02C02	GSM2403484.1548872982.hlink.GSM2403484_8622007014_R02C02	valm:NA;unitm:years	88.87	F	F	0.09	0.19	0.17	0.27	0.33	0.11	F;frozen
GSM1506521	3098	GSE61496	NA	blood;whole_blood	msraptype:tissue;msrapconf:0.542	7310440122_R06C01	GSM1506521.1548799666.hlink.GSM1506521_7310440122_R06C01	valm:33	39.99	M	M	0.1	0.2	0.11	0.05	0.03	0.53	NA
GSM2402911	MB, WNT, sample 58 [reference set]	GSE90496;GSE109381	cancer	brain;cerebellum;blood;neuron	msraptype:tissue;msrapconf:0.847	6929689152_R06C02	GSM2402911.1548872982.hlink.GSM2402911_6929689152_R06C02	valm:8;unitm:years	45.84	M	M	0.21	0.16	0.12	0.35	0.13	0.19	F;frozen
GSM2403460	LGG, PA MID, sample 607 [reference set]	GSE90496;GSE109381	cancer	brain	msraptype:tissue;msrapconf:0.661	8622007021_R04C02	GSM2403460.1548872982.hlink.GSM2403460_8622007021_R04C02	valm:3;unitm:years	7.36	F	F	0.11	0.19	0.1	0.29	0.33	0.13	F;frozen
GSM1467100	GS0001347	GSE60185	cancer;breast_cancer	breast	msraptype:tissue;msrapconf:0.843	5808922073_R01C01	GSM1467100.1548799666.hlink.GSM1467100_5808922073_R01C01	valm:80	70.14	F	F	0.14	0.29	0.13	0.24	0.2	0.11	F;frozen
GSM2818244	NA	GSE105109	NA	NA	msraptype:NA;msrapconf:NA	3998568002_R06C01	GSM2818244.1552663164.hlink.GSM2818244_3998568002_R06C01	valm:NA	54.69	NA	M	0.22	0.27	0.01	0.27	0.09	0.33	F;frozen
GSM2459437	genomic DNA from medulloblastoma_NMB130	GSE93646	cancer	brain	msraptype:tissue;msrapconf:0.707	7878191130_R03C02	GSM2459437.1548799666.hlink.GSM2459437_7878191130_R03C02	valm:7;unitm:years	29.01	M	M	0.14	0.17	0.13	0.31	0.17	0.27	NA
GSM1588795	Pt17-DP1-2	GSE65186;GSE65183	cancer	skin	msraptype:tissue;msrapconf:0.477	9513149040_R02C01	GSM1588795.1548799666.hlink.GSM1588795_9513149040_R02C01	valm:NA	63.16	NA	F	0.25	0.28	0.07	0.26	0.16	0.11	NA
GSM2404613	GBM, MYCN, sample 1760 [reference set]	GSE90496;GSE109381	cancer	brain;cerebellum;blood;neuron	msraptype:tissue;msrapconf:0.782	9741950008_R06C02	GSM2404613.1548872982.hlink.GSM2404613_9741950008_R06C02	valm:5;unitm:years	49.46	F	F	0.09	0.26	0.09	0.29	0.26	0.18	FFPE;formalin_fixed_paraffin_embedded
GSM1506528	3091	GSE61496	NA	blood;whole_blood	msraptype:tissue;msrapconf:0.542	7310440058_R01C01	GSM1506528.1548799666.hlink.GSM1506528_7310440058_R01C01	valm:33	29.71	M	M	0.02	0.18	0.05	0.04	0.02	0.71	NA
GSM2714639	402016_C1	GSE101764	cancer;colorectal_cancer	colorectal;intestine;colon;rectum;mucosa	msraptype:tissue;msrapconf:0.95	9969477083_R06C01	GSM2714639.1548872982.hlink.GSM2714639_9969477083_R06C01	valm:43	39.58	F	F	0.12	0.31	0.14	0.23	0.2	0.16	NA
GSM2815655	whole blood taken from sample 8281	GSE105018	normal	blood;whole_blood	msraptype:tissue;msrapconf:0.503	3999431096_R05C02	GSM2815655.1548872982.hlink.GSM2815655_3999431096_R05C02	valm:18	21.8	M	M	0.03	0.05	0.09	0.04	0.05	0.75	F;frozen
GSM3149503	Y15S015 smoke	GSE114753	NA	sperm	msraptype:primary_cells;msrapconf:0.846	3999543086_R01C01	GSM3149503.1548799666.hlink.GSM3149503_3999543086_R01C01	valm:NA	29.82	NA	M	0.34	0.16	0	0.3	0.11	0.29	F;frozen
GSM1873829	1430 7539308054_R05C02	GSE72874;GSE72872	normal;healthy;control	distal;esophagus;blood	msraptype:tissue;msrapconf:0.618	7539308054_R05C02	GSM1873829.1548872982.hlink.GSM1873829_7539308054_R05C02	valm:65	64.5	M	M	0.03	0.26	0.12	0.26	0.23	0.26	NA
GSM2941023	O IDH, sample 299 [validation set]	GSE109379;GSE109381	cancer	brain	msraptype:tissue;msrapconf:0.87	3998567087_R06C01	GSM2941023.1548872982.hlink.GSM2941023_3998567087_R06C01	valm:NA	108.5	NA	M	0.22	0.22	0.1	0.31	0.14	0.26	FFPE;formalin_fixed_paraffin_embedded
GSM1922513	Buffy_Placebo_Follow-up_Subject_10	GSE74548	NA	NA	msraptype:tissue;msrapconf:0.696	9374343049_R06C01	GSM1922513.1548799666.hlink.GSM1922513_9374343049_R06C01	valm:73;unitm:years	67.86	M	M	0	0.25	0.17	0.06	0.03	0.52	NA
GSM3584243	NA	GSE125895	NA	NA	msraptype:NA;msrapconf:NA	9343114017_R01C01	GSM3584243.1552670713.hlink.GSM3584243_9343114017_R01C01	valm:NA	55.91	NA	F	0.02	0.28	0.16	0.29	0.23	0.2	NA
GSM3004059	8a_CD19B	GSE110607	NA	blood;white_blood_cell	msraptype:primary_cells;msrapconf:0.85	9986360008_R05C01	GSM3004059.1548872982.hlink.GSM3004059_9986360008_R05C01	valm:NA	28.21	F	F	0	0	0	1	0	0.02	NA
GSM1203934	genomic DNA at diagnosis from BCP-ALL patient ALL_531	GSE49032;GSE49031	cancer;leukemia;acute_leukemia;acute_lymphoblastic_leukemia	NA	msraptype:primary_cells;msrapconf:0.451	5958154013_R03C01	GSM1203934.1548799666.hlink.GSM1203934_5958154013_R03C01	valm:NA;infom:pediatric	44.34	NA	M	0.05	0.05	0.01	0.77	0.1	0.01	NA
GSM2403631	LGG, SEGA, sample 778 [reference set]	GSE90496;GSE109381	cancer	nervous_system;brain;blood;white_blood_cell;t_cell	msraptype:tissue;msrapconf:0.738	8622007189_R05C02	GSM2403631.1548872982.hlink.GSM2403631_8622007189_R05C02	valm:11;unitm:years	17.81	M	M	0.06	0.24	0.11	0.24	0.38	0.13	FFPE;formalin_fixed_paraffin_embedded
GSM2818209	NA	GSE105109	NA	NA	msraptype:NA;msrapconf:NA	3999492126_R06C02	GSM2818209.1552663164.hlink.GSM2818209_3999492126_R06C02	valm:NA	53.7	NA	M	0.1	0.24	0.08	0.27	0.24	0.19	F;frozen
GSM1469013	genomic DNA from Surgical resection GBM-1768	GSE60274	NA	NA	msraptype:tissue;msrapconf:0.745	5806361029_R03C02	GSM1469013.1548872982.hlink.GSM1469013_5806361029_R03C02	valm:55	52.82	F	F	0.01	0.26	0.12	0.23	0.43	0.07	NA
GSM1236124	5809079064_R06C02	GSE51032	normal;healthy;control	blood	msraptype:tissue;msrapconf:0.496	5809079064_R06C02	GSM1236124.1548872982.hlink.GSM1236124_5809079064_R06C02	valm:54	62.58	F	F	0.08	0.19	0.09	0.07	0.07	0.52	NA
GSM2724330	9904796033_R03C01	GSE102119;GSE102120	cancer	ovary;endocrine_system	msraptype:tissue;msrapconf:0.887	9904796033_R03C01	GSM2724330.1548872982.hlink.GSM2724330_9904796033_R03C01	valm:NA	62.41	NA	F	0	0.36	0.14	0.28	0.25	0.11	NA
GSM2617090	105_T2	GSE98876	NA	blood	msraptype:tissue;msrapconf:0.529	3999720002_R06C01	GSM2617090.1548799666.hlink.GSM2617090_3999720002_R06C01	valm:49	61.9	M	M	0.27	0.53	0.21	0	0	0	NA
GSM1555023	Metastasis human brain tumor sample_MDT-AP-0586_C_methylation	GSE63670;GSE63669	cancer	tumor;metastasis;brain	msraptype:tissue;msrapconf:0.959	7973219040_R06C01	GSM1555023.1548872982.hlink.GSM1555023_7973219040_R06C01	valm:NA	26.79	M	M	0.24	0.14	0.13	0.35	0.18	0.18	NA
GSM2221580	Sporadic_prostate_tumour_CPCG0242_rep3	GSE83917;GSE84043	cancer	tumor;prostate	msraptype:tissue;msrapconf:0.804	3998579082_R05C01	GSM2221580.1548799666.hlink.GSM2221580_3998579082_R05C01	valm:NA	56.17	NA	M	0	0.45	0.14	0.26	0.14	0.19	NA
GSM2667514	PBT-05FH_ht	GSE99994;GSE99996	NA	NA	msraptype:tissue;msrapconf:0.779	9969477043_R04C02	GSM2667514.1548872982.hlink.GSM2667514_9969477043_R04C02	valm:NA	67.17	NA	F	0	0.31	0.21	0.29	0.23	0.15	NA
GSM2293100	CellLine_FET	GSE86078	cancer	colorectal;intestine;colon;rectum	msraptype:cell_line;msrapconf:0.993;cell_line;ccid:FET;ccacc:CVCL_A604;cccat:cancer_cell_line	3999002152_R05C02	GSM2293100.1548872982.hlink.GSM2293100_3999002152_R05C02	valm:NA	120.55	NA	F	0.24	0.21	0.18	0.26	0.2	0.12	NA
GSM1505103	Muscle_119	GSE61452;GSE61454	obese	NA	msraptype:tissue;msrapconf:0.877	5822791015_R04C01	GSM1505103.1548872982.hlink.GSM1505103_5822791015_R04C01	valm:35	40.47	F	F	0.11	0.2	0.1	0.26	0.17	0.32	NA
GSM1873789	40358 7539308044_R03C01	GSE72874;GSE72872	cancer	distal;esophagus;blood	msraptype:tissue;msrapconf:0.627	7539308044_R03C01	GSM1873789.1548872982.hlink.GSM1873789_7539308044_R03C01	valm:56	48.26	M	M	0	0.2	0.13	0.13	0.17	0.5	NA
GSM2404540	EPN, PF B, sample 1687 [reference set]	GSE90496;GSE109381	cancer	brain;blood;neuron	msraptype:tissue;msrapconf:0.661	9553932012_R04C02	GSM2404540.1548872982.hlink.GSM2404540_9553932012_R04C02	valm:32;unitm:years	24.98	F	F	0.09	0.26	0.1	0.34	0.15	0.27	FFPE;formalin_fixed_paraffin_embedded
GSM1654910	genomic DNA from 4b treated HD fibroblasts 1	GSE67733	NA	fibroblast	msraptype:cell_line;msrapconf:0.52	7507875065_R01C02	GSM1654910.1548872982.hlink.GSM1654910_7507875065_R01C02	valm:NA	36.69	F	F	0.25	0.21	0.07	0.23	0.28	0.12	NA
GSM1920432	HK-5439 whole blood Sotos genomic DNA	GSE74432	NA	blood;whole_blood	msraptype:tissue;msrapconf:0.552	9407210022_R03C02	GSM1920432.1548799666.hlink.GSM1920432_9407210022_R03C02	valm:NA	25.76	F	F	0.08	0.13	0.06	0.15	0.08	0.5	NA
GSM2362994	6109 Tend	GSE89253;GSE89251	NA	NA	msraptype:primary_cells;msrapconf:0.784	9904796069_R04C01	GSM2362994.1548799666.hlink.GSM2362994_9904796069_R04C01	valm:17;unitm:years	17.42	F	F	0.04	0.96	0	0	0	0	NA
GSM2877346	D1	GSE107737	NA	blood;whole_blood	msraptype:tissue;msrapconf:0.586	200517420022_R01C01	GSM2877346.1548872982.hlink.GSM2877346_200517420022_R01C01	valm:19;unitm:years	23.35	M	M	0.05	0.08	0.17	0.08	0.07	0.58	NA
GSM3267765	patient 318	GSE117050	NA	blood;white_blood_cell;t_cell	msraptype:primary_cells;msrapconf:0.815	101032560132_R01C02	GSM3267765.1548872982.hlink.GSM3267765_101032560132_R01C02	valm:60	63.19	M	M	0.63	0.38	0.01	0	0	0	NA
GSM1203904	genomic DNA at diagnosis from BCP-ALL patient ALL_501	GSE49032;GSE49031	cancer;leukemia;acute_leukemia;acute_lymphoblastic_leukemia	NA	msraptype:primary_cells;msrapconf:0.451	6929726073_R02C02	GSM1203904.1548799666.hlink.GSM1203904_6929726073_R02C02	valm:NA;infom:pediatric	105.49	NA	F	0.05	0.02	0.02	0.71	0.1	0.1	NA
GSM2814722	whole blood taken from sample 7571	GSE105018	normal	blood;whole_blood	msraptype:tissue;msrapconf:0.503	200049730135_R01C01	GSM2814722.1548872982.hlink.GSM2814722_200049730135_R01C01	valm:18	27.62	M	M	0.11	0.24	0.06	0.12	0.07	0.43	F;frozen
GSM2724310	9904796031_R05C01	GSE102119;GSE102120	cancer	ovary;endocrine_system	msraptype:tissue;msrapconf:0.887	9904796031_R05C01	GSM2724310.1548799666.hlink.GSM2724310_9904796031_R05C01	valm:NA	58.23	NA	F	0.14	0.31	0.05	0.38	0.15	0.06	NA
GSM1841879	SKHep1 rep2	GSE71626;GSE71627	cancer	NA	msraptype:cell_line;msrapconf:0.994	8942334013_R05C01	GSM1841879.1548872982.hlink.GSM1841879_8942334013_R05C01	valm:NA	118.27	M	F	0.1	0.27	0.3	0.27	0.15	0.16	NA
GSM2941351	MB, SHH CHL AD, sample 627 [validation set]	GSE109379;GSE109381	cancer	brain	msraptype:tissue;msrapconf:0.948	9374342010_R06C02	GSM2941351.1548799666.hlink.GSM2941351_9374342010_R06C02	valm:NA	79.92	NA	M	0.14	0.25	0.12	0.32	0.16	0.18	FFPE;formalin_fixed_paraffin_embedded
GSM1670439	CellLine_SK-MEL-28	GSE68379	cancer	skin	msraptype:cell_line;msrapconf:0.929;cell_line;ccid:SK-MEL-2;ccacc:CVCL_0069;cccat:cancer_cell_line;ccid:SK-MEL-28;ccacc:CVCL_0526	5975827051_R06C02	GSM1670439.1548799666.hlink.GSM1670439_5975827051_R06C02	valm:NA	67.99	NA	F	0.22	0.21	0.18	0.27	0.17	0.17	NA
GSM1669591	CellLine_A704	GSE68379	cancer	kidney	msraptype:cell_line;msrapconf:0.973	8221924116_R01C02	GSM1669591.1548872982.hlink.GSM1669591_8221924116_R01C02	valm:NA	28.83	NA	M	0.16	0.22	0.12	0.34	0.22	0.14	NA
GSM1897697	P84_T3	GSE73549	cancer	tumor;prostate	msraptype:tissue;msrapconf:0.651	9422492061_R03C02	GSM1897697.1548872982.hlink.GSM1897697_9422492061_R03C02	valm:NA	50.53	M	M	0	0.43	0.2	0.27	0.05	0.24	FFPE;formalin_fixed_paraffin_embedded
GSM2123071	W0015_FASD	GSE80261	NA	oral;buccal;throat;epithelial	msraptype:primary_cells;msrapconf:0.811	9247377177_R04C01	GSM2123071.1548799666.hlink.GSM2123071_9247377177_R04C01	valm:17	13.43	M	M	0	0.3	0.06	0.15	0.18	0.4	NA
GSM2791994	EPN-PFA SAMPLE 324	GSE104210	cancer	brain	msraptype:tissue;msrapconf:0.661	9370847130_R04C01	GSM2791994.1548799666.hlink.GSM2791994_9370847130_R04C01	valm:11	50.22	F	F	0.05	0.22	0.13	0.34	0.17	0.25	NA
GSM3563048	NA	GSE125105	NA	NA	msraptype:NA;msrapconf:NA	3999840140_R04C01	GSM3563048.1552663164.hlink.GSM3563048_3999840140_R04C01	valm:NA	50.04	NA	F	0.14	0.17	0.04	0.12	0.11	0.48	NA
GSM2714630	402048_A	GSE101764	cancer	NA	msraptype:tissue;msrapconf:0.92	9741950060_R03C01	GSM2714630.1548872982.hlink.GSM2714630_9741950060_R03C01	valm:76	65.16	M	M	0.04	0.26	0.14	0.18	0.22	0.3	NA
GSM3639500	NA	GSE127828;GSE127829	NA	NA	msraptype:NA;msrapconf:NA	8795207084_R04C01	GSM3639500.1552663164.hlink.GSM3639500_8795207084_R04C01	valm:NA	116.02	NA	M	0.15	0.25	0.13	0.26	0.18	0.23	NA
GSM3440786	ERC45KI4721 genomic DNA from whole blood	GSE121633	normal	blood;whole_blood	msraptype:tissue;msrapconf:0.474	6055432089_R03C01	GSM3440786.1548872982.hlink.GSM3440786_6055432089_R03C01	valm:69	68.17	F	F	0	0.17	0.16	0.08	0.07	0.47	NA
GSM2815236	whole blood taken from sample 1921	GSE105018	normal	blood;whole_blood	msraptype:tissue;msrapconf:0.503	101130760091_R03C01	GSM2815236.1548799666.hlink.GSM2815236_101130760091_R03C01	valm:18	19.41	F	F	0.18	0.11	0.15	0.06	0.07	0.45	F;frozen
GSM2724273	3998609065_R06C02	GSE102119;GSE102120	cancer	ovary;endocrine_system	msraptype:tissue;msrapconf:0.887	3998609065_R06C02	GSM2724273.1548872982.hlink.GSM2724273_3998609065_R06C02	valm:NA	53.43	NA	F	0.08	0.33	0.16	0.19	0.25	0.14	NA
GSM2815599	whole blood taken from sample 1102	GSE105018	normal	blood;whole_blood	msraptype:tissue;msrapconf:0.503	200049730113_R01C02	GSM2815599.1548799666.hlink.GSM2815599_200049730113_R01C02	valm:18	15.66	M	M	0.17	0.12	0.12	0.04	0.05	0.48	F;frozen
GSM1522971	Girl3_month60	GSE62219	NA	NA	msraptype:primary_cells;msrapconf:0.833	8221932108_R02C02	GSM1522971.1548872982.hlink.GSM1522971_8221932108_R02C02	valm:60;unitm:months	6.7	F	F	0.14	0.06	0.02	0.2	0.12	0.5	NA
GSM2267379	T980401	GSE85467;GSE85464	cancer	stomach	msraptype:tissue;msrapconf:0.778	9980092049_R02C01	GSM2267379.1548872982.hlink.GSM2267379_9980092049_R02C01	valm:NA	73.77	NA	F	0.02	0.33	0.2	0.28	0.19	0.13	NA
GSM2404077	MNG, sample 1224 [reference set]	GSE90496;GSE109381	cancer	brain	msraptype:tissue;msrapconf:0.661	9376561043_R02C02	GSM2404077.1548872982.hlink.GSM2404077_9376561043_R02C02	valm:34;unitm:years	60.75	F	F	0.15	0.25	0.1	0.24	0.25	0.18	FFPE;formalin_fixed_paraffin_embedded
GSM2133375	CPCG0346	GSE80685	cancer	prostate	msraptype:tissue;msrapconf:0.804	5765141034_R02C02	GSM2133375.1548799666.hlink.GSM2133375_5765141034_R02C02	valm:NA	62.96	NA	M	0	0.44	0.16	0.24	0.13	0.18	NA
GSM1947116	Genomic DNA from human placenta 5806636029 _ R04C02	GSE75248	normal	placenta	msraptype:tissue;msrapconf:0.565	5806636029_R04C02	GSM1947116.1548872982.hlink.GSM1947116_5806636029_R04C02	valm:NA	0.18	F	F	0.07	0.29	0.19	0.24	0.11	0.27	NA
GSM2565841	354T_tumor	GSE97466	cancer	tumor;neck;thyroid_gland;endocrine_system	msraptype:tissue;msrapconf:0.916	9373551157_R06C01	GSM2565841.1548799666.hlink.GSM2565841_9373551157_R06C01	valm:34	49.66	F	F	0	0.37	0.12	0.3	0.15	0.21	NA
GSM2562733	CHD7-35 whole blood CHD7 VUS genomic DNA	GSE97362	NA	blood;whole_blood	msraptype:tissue;msrapconf:0.507	200069280070_R05C01	GSM2562733.1548872982.hlink.GSM2562733_200069280070_R05C01	valm:2;unitm:years	0.02	F	F	0.03	0.16	0	0.05	0.26	0.49	NA
GSM3562874	NA	GSE125105	NA	NA	msraptype:NA;msrapconf:NA	3999840048_R04C01	GSM3562874.1552663164.hlink.GSM3562874_3999840048_R04C01	valm:NA	62.27	NA	M	0.09	0.13	0.06	0.08	0.09	0.6	NA
GSM1964426	control, no neuronal degeneration post mortem, B94	GSE75704	control	neuron	msraptype:tissue;msrapconf:0.965	6929718162_R05C01	GSM1964426.1548799666.hlink.GSM1964426_6929718162_R05C01	valm:83;unitm:years	77.34	F	F	0	0.32	0.16	0.28	0.23	0.18	NA
GSM2794609	genomic_DNA_from_Surgical_resection_LGG-3450	GSE104293	NA	NA	msraptype:tissue;msrapconf:0.698;cell_line;ccid:EN;ccacc:CVCL_2034;cccat:cancer_cell_line	9554599087_R05C01	GSM2794609.1548799666.hlink.GSM2794609_9554599087_R05C01	valm:35	88.49	M	M	0.15	0.24	0.07	0.32	0.23	0.19	F;frozen
GSM2586414	Blood_pre_101032560006_R06C01	GSE98056	NA	blood	msraptype:primary_cells;msrapconf:0.968	101032560006_R06C01	GSM2586414.1548799666.hlink.GSM2586414_101032560006_R06C01	valm:NA	24.73	M	F	0	0.21	0.09	0.03	0.06	0.59	NA
GSM1194472	6285617095_R05C01	GSE49149	NA	endocrine_system;pancreas	msraptype:tissue;msrapconf:0.794	6285617095_R05C01	GSM1194472.1548872982.hlink.GSM1194472_6285617095_R05C01	valm:68	71.69	M	M	0.12	0.3	0.12	0.22	0.25	0.15	NA
GSM3662185	NA	GSE128068;GSE128064	NA	NA	msraptype:NA;msrapconf:NA	101032610051_R02C01	GSM3662185.1552663164.hlink.GSM3662185_101032610051_R02C01	valm:NA	60.38	NA	F	0.03	0.25	0.09	0.06	0.04	0.53	NA
GSM3004033	8a_CD14M	GSE110607	NA	blood;white_blood_cell	msraptype:primary_cells;msrapconf:0.894	9986360081_R03C01	GSM3004033.1548872982.hlink.GSM3004033_9986360081_R03C01	valm:NA	31.81	F	F	0.01	0.01	0.01	0.03	0.97	0	NA
GSM2818068	NA	GSE105109	NA	NA	msraptype:NA;msrapconf:NA	3999492090_R02C01	GSM2818068.1552663164.hlink.GSM2818068_3999492090_R02C01	valm:NA	70.82	NA	F	0.02	0.33	0.14	0.27	0.2	0.21	F;frozen
GSM1235715	7668610146_R01C02	GSE51032	cancer;colorectal_cancer	colorectal;intestine;colon;rectum;blood	msraptype:tissue;msrapconf:0.467	7668610146_R01C02	GSM1235715.1548799666.hlink.GSM1235715_7668610146_R01C02	valm:58	57.59	F	F	0.14	0.17	0.07	0.09	0.06	0.5	NA
GSM3004064	10b_CD19B	GSE110607	NA	blood;white_blood_cell	msraptype:primary_cells;msrapconf:0.849	9986360096_R04C01	GSM3004064.1548799666.hlink.GSM3004064_9986360096_R04C01	valm:NA	37.85	F	F	0	0	0	1	0	0.01	NA
GSM2405244	ENB, A, sample 2388 [reference set]	GSE90496;GSE109381	cancer	nasal;neuron	msraptype:tissue;msrapconf:0.661;cell_line;ccid:EN;ccacc:CVCL_2034;cccat:cancer_cell_line	9878827221_R02C02	GSM2405244.1548799666.hlink.GSM2405244_9878827221_R02C02	valm:39;unitm:years	40.06	F	F	0.03	0.33	0.21	0.36	0	0.29	FFPE;formalin_fixed_paraffin_embedded
GSM3035796	genomic DNA from 3999997048_R04C01	GSE111629	genetic_disorder;parkinsons_disease	blood;whole_blood	msraptype:tissue;msrapconf:0.411	3999997048_R04C01	GSM3035796.1548872982.hlink.GSM3035796_3999997048_R04C01	valm:NA	58.52	NA	F	0.04	0.14	0.02	0.06	0.05	0.71	NA
GSM2221532	Sporadic_prostate_tumour_CPCG0387_rep1	GSE83917;GSE84043	cancer	tumor;prostate	msraptype:tissue;msrapconf:0.804	5765141041_R04C01	GSM2221532.1548799666.hlink.GSM2221532_5765141041_R04C01	valm:NA	68.56	NA	M	0	0.44	0.16	0.26	0.13	0.17	NA
GSM2934947	WH026_Control	GSE109042	control	oral;buccal;throat;epithelial	msraptype:primary_cells;msrapconf:0.713	100994770129_R06C01	GSM2934947.1548872982.hlink.GSM2934947_100994770129_R06C01	valm:16	8.27	M	M	0.01	0.4	0.08	0.22	0.19	0.22	NA
GSM2404946	PLEX, PED B, sample 2090 [reference set]	GSE90496;GSE109381	cancer	brain	msraptype:tissue;msrapconf:0.661	9704031078_R06C01	GSM2404946.1548799666.hlink.GSM2404946_9704031078_R06C01	valm:14;unitm:years	72.15	M	M	0.13	0.27	0.1	0.25	0.14	0.25	FFPE;formalin_fixed_paraffin_embedded
GSM2277224	AEC methylation data_ff13_4c84	GSE85566;GSE85568	asthma	respiratory_system;windpipe;epithelial	msraptype:primary_cells;msrapconf:0.696	7973201017_R03C02	GSM2277224.1548799666.hlink.GSM2277224_7973201017_R03C02	valm:21	23.6	M	M	0	0.38	0.12	0.22	0.18	0.21	NA
GSM1843008	Genomic DNA from human placenta 205	GSE71678	normal	placenta	msraptype:tissue;msrapconf:0.762	3999984005_R02C02	GSM1843008.1548799666.hlink.GSM1843008_3999984005_R02C02	valm:30;unitm:years	-0.18	M	M	0.06	0.33	0.2	0.21	0.1	0.3	F;frozen
GSM2405231	RETB, sample 2375 [reference set]	GSE90496;GSE109381	cancer	eye;cancer	msraptype:NA;msrapconf:NA	9878827214_R06C01	GSM2405231.1548799666.hlink.GSM2405231_9878827214_R06C01	valm:0;unitm:years	3.51	F	F	0.18	0.22	0.13	0.35	0.1	0.28	F;frozen
GSM1236303	5808922057_R06C02	GSE51032	normal;healthy;control	blood	msraptype:tissue;msrapconf:0.496	5808922057_R06C02	GSM1236303.1548872982.hlink.GSM1236303_5808922057_R06C02	valm:53	55.25	F	F	0.02	0.12	0.14	0.05	0.09	0.6	NA
GSM1425526	SAMPLE_22	GSE59065	NA	blood;peripheral_blood	msraptype:primary_cells;msrapconf:0.546	8221924145_R06C01	GSM1425526.1548799666.hlink.GSM1425526_8221924145_R06C01	valm:75;unitm:years	75.64	M	M	0.04	0.13	0.07	0.05	0.1	0.63	NA
GSM2459621	genomic DNA from medulloblastoma_NMB498	GSE93646	cancer	brain	msraptype:tissue;msrapconf:0.707	7970368138_R03C01	GSM2459621.1548799666.hlink.GSM2459621_7970368138_R03C01	valm:2;unitm:years	23.45	M	M	0.21	0.13	0.09	0.36	0.17	0.22	NA
GSM2405278	EWS, sample 2422 [reference set]	GSE90496;GSE109381	cancer	neuron;ectoderm	msraptype:tissue;msrapconf:0.661	10006823143_R04C02	GSM2405278.1548872982.hlink.GSM2405278_10006823143_R04C02	valm:25;unitm:years	89.95	M	M	0.06	0.33	0.08	0.34	0.17	0.18	F;frozen
GSM2719550	genomic DNA from breast tissue 101	GSE101961	NA	breast	msraptype:tissue;msrapconf:0.76	101274800036_R01C01	GSM2719550.1548872982.hlink.GSM2719550_101274800036_R01C01	valm:45	61.74	NA	F	0.01	0.41	0.07	0.26	0.21	0.19	NA
GSM1236230	6969568066_R01C02	GSE51057;GSE51032	normal;healthy;control	blood	msraptype:tissue;msrapconf:0.496	6969568066_R01C02	GSM1236230.1548799666.hlink.GSM1236230_6969568066_R01C02	valm:55	60.95	F	F	0.06	0.19	0.13	0.03	0.05	0.55	NA
GSM2865172	case_90_Blood	GSE107351;GSE107353	case	blood	msraptype:tissue;msrapconf:0.537	101130760159_R04C02	GSM2865172.1548872982.hlink.GSM2865172_101130760159_R04C02	valm:NA	54.14	F	F	0.13	0.1	0.11	0.01	0.05	0.59	NA
GSM2260560	whole blood genomic DNA of sample SE1599	GSE85210	NA	blood;whole_blood	msraptype:tissue;msrapconf:0.527	9374343024_R05C01	GSM2260560.1548872982.hlink.GSM2260560_9374343024_R05C01	valm:NA	32.35	NA	M	0.09	0.16	0.02	0.04	0.11	0.6	NA
GSM3101868	9985131164_R05C02: genomic DNA from saliva sample	GSE112314	NA	NA	msraptype:tissue;msrapconf:0.767	9985131164_R05C02	GSM3101868.1548799666.hlink.GSM3101868_9985131164_R05C02	valm:NA;infom:prepubescent	8.23	F	F	0	0.08	0.02	0.07	0.09	0.78	NA
GSM1705041	5hmCIP_450K (0184-C-HMC)	GSE69633;GSE69636	NA	umbilical_cord;blood;cord_blood	msraptype:tissue;msrapconf:0.498	5815073020_R03C02	GSM1705041.1548872982.hlink.GSM1705041_5815073020_R03C02	valm:NA	1.4	F	F	0.17	0.16	0.07	0.2	0.09	0.37	NA
GSM2100454	3ABDKO infected with DNMT3B1 control Day 10 post 24 treatment with 5-Aza-CdR	GSE68344;GSE79648	control	NA	msraptype:in_vitro_differentiated_cells;msrapconf:0.726	200277210097_R06C02	GSM2100454.1548872982.hlink.GSM2100454_200277210097_R06C02	valm:NA	79.78	NA	F	0.21	0.2	0.14	0.27	0.17	0.22	NA
GSM2402886	CONTR, REACT, sample 33 [reference set]	GSE90496;GSE109381	cancer	brain;blood;neuron	msraptype:tissue;msrapconf:0.661	6969568005_R03C01	GSM2402886.1548799666.hlink.GSM2402886_6969568005_R03C01	valm:16;unitm:years	28.74	M	M	0	0.21	0.09	0.17	0.61	0	F;frozen
GSM2934927	WH004_rep1_Control	GSE109042	control	oral;buccal;throat;epithelial	msraptype:primary_cells;msrapconf:0.731	101070190068_R01C01	GSM2934927.1548872982.hlink.GSM2934927_101070190068_R01C01	valm:6	3.83	F	M	0	0.41	0.08	0.19	0.23	0.2	NA
GSM1236254	5809079002_R04C02	GSE51032	normal;healthy;control	blood	msraptype:tissue;msrapconf:0.496	5809079002_R04C02	GSM1236254.1548799666.hlink.GSM1236254_5809079002_R04C02	valm:57	54.16	F	F	0.14	0.2	0.04	0.09	0.06	0.49	NA
GSM2334022	X122 genomic DNA from whole blood	GSE87571	normal	blood;whole_blood	msraptype:tissue;msrapconf:0.552	7766148057_R04C01	GSM2334022.1548799666.hlink.GSM2334022_7766148057_R04C01	valm:22	19.7	F	F	0.06	0.14	0.02	0.04	0.06	0.67	F;frozen
GSM3035410	genomic DNA from 3999979001_R05C02	GSE111629	control	blood;whole_blood	msraptype:tissue;msrapconf:0.678	3999979001_R05C02	GSM3035410.1548872982.hlink.GSM3035410_3999979001_R05C02	valm:71	71.73	F	F	0.07	0.19	0.11	0.05	0.04	0.56	NA
GSM1496797	3788	GSE61107	NA	NA	msraptype:tissue;msrapconf:0.877	7878191021_R01C01	GSM1496797.1548872982.hlink.GSM1496797_7878191021_R01C01	valm:52	45.61	F	F	0.02	0.3	0.15	0.29	0.21	0.2	NA
GSM2062685	KG1a_K1	GSE77965	cancer	blood	msraptype:cell_line;msrapconf:0.745	7786923078_R03C02	GSM2062685.1548872982.hlink.GSM2062685_7786923078_R03C02	valm:NA	226.94	M	M	0.3	0.1	0.12	0.32	0.14	0.25	NA
GSM2277267	AEC methylation data_c0cb_47ed	GSE85566;GSE85568	control	respiratory_system;windpipe;epithelial	msraptype:primary_cells;msrapconf:0.736	7973201097_R04C01	GSM2277267.1548872982.hlink.GSM2277267_7973201097_R04C01	valm:58	53.46	F	F	0	0.37	0.11	0.23	0.15	0.25	NA
GSM2062675	5N	GSE77965	normal;healthy;control	colon;intestine	msraptype:tissue;msrapconf:0.859	7796806124_R05C02	GSM2062675.1548872982.hlink.GSM2062675_7796806124_R05C02	valm:NA	73.86	NA	M	0.13	0.29	0.12	0.32	0.18	0.11	NA
GSM2404830	GBM, MES, sample 1977 [reference set]	GSE90496;GSE109381	cancer	brain;blood;oral	msraptype:tissue;msrapconf:0.782	9533774041_R03C01	GSM2404830.1548872982.hlink.GSM2404830_9533774041_R03C01	valm:74;unitm:years	92.76	M	M	0.09	0.2	0.12	0.25	0.4	0.08	FFPE;formalin_fixed_paraffin_embedded
GSM3584244	NA	GSE125895	NA	NA	msraptype:NA;msrapconf:NA	9343114017_R03C02	GSM3584244.1552670713.hlink.GSM3584244_9343114017_R03C02	valm:NA	72.92	NA	F	0	0.3	0.16	0.29	0.22	0.2	NA
GSM3530059	NA	GSE124366	NA	NA	msraptype:NA;msrapconf:NA	9296930107_R06C02	GSM3530059.1552663164.hlink.GSM3530059_9296930107_R06C02	valm:NA	9.14	NA	F	0.17	0.53	0.11	0.13	0.04	0	NA
GSM2888725	Contaminated 4	GSE108058	NA	sperm	msraptype:primary_cells;msrapconf:0.715	Con_4	GSM2888725.1548872982.hlink.GSM2888725_Con_4	valm:NA	44.75	NA	M	0.22	0.11	0	0.22	0.15	0.45	NA
GSM2814254	whole blood taken from sample 4612	GSE105018	normal	blood;whole_blood	msraptype:tissue;msrapconf:0.503	9828653046_R02C02	GSM2814254.1548872982.hlink.GSM2814254_9828653046_R02C02	valm:18	18.9	M	M	0.14	0.21	0	0.11	0.08	0.47	F;frozen
GSM2777846	Brain tumor; SAMPLE 156	GSE103659	cancer	tumor;brain	msraptype:tissue;msrapconf:0.953	3999308203_R03C02	GSM2777846.1548799666.hlink.GSM2777846_3999308203_R03C02	valm:51	82.55	NA	M	0.13	0.22	0.09	0.27	0.36	0.09	NA
GSM1203597	genomic DNA at diagnosis from T-ALL patient ALL_211	GSE49032;GSE49031	cancer;leukemia;acute_leukemia;acute_lymphoblastic_leukemia	NA	msraptype:primary_cells;msrapconf:0.632	5958031041_R05C01	GSM1203597.1548799666.hlink.GSM1203597_5958031041_R05C01	valm:NA;infom:pediatric	93.96	NA	F	0.29	0.22	0.14	0.2	0.01	0.24	NA
GSM2941666	A IDH, sample 942 [validation set]	GSE109379;GSE109381	cancer	brain	msraptype:tissue;msrapconf:0.87	9878827210_R04C02	GSM2941666.1548872982.hlink.GSM2941666_9878827210_R04C02	valm:NA	68.27	NA	M	0.17	0.23	0.07	0.31	0.23	0.21	FFPE;formalin_fixed_paraffin_embedded
GSM1873863	54024 7539308074_R05C02	GSE72874;GSE72872	normal;healthy;control	distal;esophagus;blood	msraptype:tissue;msrapconf:0.618	7539308074_R05C02	GSM1873863.1548872982.hlink.GSM1873863_7539308074_R05C02	valm:70	59.17	M	M	0.06	0.44	0.07	0.16	0.23	0.15	NA
GSM2459528	genomic DNA from medulloblastoma_NMB346	GSE93646	cancer	brain	msraptype:tissue;msrapconf:0.707	9403904120_R02C01	GSM2459528.1548872982.hlink.GSM2459528_9403904120_R02C01	valm:7;unitm:years	52.41	M	M	0.17	0.16	0.14	0.32	0.16	0.27	NA
GSM2334541	X638 genomic DNA from whole blood	GSE87571	normal	blood;whole_blood	msraptype:tissue;msrapconf:0.552	7766148016_R05C02	GSM2334541.1548872982.hlink.GSM2334541_7766148016_R05C02	valm:54	57.5	M	M	0.06	0.13	0.09	0.02	0.12	0.56	F;frozen
GSM3035427	genomic DNA from 3999979005_R02C02	GSE111629	genetic_disorder;parkinsons_disease	blood;whole_blood	msraptype:tissue;msrapconf:0.411	3999979005_R02C02	GSM3035427.1548799666.hlink.GSM3035427_3999979005_R02C02	valm:NA	50.7	NA	M	0.04	0.19	0.09	0.05	0.05	0.62	NA
GSM2940771	O IDH, sample 47 [validation set]	GSE109379;GSE109381	cancer	brain	msraptype:tissue;msrapconf:0.87	10006823130_R01C01	GSM2940771.1548799666.hlink.GSM2940771_10006823130_R01C01	valm:NA	76.18	NA	M	0.21	0.24	0.03	0.33	0.17	0.24	FFPE;formalin_fixed_paraffin_embedded
GSM1842899	Genomic DNA from human placenta 96	GSE71678	normal	placenta	msraptype:tissue;msrapconf:0.762	3999997011_R02C01	GSM1842899.1548872982.hlink.GSM1842899_3999997011_R02C01	valm:39;unitm:years	-0.47	M	M	0.13	0.3	0.15	0.21	0.08	0.31	F;frozen
GSM1505179	VAT_95	GSE61453;GSE61454	obese	adipose;visceral	msraptype:tissue;msrapconf:0.798	5822791026_R01C02	GSM1505179.1548872982.hlink.GSM1505179_5822791026_R01C02	valm:64	66.53	F	F	0.1	0.22	0.1	0.22	0.2	0.31	NA
GSM1588814	Pt21-DD-DP2-1	GSE65186;GSE65183	cancer	skin	msraptype:tissue;msrapconf:0.477	9513149079_R06C02	GSM1588814.1548799666.hlink.GSM1588814_9513149079_R06C02	valm:NA	28.4	NA	M	0.02	0.35	0.09	0.31	0.24	0.16	NA
GSM2101223	First diagnosis 9969477041_R01C01	GSE79695	NA	NA	msraptype:stem_cells;msrapconf:0.522	9969477041_R01C01	GSM2101223.1548872982.hlink.GSM2101223_9969477041_R01C01	valm:NA	64.69	NA	M	0.18	0.18	0.11	0.25	0.32	0.11	NA
GSM1681192	5958091020_R02C02	GSE68777	NA	NA	msraptype:primary_cells;msrapconf:0.404	5958091020_R02C02	GSM1681192.1548872982.hlink.GSM1681192_5958091020_R02C02	valm:NA	22.13	F	F	0.18	0.33	0.06	0.14	0	0.23	NA
GSM1944177	TO_MB48	GSE75153	cancer	brain	msraptype:tissue;msrapconf:0.651	7810920077_R01C01	GSM1944177.1548799666.hlink.GSM1944177_7810920077_R01C01	valm:NA	16.88	NA	M	0.26	0.17	0	0.39	0.11	0.24	NA
GSM1897019	genomic DNA from neuroblastoma tumor 84	GSE73515;GSE73518	cancer	tumor;neuron	msraptype:tissue;msrapconf:0.659	8363800141_R04C01	GSM1897019.1548872982.hlink.GSM1897019_8363800141_R04C01	valm:NA;unitm:years	12.69	NA	F	0.2	0.17	0.09	0.33	0.12	0.26	NA
GSM2714591	400240_A	GSE101764	cancer	NA	msraptype:tissue;msrapconf:0.92	9297949002_R01C02	GSM2714591.1548872982.hlink.GSM2714591_9297949002_R01C02	valm:62	73.21	M	M	0.06	0.37	0.17	0.23	0.23	0.09	NA
GSM1506319	1052	GSE61496	NA	blood;whole_blood	msraptype:tissue;msrapconf:0.542	7310440040_R02C02	GSM1506319.1548799666.hlink.GSM1506319_7310440040_R02C02	valm:62	58.91	M	M	0	0.12	0.04	0	0.08	0.74	NA
GSM2261044	MB_SubtypeStudy_55300_methylation	GSE85218;GSE85212	cancer	brain	msraptype:tissue;msrapconf:0.805	7810920080_R04C01	GSM2261044.1548799666.hlink.GSM2261044_7810920080_R04C01	valm:NA	26.25	NA	F	0.19	0.22	0.12	0.35	0.06	0.28	NA
GSM1897665	P41_NL	GSE73549	normal	lymphatic_system	msraptype:tissue;msrapconf:0.593	9422492061_R06C02	GSM1897665.1548799666.hlink.GSM1897665_9422492061_R06C02	valm:NA	39.7	M	M	0.08	0.42	0.02	0.47	0.03	0	FFPE;formalin_fixed_paraffin_embedded
GSM2791839	EPN-PFA SAMPLE 169	GSE104210	cancer	brain	msraptype:tissue;msrapconf:0.661	3999876010_R04C01	GSM2791839.1548872982.hlink.GSM2791839_3999876010_R04C01	valm:4	55.29	F	F	0.1	0.21	0.09	0.29	0.17	0.29	NA
GSM2814359	whole blood taken from sample 6091	GSE105018	normal	blood;whole_blood	msraptype:tissue;msrapconf:0.503	9878827061_R05C01	GSM2814359.1548799666.hlink.GSM2814359_9878827061_R05C01	valm:18	16.65	M	M	0.12	0.14	0.03	0.08	0.08	0.58	F;frozen
GSM1466977	GS0001466	GSE60185	cancer;breast_cancer	breast	msraptype:tissue;msrapconf:0.843	5808922046_R06C02	GSM1466977.1548799666.hlink.GSM1466977_5808922046_R06C02	valm:62	73.25	F	F	0	0.44	0.19	0.14	0.25	0.08	F;frozen
GSM1913799	Sample175_Control	GSE74193	control	brain	msraptype:in_vitro_differentiated_cells;msrapconf:0.872	6229009069_R04C02	GSM1913799.1548799666.hlink.GSM1913799_6229009069_R04C02	valm:18;unitm:years	21.66	M	M	0.06	0.29	0.13	0.29	0.21	0.2	F;frozen
GSM1588805	Pt19-DD-DP1-2	GSE65186;GSE65183	cancer	skin	msraptype:tissue;msrapconf:0.477	9702496159_R02C02	GSM1588805.1548799666.hlink.GSM1588805_9702496159_R02C02	valm:NA	77.71	NA	F	0.19	0.21	0.09	0.24	0.19	0.14	NA
GSM1235894	6055424119_R05C02	GSE51032	normal;healthy;control	blood	msraptype:tissue;msrapconf:0.496	6055424119_R05C02	GSM1235894.1548872982.hlink.GSM1235894_6055424119_R05C02	valm:55	61.27	M	M	0.08	0.28	0.01	0.05	0.07	0.54	NA
GSM2363582	Genomic DNA from dried neonatal blood spot punches_CONTROL 10003886014_R05C01	GSE89278	normal	blood;blood_spot	msraptype:tissue;msrapconf:0.597	10003886014_R05C01	GSM2363582.1548799666.hlink.GSM2363582_10003886014_R05C01	valm:NA	-0.15	F	F	0.04	0.23	0.01	0.13	0.13	0.46	NA
GSM2277218	AEC methylation data_afe7_439b	GSE85566;GSE85568	asthma	respiratory_system;windpipe;epithelial	msraptype:primary_cells;msrapconf:0.696	7973201017_R01C02	GSM2277218.1548872982.hlink.GSM2277218_7973201017_R01C02	valm:23	21.43	M	M	0.01	0.38	0.11	0.23	0.16	0.24	NA
GSM2818152	NA	GSE105109	NA	NA	msraptype:NA;msrapconf:NA	3999442017_R02C01	GSM2818152.1552663164.hlink.GSM2818152_3999442017_R02C01	valm:NA	61.7	NA	F	0.09	0.31	0.1	0.27	0.22	0.19	F;frozen
GSM2644994	Normal_24	GSE99511	normal	vagina	msraptype:tissue;msrapconf:0.592	9340996078_R06C02	GSM2644994.1548799666.hlink.GSM2644994_9340996078_R06C02	valm:NA	50.57	NA	F	0	0.12	0	0.03	0.11	0.76	NA
GSM3529965	NA	GSE124366	NA	NA	msraptype:NA;msrapconf:NA	6057841135_R04C02	GSM3529965.1552663164.hlink.GSM3529965_6057841135_R04C02	valm:NA	4.06	NA	M	0	0.42	0.07	0.17	0.23	0.21	NA
GSM1914135	Sample511_Control	GSE74193	control	brain	msraptype:in_vitro_differentiated_cells;msrapconf:0.872	5815188010_R06C01	GSM1914135.1548872982.hlink.GSM1914135_5815188010_R06C01	valm:53;unitm:years	34.9	M	M	0.07	0.3	0.13	0.29	0.19	0.21	F;frozen
GSM2091638	Participant_17_buffycoat_male	GSE79329	NA	NA	msraptype:primary_cells;msrapconf:0.846	101032570013_R02C02	GSM2091638.1548799666.hlink.GSM2091638_101032570013_R02C02	valm:54	50.47	M	M	0.01	0.34	0.19	0.07	0.07	0.3	NA
GSM2405029	O IDH, sample 2173 [reference set]	GSE90496;GSE109381	cancer	brain	msraptype:tissue;msrapconf:0.661	9969477064_R02C02	GSM2405029.1548872982.hlink.GSM2405029_9969477064_R02C02	valm:45;unitm:years	122.8	M	M	0.21	0.25	0	0.33	0.2	0.2	FFPE;formalin_fixed_paraffin_embedded
GSM1204218	genomic DNA at remission from patient Constitutional_537	GSE49032;GSE49031	normal;healthy;control	NA	msraptype:primary_cells;msrapconf:0.43	5723662044_R03C02	GSM1204218.1548799666.hlink.GSM1204218_5723662044_R03C02	valm:NA;infom:pediatric	1.11	NA	F	0.18	0.25	0	0.05	0.32	0.21	NA
GSM2714802	404280_C	GSE101764	cancer;colorectal_cancer	colorectal;intestine;colon;rectum;mucosa	msraptype:tissue;msrapconf:0.95	9855358037_R06C02	GSM2714802.1548872982.hlink.GSM2714802_9855358037_R06C02	valm:81	69.89	M	M	0.06	0.35	0.12	0.31	0.2	0.1	NA
GSM2808893	Dnr13_F_77_CTRL_Glia	GSE66351	NA	brain;glia	msraptype:cell_line;msrapconf:0.526;cell_line;ccid:RL;ccacc:CVCL_1660;cccat:cancer_cell_line	8221932039_R04C01	GSM2808893.1548799666.hlink.GSM2808893_8221932039_R04C01	valm:77	66.11	F	F	0.02	0.3	0.14	0.28	0.22	0.2	F;frozen
GSM2261249	MB_SubtypeStudy_55505_methylation	GSE85218;GSE85212	cancer	brain	msraptype:tissue;msrapconf:0.805	7970368139_R01C01	GSM2261249.1548872982.hlink.GSM2261249_7970368139_R01C01	valm:NA	49.83	NA	M	0.23	0.16	0	0.41	0.15	0.23	NA
GSM1619627	DCIS_sample18	GSE66313	NA	breast	msraptype:tissue;msrapconf:0.825	9343114214_R01C01	GSM1619627.1548799666.hlink.GSM1619627_9343114214_R01C01	valm:50	52.29	F	F	0.06	0.37	0.12	0.22	0.18	0.22	NA
GSM1194446	6285617084_R01C01	GSE49149	NA	endocrine_system;pancreas	msraptype:tissue;msrapconf:0.83	6285617084_R01C01	GSM1194446.1548872982.hlink.GSM1194446_6285617084_R01C01	valm:71	56.91	M	M	0.05	0.15	0.14	0.17	0.16	0.45	NA
GSM2337343	0312HC [Whole blood]	GSE87648;GSE87650	normal	blood;whole_blood	msraptype:primary_cells;msrapconf:0.684	9989536135_R01C02	GSM2337343.1548872982.hlink.GSM2337343_9989536135_R01C02	valm:26	30.06	F	F	0.06	0.08	0.04	0.05	0.06	0.73	NA
GSM2459524	genomic DNA from medulloblastoma_NMB335	GSE93646	cancer	brain	msraptype:tissue;msrapconf:0.707	7970376040_R02C02	GSM2459524.1548799666.hlink.GSM2459524_7970376040_R02C02	valm:4;unitm:years	3.08	M	M	0.2	0.16	0.19	0.29	0.16	0.18	NA
GSM2404606	CPH, ADM, sample 1753 [reference set]	GSE90496;GSE109381	cancer	brain	msraptype:tissue;msrapconf:0.661	9741950007_R03C02	GSM2404606.1548799666.hlink.GSM2404606_9741950007_R03C02	valm:56;unitm:years	24.89	M	M	0.01	0.47	0.07	0.18	0.15	0.24	FFPE;formalin_fixed_paraffin_embedded
GSM1702241	FT3_kid	GSE69502	control	kidney	msraptype:tissue;msrapconf:0.89	9406922026_R04C02	GSM1702241.1548872982.hlink.GSM1702241_9406922026_R04C02	valm:19;unitm:weeks	2.54	F	F	0.1	0.26	0.06	0.41	0.07	0.27	NA
GSM1588846	SKMel28DDR1-PLXAZD-1	GSE65186;GSE65183	cancer	skin	msraptype:cell_line;msrapconf:0.971	9702496109_R05C02	GSM1588846.1548799666.hlink.GSM1588846_9702496109_R05C02	valm:NA	101.46	NA	F	0.25	0.18	0.2	0.25	0.22	0.11	NA
GSM2403777	LGG, DNT, sample 924 [reference set]	GSE90496;GSE109381	cancer	brain;neuron;epithelial	msraptype:tissue;msrapconf:0.661	9296930016_R03C02	GSM2403777.1548799666.hlink.GSM2403777_9296930016_R03C02	valm:28;unitm:years	41.96	F	F	0.07	0.31	0.13	0.28	0.17	0.21	FFPE;formalin_fixed_paraffin_embedded
GSM1964368	control, no neuronal degeneration post mortem, B09	GSE75704	control	neuron	msraptype:tissue;msrapconf:0.965	6929726045_R03C01	GSM1964368.1548799666.hlink.GSM1964368_6929726045_R03C01	valm:85;unitm:years	71.03	F	F	0	0.35	0.14	0.27	0.21	0.18	NA
GSM1484264	muscle_T2_23_rep1	GSE60655	NA	NA	msraptype:tissue;msrapconf:0.877	6164621126_R02C02	GSM1484264.1548799666.hlink.GSM1484264_6164621126_R02C02	valm:NA	37.51	F	F	0.02	0.32	0.14	0.29	0.21	0.19	NA
GSM2818190	NA	GSE105109	NA	NA	msraptype:NA;msrapconf:NA	3999510116_R03C01	GSM2818190.1552670713.hlink.GSM2818190_3999510116_R03C01	valm:NA	65.02	NA	M	0.07	0.32	0.1	0.27	0.2	0.2	F;frozen
GSM1425595	SAMPLE_46_CD8	GSE59065	NA	NA	msraptype:tissue;msrapconf:0.489	8221916105_R04C01	GSM1425595.1548799666.hlink.GSM1425595_8221916105_R04C01	valm:26;unitm:years	35.86	F	F	0.68	0.01	0.01	0	0	0.29	NA
GSM1913917	Sample293_Schizo	GSE74193	NA	brain	msraptype:in_vitro_differentiated_cells;msrapconf:0.872	5815129011_R06C02	GSM1913917.1548799666.hlink.GSM1913917_5815129011_R06C02	valm:35;unitm:years	36.29	M	M	0.04	0.34	0.13	0.28	0.19	0.2	F;frozen
GSM2815584	whole blood taken from sample 491	GSE105018	normal	blood;whole_blood	msraptype:tissue;msrapconf:0.503	200049730128_R04C01	GSM2815584.1548872982.hlink.GSM2815584_200049730128_R04C01	valm:18	20.21	F	F	0.08	0.17	0.04	0.08	0.05	0.61	F;frozen
GSM1506476	3079	GSE61496	NA	blood;whole_blood	msraptype:tissue;msrapconf:0.542	7310440126_R03C02	GSM1506476.1548799666.hlink.GSM1506476_7310440126_R03C02	valm:63	69.39	M	M	0	0.1	0.05	0	0.11	0.72	NA
GSM2083436	T.932	GSE79009	NA	nervous_system	msraptype:tissue;msrapconf:0.631	9407201046_R03C02	GSM2083436.1548799666.hlink.GSM2083436_9407201046_R03C02	valm:NA	57.63	NA	F	0.02	0.27	0.13	0.23	0.31	0.17	NA
GSM1842842	Genomic DNA from human placenta 39	GSE71678	normal	placenta	msraptype:tissue;msrapconf:0.762	3999984084_R04C01	GSM1842842.1548799666.hlink.GSM1842842_3999984084_R04C01	valm:39;unitm:years	-0.38	M	M	0.07	0.34	0.18	0.21	0.08	0.3	F;frozen
GSM1669797	CellLine_G-292-CLONE-A141B1	GSE68379	cancer	NA	msraptype:cell_line;msrapconf:0.949	8359026012_R01C02	GSM1669797.1548872982.hlink.GSM1669797_8359026012_R01C02	valm:NA	162.52	NA	F	0.06	0.26	0.24	0.29	0.25	0.13	NA
GSM2941756	GBM, RTK II, sample 1032 [validation set]	GSE109379;GSE109381	cancer	brain	msraptype:tissue;msrapconf:0.935	9969477064_R05C02	GSM2941756.1548872982.hlink.GSM2941756_9969477064_R05C02	valm:NA	72.63	NA	M	0.15	0.2	0.07	0.29	0.32	0.15	FFPE;formalin_fixed_paraffin_embedded
GSM1236131	6969568066_R05C02	GSE51057;GSE51032	normal;healthy;control	blood	msraptype:tissue;msrapconf:0.496	6969568066_R05C02	GSM1236131.1548799666.hlink.GSM1236131_6969568066_R05C02	valm:61	56.18	F	F	0.1	0.12	0.09	0.05	0.07	0.57	NA
GSM2404739	ETMR, sample 1886 [reference set]	GSE90496;GSE109381	cancer	brain;blood;oral;neuron	msraptype:tissue;msrapconf:0.661	9741950101_R06C02	GSM2404739.1548799666.hlink.GSM2404739_9741950101_R06C02	valm:2;unitm:years	30.84	M	M	0.19	0.19	0.05	0.37	0.2	0.16	FFPE;formalin_fixed_paraffin_embedded
GSM1858779	Breast tumor from Cohort 2 patient P_107	GSE72251;GSE72308	cancer	tumor;breast	msraptype:tissue;msrapconf:0.871	6229041073_R03C02	GSM1858779.1548799666.hlink.GSM1858779_6229041073_R03C02	valm:72;unitm:years	56.23	NA	F	0.14	0.26	0.11	0.38	0.15	0.15	NA
GSM2586468	Blood_post_101130760161_R03C02	GSE98056	NA	blood	msraptype:primary_cells;msrapconf:0.977	101130760161_R03C02	GSM2586468.1548799666.hlink.GSM2586468_101130760161_R03C02	valm:NA	38.62	F	M	0.01	0.22	0.1	0.06	0.16	0.43	NA
GSM1964404	control, no neuronal degeneration post mortem, B72	GSE75704	control	neuron	msraptype:tissue;msrapconf:0.964	7512551130_R01C01	GSM1964404.1548872982.hlink.GSM1964404_7512551130_R01C01	valm:74;unitm:years	75.54	M	M	0.04	0.32	0.13	0.28	0.2	0.2	NA
GSM2815516	whole blood taken from sample 6452	GSE105018	normal	blood;whole_blood	msraptype:tissue;msrapconf:0.503	101130760118_R02C02	GSM2815516.1548799666.hlink.GSM2815516_101130760118_R02C02	valm:18	25.63	F	F	0.09	0.18	0.09	0.06	0.08	0.52	F;frozen
GSM2087437	LE:CCRF-CEM	GSE79185	leukemia;cancer	NA	msraptype:cell_line;msrapconf:0.966;cell_line;ccid:CCRF-CEM;ccacc:CVCL_0207;cccat:cancer_cell_line	9297949107_R05C02	GSM2087437.1548799666.hlink.GSM2087437_9297949107_R05C02	valm:NA	182.09	NA	F	0.52	0.27	0	0.18	0	0.14	NA
GSM2941340	EPN, PF A, sample 616 [validation set]	GSE109379;GSE109381	cancer	brain	msraptype:tissue;msrapconf:0.87	9373550131_R04C01	GSM2941340.1548799666.hlink.GSM2941340_9373550131_R04C01	valm:NA	75.85	NA	F	0.16	0.26	0.04	0.33	0.17	0.22	FFPE;formalin_fixed_paraffin_embedded
GSM2815025	whole blood taken from sample 431	GSE105018	normal	blood;whole_blood	msraptype:tissue;msrapconf:0.503	200090280116_R01C01	GSM2815025.1548799666.hlink.GSM2815025_200090280116_R01C01	valm:18	14.69	F	F	0.08	0.06	0	0.04	0.05	0.79	F;frozen
GSM1670191	CellLine_NCI-H1781	GSE68379	cancer	respiratory_system;lung	msraptype:cell_line;msrapconf:0.914;cell_line;ccid:NCI-H1781;ccacc:CVCL_1494;cccat:cancer_cell_line	7973201119_R02C01	GSM1670191.1548799666.hlink.GSM1670191_7973201119_R02C01	valm:NA	89.05	NA	F	0.17	0.31	0.09	0.33	0.08	0.26	NA
GSM2221465	Sporadic_prostate_tumour_CPCG0114_rep1	GSE83917;GSE84043	cancer	tumor;prostate	msraptype:tissue;msrapconf:0.804	5760666013_R04C02	GSM2221465.1548872982.hlink.GSM2221465_5760666013_R04C02	valm:NA	68.72	NA	M	0.01	0.46	0.13	0.26	0.13	0.19	NA
GSM3440751	ERC45KI4431 genomic DNA from whole blood	GSE121633	normal	blood;whole_blood	msraptype:tissue;msrapconf:0.474	6055432122_R02C01	GSM3440751.1548799666.hlink.GSM3440751_6055432122_R02C01	valm:66	61.97	F	F	0	0.17	0.06	0.02	0.06	0.65	NA
GSM2465178	genomic DNA from whole-blood DNA from sample F8860	GSE93933	NA	blood;whole_blood	msraptype:tissue;msrapconf:0.811	9274651055_R04C02	GSM2465178.1548872982.hlink.GSM2465178_9274651055_R04C02	valm:NA	45.79	NA	F	0.04	0.18	0.04	0	0.04	0.67	NA
GSM2221509	Sporadic_prostate_tumour_CPCG0354_rep1	GSE83917;GSE84043	cancer	tumor;prostate	msraptype:tissue;msrapconf:0.804	5765141036_R02C01	GSM2221509.1548799666.hlink.GSM2221509_5765141036_R02C01	valm:NA	65.17	NA	M	0	0.44	0.15	0.26	0.1	0.23	NA
GSM1914035	Sample411_Schizo	GSE74193	NA	brain	msraptype:in_vitro_differentiated_cells;msrapconf:0.872	6229009069_R01C01	GSM1914035.1548799666.hlink.GSM1914035_6229009069_R01C01	valm:46;unitm:years	39.09	F	F	0.05	0.3	0.13	0.29	0.2	0.2	F;frozen
GSM1858744	Breast tumor from Cohort 2 patient P_72	GSE72251;GSE72308	cancer	tumor;breast	msraptype:tissue;msrapconf:0.871	6057841131_R06C02	GSM1858744.1548799666.hlink.GSM1858744_6057841131_R06C02	valm:48;unitm:years	61.01	NA	F	0.07	0.4	0.15	0.19	0.2	0.13	NA
GSM1203492	genomic DNA at diagnosis from T-ALL patient ALL_113	GSE49032;GSE49031	cancer;leukemia;acute_leukemia;acute_lymphoblastic_leukemia	NA	msraptype:primary_cells;msrapconf:0.632	5975819012_R04C02	GSM1203492.1548799666.hlink.GSM1203492_5975819012_R04C02	valm:NA;infom:pediatric	227.25	NA	F	0.44	0.21	0	0.18	0.05	0.21	NA
GSM2261353	MB_SubtypeStudy_55609_methylation	GSE85218;GSE85212	cancer	brain	msraptype:tissue;msrapconf:0.805	9344737020_R04C01	GSM2261353.1548799666.hlink.GSM2261353_9344737020_R04C01	valm:NA	63.37	NA	M	0.17	0.17	0.11	0.33	0.15	0.27	NA
GSM2403397	MB, G4, sample 544 [reference set]	GSE90496;GSE109381	cancer	brain;cerebellum	msraptype:tissue;msrapconf:0.847	7990895095_R02C02	GSM2403397.1548799666.hlink.GSM2403397_7990895095_R02C02	valm:14;unitm:years	36.69	M	M	0.21	0.17	0.07	0.31	0.16	0.25	FFPE;formalin_fixed_paraffin_embedded
GSM2089983	11691_A dried neonatal bloodspot	GSE79257	NA	blood	msraptype:tissue;msrapconf:0.499	9611519078_R05C01	GSM2089983.1548799666.hlink.GSM2089983_9611519078_R05C01	valm:NA	0.27	F	F	0.05	0.19	0	0.13	0.08	0.58	NA
GSM3396802	ART_Placenta Sample_22	GSE120250	NA	placenta	msraptype:tissue;msrapconf:0.543	9992571114_R04C01	GSM3396802.1548872982.hlink.GSM3396802_9992571114_R04C01	valm:NA	1.15	M	M	0.1	0.27	0.13	0.22	0.2	0.25	NA
GSM2751824	Sperm from participant 42_S42	GSE102970	NA	sperm	msraptype:primary_cells;msrapconf:0.859	101279510020_R06C01	GSM2751824.1548799666.hlink.GSM2751824_101279510020_R06C01	valm:NA	28.12	M	M	0.32	0.17	0	0.3	0.12	0.3	F;frozen
GSM1649765	genomic DNA from peripheral blood 26	GSE67393	normal	blood;peripheral_blood	msraptype:tissue;msrapconf:0.557	6057825132_R06C01	GSM1649765.1548799666.hlink.GSM1649765_6057825132_R06C01	valm:NA	43.27	F	F	0.03	0.22	0.06	0.03	0.04	0.6	NA
GSM2404732	CHORDM, sample 1879 [reference set]	GSE90496;GSE109381	cancer	brain;cerebellum	msraptype:tissue;msrapconf:0.661;cell_line;ccid:RD;ccacc:CVCL_1649;cccat:cancer_cell_line	9741950101_R04C01	GSM2404732.1548799666.hlink.GSM2404732_9741950101_R04C01	valm:22;unitm:years	23.9	F	F	0.12	0.2	0.18	0.22	0.29	0.14	FFPE;formalin_fixed_paraffin_embedded
GSM2815298	whole blood taken from sample 2341	GSE105018	normal	blood;whole_blood	msraptype:tissue;msrapconf:0.503	101032560072_R01C02	GSM2815298.1548799666.hlink.GSM2815298_101032560072_R01C02	valm:18	17.05	F	F	0.16	0.22	0	0.07	0.03	0.54	F;frozen
GSM1914118	Sample494_Schizo	GSE74193	NA	brain	msraptype:in_vitro_differentiated_cells;msrapconf:0.872	5815129027_R06C01	GSM1914118.1548799666.hlink.GSM1914118_5815129027_R06C01	valm:52;unitm:years	45.15	F	F	0.03	0.33	0.13	0.28	0.21	0.2	F;frozen
GSM1646888	NA	GSE67444	NA	blood	msraptype:tissue;msrapconf:0.591	9297953048_R05C02	GSM1646888.1548799666.hlink.GSM1646888_9297953048_R05C02	valm:NA	-0.03	NA	F	0.05	0.14	0	0.06	0.11	0.63	NA
GSM2465229	genomic DNA from whole-blood DNA from sample F4617	GSE93933	NA	blood;whole_blood	msraptype:tissue;msrapconf:0.811	9274651072_R06C02	GSM2465229.1548872982.hlink.GSM2465229_9274651072_R06C02	valm:NA	29.39	NA	M	0	0.09	0	0.07	0.07	0.75	NA
GSM2815070	whole blood taken from sample 752	GSE105018	normal	blood;whole_blood	msraptype:tissue;msrapconf:0.503	200091640072_R04C02	GSM2815070.1548872982.hlink.GSM2815070_200091640072_R04C02	valm:18	21.94	M	M	0.1	0.19	0.03	0.1	0.09	0.51	F;frozen
GSM3260127	genomic DNA from primary fetal umbilical cord_rep2	GSE116754	NA	umbilical_cord	msraptype:tissue;msrapconf:0.433	5822556014_R06C01	GSM3260127.1548799666.hlink.GSM3260127_5822556014_R06C01	valm:NA	3.03	NA	M	0.16	0.23	0.05	0.32	0.2	0.23	NA
GSM1646181	genomic DNA from peripheral blood 121	GSE67393	normal	blood;peripheral_blood	msraptype:tissue;msrapconf:0.556	9630789173_R03C01	GSM1646181.1548872982.hlink.GSM1646181_9630789173_R03C01	valm:NA	23.89	M	M	0.15	0.12	0.06	0.09	0.11	0.52	NA
GSM2789632	Genomic DNA from nasal epithelial cells [sample27]	GSE104087	asthma	nasal;epithelial	msraptype:cell_line;msrapconf:0.819	9426021194_R05C02	GSM2789632.1548799666.hlink.GSM2789632_9426021194_R05C02	valm:6	7.85	F	F	0	0.31	0.11	0.14	0.14	0.4	NA
GSM2133318	CPCG0099	GSE80685	cancer	prostate	msraptype:tissue;msrapconf:0.804	5765141020_R01C01	GSM2133318.1548872982.hlink.GSM2133318_5765141020_R01C01	valm:NA	53.88	NA	M	0.1	0.36	0.09	0.27	0.17	0.21	NA
GSM1531260	DKO8 infected with DNMT3B1	GSE68344;GSE62670	NA	NA	msraptype:cell_line;msrapconf:0.949	8784241107_R04C01	GSM1531260.1548872982.hlink.GSM1531260_8784241107_R04C01	valm:NA	50.63	NA	F	0.14	0.22	0.18	0.3	0.19	0.21	NA
GSM1913812	Sample188_Control	GSE74193	control	brain	msraptype:in_vitro_differentiated_cells;msrapconf:0.872	5806484023_R04C02	GSM1913812.1548872982.hlink.GSM1913812_5806484023_R04C02	valm:18;unitm:years	22.45	F	F	0.02	0.31	0.14	0.29	0.22	0.18	F;frozen
GSM2183290	Monocyte_term_ind3	GSE82084	NA	umbilical_cord;blood;cord_blood;white_blood_cell	msraptype:primary_cells;msrapconf:0.963	101178130005_R02C02	GSM2183290.1548799666.hlink.GSM2183290_101178130005_R02C02	valm:NA	0.26	F	F	0	0	0	0	0.99	0	NA
GSM2973754	genomic DNA from blood buffy coat of subject 013-GM	GSE109914	normal	blood	msraptype:tissue;msrapconf:0.672	200517420089_R02C01	GSM2973754.1548799666.hlink.GSM2973754_200517420089_R02C01	valm:NA	54.25	F	F	0.08	0.04	0.13	0.09	0.07	0.65	NA
GSM2807777	genomic DNA from cord blood 51	GSE104778	NA	umbilical_cord;blood;cord_blood	msraptype:tissue;msrapconf:0.527	7310440127_R03C01	GSM2807777.1548872982.hlink.GSM2807777_7310440127_R03C01	valm:NA	1.8	M	M	0.11	0.17	0	0.09	0.11	0.53	NA
GSM2122981	K0024_FASD	GSE80261	NA	oral;buccal;throat;epithelial	msraptype:primary_cells;msrapconf:0.743	7800246001_R04C02	GSM2122981.1548872982.hlink.GSM2122981_7800246001_R04C02	valm:16	8.1	F	F	0	0.39	0.07	0.15	0.22	0.27	NA
GSM3562868	NA	GSE125105	NA	NA	msraptype:NA;msrapconf:NA	3999840047_R06C02	GSM3562868.1552663164.hlink.GSM3562868_3999840047_R06C02	valm:NA	28.24	NA	M	0.09	0.03	0.03	0.1	0.09	0.7	NA
GSM3024481	NA	GSE111165	NA	NA	msraptype:NA;msrapconf:NA	3999119036_R04C01	GSM3024481.1552663164.hlink.GSM3024481_3999119036_R04C01	valm:NA	25.22	NA	M	0.03	0.09	0.02	0.03	0.07	0.76	NA
GSM1588707	Pt1-DP1-2	GSE65186;GSE65183	cancer	skin	msraptype:tissue;msrapconf:0.477	8795207119_R06C02	GSM1588707.1548872982.hlink.GSM1588707_8795207119_R06C02	valm:NA	25.3	NA	M	0.1	0.22	0.15	0.3	0.26	0.18	NA
GSM2807757	genomic DNA from cord blood 31	GSE104778	NA	umbilical_cord;blood;cord_blood	msraptype:tissue;msrapconf:0.528	7310440091_R01C02	GSM2807757.1548872982.hlink.GSM2807757_7310440091_R01C02	valm:NA	3.6	F	F	0.18	0.18	0	0.11	0.09	0.45	NA
GSM1670521	CellLine_T47D	GSE68379	cancer	breast	msraptype:cell_line;msrapconf:0.976	6055424071_R04C02	GSM1670521.1548872982.hlink.GSM1670521_6055424071_R04C02	valm:NA	64.46	NA	F	0.09	0.43	0.19	0.23	0.07	0.21	NA
GSM1606918	AOCS_125_ICGC_DBPC_20130205_108	GSE65821;GSE65820	cancer	tumor;ovary;endocrine_system	msraptype:tissue;msrapconf:0.873;cell_line;ccid:DB;ccacc:CVCL_1168;cccat:cancer_cell_line	9341679075_R02C02	GSM1606918.1548799666.hlink.GSM1606918_9341679075_R02C02	valm:NA	42.89	F	F	0.15	0.28	0.05	0.31	0.23	0.15	NA
GSM2814816	whole blood taken from sample 8191	GSE105018	normal	blood;whole_blood	msraptype:tissue;msrapconf:0.503	200091640099_R03C01	GSM2814816.1548872982.hlink.GSM2814816_200091640099_R03C01	valm:18	19.76	F	F	0.08	0.13	0.01	0.08	0.07	0.64	F;frozen
GSM2221535	Sporadic_prostate_tumour_CPCG0407_rep1	GSE83917;GSE84043	cancer	tumor;prostate	msraptype:tissue;msrapconf:0.804	5765141041_R03C02	GSM2221535.1548799666.hlink.GSM2221535_5765141041_R03C02	valm:NA	65.07	NA	M	0	0.47	0.12	0.25	0.12	0.23	NA
GSM2257511	Patient 22 recurrent tumour	GSE85087	cancer	tumor	msraptype:tissue;msrapconf:0.736	9407201094_R05C01	GSM2257511.1548872982.hlink.GSM2257511_9407201094_R05C01	valm:43	124.62	M	M	0.08	0.27	0.12	0.3	0.28	0.11	NA
GSM2941375	MB, G4, sample 651 [validation set]	GSE109379;GSE109381	cancer	brain	msraptype:tissue;msrapconf:0.948	9406921070_R02C02	GSM2941375.1548799666.hlink.GSM2941375_9406921070_R02C02	valm:NA	36.28	NA	M	0.22	0.13	0.14	0.31	0.16	0.25	FFPE;formalin_fixed_paraffin_embedded
GSM1236164	5809079068_R05C02	GSE51032	normal;healthy;control	blood	msraptype:tissue;msrapconf:0.496	5809079068_R05C02	GSM1236164.1548799666.hlink.GSM1236164_5809079068_R05C02	valm:52	38.49	F	F	0.07	0.18	0.04	0.06	0.07	0.6	NA
GSM2667487	Med-211FH_P2	GSE99994;GSE99996	NA	NA	msraptype:tissue;msrapconf:0.615	9374341144_R04C01	GSM2667487.1548872982.hlink.GSM2667487_9374341144_R04C01	valm:NA	16.66	NA	M	0.26	0.08	0.12	0.4	0.12	0.16	NA
GSM1860904	peripheral T cells-ice storm-827	GSE72354	NA	blood;white_blood_cell;t_cell	msraptype:primary_cells;msrapconf:0.767	8667053096_R03C01	GSM1860904.1548799666.hlink.GSM1860904_8667053096_R03C01	valm:NA	9.97	F	F	0.15	0.5	0.11	0.12	0.08	0	NA
GSM3004060	8b_CD19B	GSE110607	NA	blood;white_blood_cell	msraptype:primary_cells;msrapconf:0.849	9986360008_R06C01	GSM3004060.1548872982.hlink.GSM3004060_9986360008_R06C01	valm:NA	28.84	F	F	0	0	0	1	0	0.02	NA
GSM1702128	NTD9_v	GSE69502	NA	placenta	msraptype:tissue;msrapconf:0.856	7970368112_R01C02	GSM1702128.1548799666.hlink.GSM1702128_7970368112_R01C02	valm:22;unitm:weeks	0.42	M	M	0.17	0.24	0.12	0.25	0.13	0.27	NA
GSM2656384	9970497043_R03C01	GSE99863	NA	blood	msraptype:tissue;msrapconf:0.532	9970497043_R03C01	GSM2656384.1548872982.hlink.GSM2656384_9970497043_R03C01	valm:NA	3.38	M	M	0.05	0.16	0.02	0.14	0.05	0.58	NA
GSM2941492	PXA, sample 768 [validation set]	GSE109379;GSE109381	cancer	brain	msraptype:tissue;msrapconf:0.87	9553932010_R06C02	GSM2941492.1548872982.hlink.GSM2941492_9553932010_R06C02	valm:NA	60.65	NA	M	0.12	0.28	0.1	0.26	0.28	0.12	FFPE;formalin_fixed_paraffin_embedded
GSM2905153	NT_2	GSE108562;GSE108564	NA	umbilical_cord;blood;cord_blood;stem_cell	msraptype:stem_cells;msrapconf:0.639	200053740213_R02C01	GSM2905153.1548799666.hlink.GSM2905153_200053740213_R02C01	valm:NA	7.88	NA	M	0.08	0.22	0.22	0.25	0.25	0.12	NA
GSM2941704	GBM, RTK II, sample 980 [validation set]	GSE109379;GSE109381	cancer	brain	msraptype:tissue;msrapconf:0.935	9968646164_R03C02	GSM2941704.1548872982.hlink.GSM2941704_9968646164_R03C02	valm:NA	100.1	NA	M	0.1	0.28	0.1	0.27	0.3	0.12	FFPE;formalin_fixed_paraffin_embedded
GSM1896951	genomic DNA from neuroblastoma tumor 37	GSE73515;GSE73518	cancer	tumor;neuron	msraptype:tissue;msrapconf:0.71	8363800111_R02C02	GSM1896951.1548872982.hlink.GSM1896951_8363800111_R02C02	valm:<1;unitm:years	10.49	NA	M	0.16	0.19	0.16	0.33	0.07	0.25	NA
GSM2791943	EPN-PFA SAMPLE 273	GSE104210	cancer	brain	msraptype:tissue;msrapconf:0.661	3999688058_R02C01	GSM2791943.1548799666.hlink.GSM2791943_3999688058_R02C01	valm:2	26.79	M	M	0.12	0.22	0.1	0.36	0.16	0.22	NA
GSM1914103	Sample479_Schizo	GSE74193	NA	brain	msraptype:in_vitro_differentiated_cells;msrapconf:0.872	7927554120_R05C01	GSM1914103.1548872982.hlink.GSM1914103_7927554120_R05C01	valm:51;unitm:years	55.52	M	M	0.04	0.34	0.13	0.29	0.18	0.19	F;frozen
GSM2719638	genomic DNA from breast tissue 107	GSE101961	NA	breast	msraptype:tissue;msrapconf:0.839	6055432073_R06C02	GSM2719638.1548872982.hlink.GSM2719638_6055432073_R06C02	valm:51	65.5	NA	F	0.08	0.3	0.08	0.24	0.3	0.14	NA
GSM1873596	Ctrl1_a	GSE72867	NA	umbilical_cord;blood;cord_blood	msraptype:primary_cells;msrapconf:0.949	7970368160_R04C02	GSM1873596.1548799666.hlink.GSM1873596_7970368160_R04C02	valm:NA	43.12	NA	M	0.06	0.1	0.15	0.3	0.29	0.31	NA
GSM2814225	whole blood taken from sample 4532	GSE105018	normal	blood;whole_blood	msraptype:tissue;msrapconf:0.503	9828653026_R06C01	GSM2814225.1548799666.hlink.GSM2814225_9828653026_R06C01	valm:18	9.66	F	F	0.08	0.11	0.07	0.06	0.07	0.64	F;frozen
GSM2815235	whole blood taken from sample 1912	GSE105018	normal	blood;whole_blood	msraptype:tissue;msrapconf:0.503	101130760091_R02C01	GSM2815235.1548799666.hlink.GSM2815235_101130760091_R02C01	valm:18	18.26	M	M	0.08	0.08	0.03	0.08	0.1	0.64	F;frozen
GSM2941697	GBM, MES, sample 973 [validation set]	GSE109379;GSE109381	cancer	brain	msraptype:tissue;msrapconf:0.935	9968646118_R04C02	GSM2941697.1548799666.hlink.GSM2941697_9968646118_R04C02	valm:NA	125.35	NA	M	0.15	0.21	0.07	0.27	0.34	0.1	FFPE;formalin_fixed_paraffin_embedded
GSM2340962	MSC_donor2_P2_FCS [Illumina]	GSE87798;GSE87797	NA	NA	msraptype:stem_cells;msrapconf:0.589	9968646122_R04C01	GSM2340962.1548872982.hlink.GSM2340962_9968646122_R04C01	valm:56	77.66	M	M	0.05	0.27	0.18	0.26	0.29	0.09	NA
GSM1662100	ESST009	GSE68060	cancer	NA	msraptype:tissue;msrapconf:0.646	9247377116_R06C02	GSM1662100.1548799666.hlink.GSM1662100_9247377116_R06C02	valm:NA	25.89	NA	M	0.13	0.31	0.14	0.24	0.22	0.11	NA
GSM2229159	Breast_tumor_1316	GSE84207	cancer	tumor;breast	msraptype:tissue;msrapconf:0.821	9554599055_R02C02	GSM2229159.1548799666.hlink.GSM2229159_9554599055_R02C02	valm:NA	67.59	F	F	0.01	0.44	0.19	0.19	0.2	0.14	NA
GSM2814904	whole blood taken from sample 8862	GSE105018	normal	blood;whole_blood	msraptype:tissue;msrapconf:0.503	200091640100_R02C02	GSM2814904.1548799666.hlink.GSM2814904_200091640100_R02C02	valm:18	20.63	F	F	0.07	0.08	0	0.03	0.08	0.74	F;frozen
GSM1931546	genomic DNA from control pooled placental mesenchyme 1	GSE74738	control	placenta	msraptype:tissue;msrapconf:0.696	9285451020_R03C01	GSM1931546.1548799666.hlink.GSM1931546_9285451020_R03C01	valm:na;unitm:years	-0.38	NA	M	0.14	0.25	0.18	0.24	0.12	0.25	NA
GSM1873865	54036 7539308074_R06C02	GSE72874;GSE72872	NA	distal;esophagus;blood	msraptype:tissue;msrapconf:0.618	7539308074_R06C02	GSM1873865.1548872982.hlink.GSM1873865_7539308074_R06C02	valm:75	79.56	M	M	0	0.43	0.18	0.17	0.26	0.07	NA
GSM1425550	SAMPLE_30	GSE59065	NA	blood;peripheral_blood	msraptype:primary_cells;msrapconf:0.546	8221932023_R06C01	GSM1425550.1548799666.hlink.GSM1425550_8221932023_R06C01	valm:76;unitm:years	77.18	F	F	0.1	0.14	0.09	0.08	0.11	0.5	NA
GSM1236205	6969568090_R03C02	GSE51057;GSE51032	normal;healthy;control	blood	msraptype:tissue;msrapconf:0.496	6969568090_R03C02	GSM1236205.1548799666.hlink.GSM1236205_6969568090_R03C02	valm:60	61.46	F	F	0.07	0.19	0.06	0.06	0.07	0.56	NA
GSM2814182	whole blood taken from sample 4071	GSE105018	normal	blood;whole_blood	msraptype:tissue;msrapconf:0.503	9828653111_R05C02	GSM2814182.1548872982.hlink.GSM2814182_9828653111_R05C02	valm:18	18.67	M	M	0.1	0.11	0.1	0.03	0.06	0.6	F;frozen
GSM1203530	genomic DNA at diagnosis from BCP-ALL patient ALL_147	GSE49032;GSE49031	cancer;leukemia;acute_leukemia;acute_lymphoblastic_leukemia	NA	msraptype:primary_cells;msrapconf:0.632	5975819037_R06C01	GSM1203530.1548872982.hlink.GSM1203530_5975819037_R06C01	valm:NA;infom:pediatric	84.82	NA	F	0	0	0	0.44	0.46	0	NA
GSM2404160	ATRT, TYR, sample 1307 [reference set]	GSE90496;GSE109381	cancer	brain	msraptype:tissue;msrapconf:0.758	9407201022_R05C01	GSM2404160.1548799666.hlink.GSM2404160_9407201022_R05C01	valm:0;unitm:years	3.03	F	F	0.15	0.27	0.15	0.3	0.13	0.23	FFPE;formalin_fixed_paraffin_embedded
GSM2814412	whole blood taken from sample 7201	GSE105018	normal	blood;whole_blood	msraptype:tissue;msrapconf:0.503	9969489014_R01C02	GSM2814412.1548799666.hlink.GSM2814412_9969489014_R01C02	valm:18	12.3	M	M	0.16	0.23	0	0.07	0.05	0.53	F;frozen
GSM2133317	BR0450.2	GSE80685	cancer	prostate	msraptype:tissue;msrapconf:0.804	5760666049_R02C02	GSM2133317.1548799666.hlink.GSM2133317_5760666049_R02C02	valm:NA	62.76	NA	M	0	0.43	0.12	0.27	0.14	0.21	NA
GSM2865101	Case_19_Blood	GSE107351;GSE107353	case	blood	msraptype:tissue;msrapconf:0.527	101032560061_R05C02	GSM2865101.1548799666.hlink.GSM2865101_101032560061_R05C02	valm:NA	60.95	M	M	0.06	0.08	0.09	0.02	0.06	0.69	NA
GSM3563434	NA	GSE125105	NA	NA	msraptype:NA;msrapconf:NA	9989536119_R03C01	GSM3563434.1552663164.hlink.GSM3563434_9989536119_R03C01	valm:NA	57.27	NA	M	0.03	0.18	0.05	0.08	0.05	0.65	NA
GSM2334431	X528 genomic DNA from whole blood	GSE87571	normal	blood;whole_blood	msraptype:tissue;msrapconf:0.552	9376538150_R02C01	GSM2334431.1548799666.hlink.GSM2334431_9376538150_R02C01	valm:29	25.58	M	M	0.13	0.19	0.03	0.12	0.08	0.46	F;frozen
GSM1682509	EXP-598: TCGA-34-5929-01A-11D-1818-05	GSE68825	cancer;lung_cancer	matched;respiratory_system;lung;squamous	msraptype:tissue;msrapconf:0.864	6057825048_R02C01	GSM1682509.1548799666.hlink.GSM1682509_6057825048_R02C01	valm:78	55.34	F	F	0.2	0.24	0.02	0.3	0.18	0.13	NA
GSM1670449	CellLine_SK-N-AS	GSE68379	cancer	neuron	msraptype:cell_line;msrapconf:0.969;cell_line;ccid:SK-N-AS;ccacc:CVCL_1700;cccat:cancer_cell_line	7796806034_R02C02	GSM1670449.1548872982.hlink.GSM1670449_7796806034_R02C02	valm:NA	15.2	NA	F	0.47	0	0.03	0.3	0.25	0.13	NA
GSM1849972	serous 10	GSE72021	NA	NA	msraptype:tissue;msrapconf:0.615	8363800127_R05C01	GSM1849972.1548799666.hlink.GSM1849972_8363800127_R05C01	valm:NA	65.58	NA	F	0.17	0.22	0.08	0.29	0.26	0.15	NA
GSM1235564	6929697005_R01C01	GSE51057;GSE51032	cancer;breast_cancer	breast;blood	msraptype:tissue;msrapconf:0.467;cell_line;ccid:697;ccacc:CVCL_0079;cccat:cancer_cell_line	6929697005_R01C01	GSM1235564.1548872982.hlink.GSM1235564_6929697005_R01C01	valm:55	52.51	F	F	0.09	0.25	0.02	0.05	0.05	0.56	NA
GSM1843652	Genomic DNA from human placenta BS 5	GSE71719	NA	placenta	msraptype:tissue;msrapconf:0.479	3999510118_R05C01	GSM1843652.1548872982.hlink.GSM1843652_3999510118_R05C01	valm:NA	1.2	M	M	0.04	0.3	0.19	0.24	0.14	0.26	NA
GSM2719542	genomic DNA from breast tissue 39	GSE101961	NA	breast	msraptype:tissue;msrapconf:0.76	101274800034_R03C01	GSM2719542.1548799666.hlink.GSM2719542_101274800034_R03C01	valm:36	50.57	NA	F	0.06	0.38	0.07	0.23	0.28	0.13	NA
GSM2405555	PITAD, ACTH, sample 2699 [reference set]	GSE90496;GSE109381	cancer	brain;eye;rod;endocrine_system	msraptype:tissue;msrapconf:0.661	3998920096_R01C01	GSM2405555.1548872982.hlink.GSM2405555_3998920096_R01C01	valm:51;unitm:years	29.48	F	F	0.04	0.3	0.25	0.28	0	0.28	FFPE;formalin_fixed_paraffin_embedded
GSM2098277	6_9	GSE79556	cancer	matched;oral;tongue;squamous	msraptype:tissue;msrapconf:0.76	9298768095_R04C02	GSM2098277.1548799666.hlink.GSM2098277_9298768095_R04C02	valm:NA	46.31	M	M	0.16	0.21	0.16	0.18	0.28	0.11	NA
GSM2238216	Prostate_tumour_CPCG0344_rep2	GSE84493	cancer	tumor;prostate	msraptype:tissue;msrapconf:0.651	3998579112_R01C01	GSM2238216.1548872982.hlink.GSM2238216_3998579112_R01C01	valm:NA	67.66	NA	M	0	0.44	0.13	0.28	0.15	0.18	NA
GSM2403924	PTPR, B, sample 1071 [reference set]	GSE90496;GSE109381	cancer	brain;endocrine_system	msraptype:tissue;msrapconf:0.661	9305651050_R03C01	GSM2403924.1548799666.hlink.GSM2403924_9305651050_R03C01	valm:19;unitm:years	57.48	F	F	0.23	0.23	0.04	0.31	0.1	0.29	FFPE;formalin_fixed_paraffin_embedded
GSM2940848	ANA PA, sample 124 [validation set]	GSE109379;GSE109381	cancer	brain	msraptype:tissue;msrapconf:0.87	200325530104_R01C01	GSM2940848.1548799666.hlink.GSM2940848_200325530104_R01C01	valm:NA	50.57	NA	M	0.02	0.34	0.17	0.26	0.25	0.14	FFPE;formalin_fixed_paraffin_embedded
GSM3035743	genomic DNA from 3999984159_R02C01	GSE111629	genetic_disorder;parkinsons_disease	blood;whole_blood	msraptype:tissue;msrapconf:0.411	3999984159_R02C01	GSM3035743.1548799666.hlink.GSM3035743_3999984159_R02C01	valm:NA	81.67	NA	M	0.07	0.06	0.15	0.01	0.06	0.68	NA
GSM2459676	genomic DNA from medulloblastoma_NMB631	GSE93646	cancer	brain	msraptype:tissue;msrapconf:0.707	7970368032_R04C02	GSM2459676.1548872982.hlink.GSM2459676_7970368032_R04C02	valm:2;unitm:years	45.33	M	M	0.28	0.17	0.09	0.32	0.14	0.22	NA
GSM2403595	MNG, sample 742 [reference set]	GSE90496;GSE109381	cancer	brain	msraptype:tissue;msrapconf:0.661	8622007106_R03C01	GSM2403595.1548799666.hlink.GSM2403595_8622007106_R03C01	valm:88;unitm:years	79.18	F	F	0.11	0.28	0.09	0.23	0.26	0.16	F;frozen
GSM2363884	Genomic DNA from dried neonatal blood spot punches_CONTROL 10003886039_R01C02	GSE89278	normal	blood;blood_spot	msraptype:tissue;msrapconf:0.597	10003886039_R01C02	GSM2363884.1548799666.hlink.GSM2363884_10003886039_R01C02	valm:NA	-0.05	F	F	0.01	0.12	0	0.07	0.14	0.67	NA
GSM2261088	MB_SubtypeStudy_55344_methylation	GSE85218;GSE85212	cancer	brain	msraptype:tissue;msrapconf:0.805	7973201149_R04C01	GSM2261088.1548872982.hlink.GSM2261088_7973201149_R04C01	valm:NA	9.28	NA	F	0.27	0.19	0.11	0.31	0.1	0.25	NA
GSM1606893	AOCS_093_ICGC_DBPC_20130205_064	GSE65821;GSE65820	cancer	tumor;ovary;endocrine_system	msraptype:tissue;msrapconf:0.873;cell_line;ccid:DB;ccacc:CVCL_1168;cccat:cancer_cell_line	9298768178_R04C01	GSM1606893.1548799666.hlink.GSM1606893_9298768178_R04C01	valm:NA	51.61	F	F	0.16	0.3	0.09	0.26	0.27	0.04	NA
GSM2320038	Case 3 Nodule 3	GSE87056	case	liver	msraptype:tissue;msrapconf:0.954	3999119019_R04C01	GSM2320038.1548872982.hlink.GSM2320038_3999119019_R04C01	valm:56	58.02	M	M	0.15	0.31	0.1	0.2	0.22	0.16	NA
GSM2403385	MB, G3, sample 532 [reference set]	GSE90496;GSE109381	cancer	brain;cerebellum	msraptype:tissue;msrapconf:0.847	7990895159_R05C02	GSM2403385.1548799666.hlink.GSM2403385_7990895159_R05C02	valm:7;unitm:years	14.23	M	M	0.15	0.22	0.2	0.32	0.11	0.22	FFPE;formalin_fixed_paraffin_embedded
GSM1964394	control, no neuronal degeneration post mortem, B62	GSE75704	control	neuron	msraptype:tissue;msrapconf:0.964	7512551123_R03C01	GSM1964394.1548872982.hlink.GSM1964394_7512551123_R03C01	valm:87;unitm:years	83.67	M	M	0.02	0.33	0.14	0.28	0.21	0.19	NA
GSM1912562	Obese_1.6	GSE74167;GSE107215	obese	NA	msraptype:stem_cells;msrapconf:0.606	9974429137_R03C01	GSM1912562.1548799666.hlink.GSM1912562_9974429137_R03C01	valm:NA	14.26	NA	F	0.21	0.17	0.08	0.26	0.28	0.16	NA
GSM3025691	genomic DNA from 200049730103_R01C02	GSE111223	control	NA	msraptype:tissue;msrapconf:0.855	200049730103_R01C02	GSM3025691.1548872982.hlink.GSM3025691_200049730103_R01C02	valm:61	59.9	M	M	0.05	0.19	0.01	0.12	0.09	0.63	NA
GSM2829368	genomic DNA from placental sample 34	GSE106089	NA	placenta;vagina	msraptype:tissue;msrapconf:0.715	3998888115_R04C02	GSM2829368.1548872982.hlink.GSM2829368_3998888115_R04C02	valm:NA	0.25	NA	M	0.07	0.3	0.15	0.21	0.15	0.29	NA
GSM1683163	EXP-620: TCGA-CA-6719-01A-11D-1837-05	GSE68838	cancer	colon;intestine	msraptype:tissue;msrapconf:0.871	6929718079_R01C02	GSM1683163.1548799666.hlink.GSM1683163_6929718079_R01C02	valm:77	69.26	M	M	0.08	0.35	0.16	0.23	0.23	0.12	NA
GSM3026630	genomic DNA from blood 9969489005_R02C01	GSE69138	NA	blood	msraptype:tissue;msrapconf:0.581	9969489005_R02C01	GSM3026630.1548799666.hlink.GSM3026630_9969489005_R02C01	valm:75	77.15	M	M	0	0.18	0	0.01	0.05	0.75	NA
GSM1944150	TO_MB21	GSE75153	cancer	brain	msraptype:tissue;msrapconf:0.651	7970376048_R06C02	GSM1944150.1548799666.hlink.GSM1944150_7970376048_R06C02	valm:NA	35.68	NA	F	0.2	0.18	0.09	0.32	0.16	0.23	NA
GSM2333964	X64 genomic DNA from whole blood	GSE87571	normal	blood;whole_blood	msraptype:tissue;msrapconf:0.552	7766148116_R04C01	GSM2333964.1548799666.hlink.GSM2333964_7766148116_R04C01	valm:17	18.05	M	M	0.1	0.26	0.06	0.06	0.07	0.44	F;frozen
GSM3385064	NA	GSE119847;GSE119846	NA	NA	msraptype:NA;msrapconf:NA	9259684015_R05C02	GSM3385064.1552670713.hlink.GSM3385064_9259684015_R05C02	valm:NA	2.22	NA	F	0.06	0.27	0.17	0.34	0.19	0.19	NA
GSM2792100	EPN-PFA SAMPLE 426	GSE104210	cancer	brain	msraptype:tissue;msrapconf:0.661	3999720085_R01C02	GSM2792100.1548872982.hlink.GSM2792100_3999720085_R01C02	valm:9	53.52	F	F	0.1	0.27	0.09	0.31	0.2	0.21	NA
GSM2363599	Genomic DNA from dried neonatal blood spot punches_CONTROL 10003886016_R04C02	GSE89278	normal	blood;blood_spot	msraptype:tissue;msrapconf:0.596	10003886016_R04C02	GSM2363599.1548872982.hlink.GSM2363599_10003886016_R04C02	valm:NA	0.14	M	M	0.01	0.09	0	0.06	0.15	0.68	NA
GSM1467042	GS0001655	GSE60185	cancer;breast_cancer	breast	msraptype:tissue;msrapconf:0.843	5808922034_R05C02	GSM1467042.1548799666.hlink.GSM1467042_5808922034_R05C02	valm:76	78.51	F	F	0	0.46	0.22	0.19	0.15	0.18	F;frozen
GSM1469010	genomic DNA from Surgical resection GBM-1766	GSE60274	NA	NA	msraptype:tissue;msrapconf:0.745	5806361029_R06C01	GSM1469010.1548799666.hlink.GSM1469010_5806361029_R06C01	valm:57	110.27	M	M	0.02	0.29	0.17	0.25	0.37	0.04	NA
GSM1541367	171_preserved	GSE63106	NA	NA	msraptype:tissue;msrapconf:0.831	6285625030_R03C01	GSM1541367.1548799666.hlink.GSM1541367_6285625030_R03C01	valm:75	80.9	F	F	0.03	0.28	0.17	0.35	0.14	0.18	NA
GSM2667462	GBM-311FH_P2	GSE99994;GSE99996	NA	NA	msraptype:tissue;msrapconf:0.849	9374341144_R01C02	GSM2667462.1548872982.hlink.GSM2667462_9374341144_R01C02	valm:NA	110.21	NA	M	0.19	0.23	0	0.36	0.16	0.17	NA
GSM2794557	genomic_DNA_from_Surgical_resection_LGG-MD1642	GSE104293	NA	NA	msraptype:tissue;msrapconf:0.698	9267934012_R02C02	GSM2794557.1548799666.hlink.GSM2794557_9267934012_R02C02	valm:54	121.92	M	M	0.24	0.23	0.05	0.31	0.18	0.21	FFPE;formalin_fixed_paraffin_embedded
GSM1873786	1463 7539308044_R01C02	GSE72874;GSE72872	cancer	distal;esophagus;blood	msraptype:tissue;msrapconf:0.627	7539308044_R01C02	GSM1873786.1548799666.hlink.GSM1873786_7539308044_R01C02	valm:77	46.66	M	M	0.03	0.38	0.16	0.22	0.19	0.14	NA
GSM2288091	Parental no dox [P70-]	GSE85942;GSE85938	NA	nervous_system	msraptype:cell_line;msrapconf:0.569	9702496168_R05C01	GSM2288091.1548799666.hlink.GSM2288091_9702496168_R05C01	valm:NA	145.02	NA	F	0.23	0.19	0.19	0.27	0.18	0.14	NA
GSM3035440	genomic DNA from 3999979010_R06C02	GSE111629	genetic_disorder;parkinsons_disease	blood;whole_blood	msraptype:tissue;msrapconf:0.411	3999979010_R06C02	GSM3035440.1548872982.hlink.GSM3035440_3999979010_R06C02	valm:NA	77.91	NA	F	0.07	0.12	0.13	0.06	0.05	0.6	NA
GSM2814196	whole blood taken from sample 4361	GSE105018	normal	blood;whole_blood	msraptype:tissue;msrapconf:0.503	9828653012_R01C01	GSM2814196.1548872982.hlink.GSM2814196_9828653012_R01C01	valm:18	14.8	F	F	0.11	0.13	0	0.06	0.1	0.61	F;frozen
GSM1873922	PAH053 9611518137_R01C01	GSE72874;GSE72872	normal;healthy;control	distal;esophagus;blood	msraptype:tissue;msrapconf:0.618	9611518137_R01C01	GSM1873922.1548799666.hlink.GSM1873922_9611518137_R01C01	valm:50	63.59	M	M	0.01	0.44	0.09	0.22	0.22	0.15	NA
GSM2674509	genomic DNA from PM275 term control placenta	GSE100197	control	placenta	msraptype:tissue;msrapconf:0.891	9977525013_R03C02	GSM2674509.1548799666.hlink.GSM2674509_9977525013_R03C02	valm:39;unitm:years	0.84	M	M	0.09	0.3	0.18	0.24	0.12	0.25	NA
GSM3396844	Control_Placenta Sample_8	GSE120250	control	placenta	msraptype:tissue;msrapconf:0.543	9992571127_R04C01	GSM3396844.1548872982.hlink.GSM3396844_9992571127_R04C01	valm:NA	-0.21	M	M	0.13	0.29	0.16	0.24	0.14	0.23	NA
GSM2806781	MB42	GSE104728;GSE107511	cancer	brain	msraptype:tissue;msrapconf:0.851	200397860101_R06C02	GSM2806781.1548799666.hlink.GSM2806781_200397860101_R06C02	valm:NA	26.97	NA	F	0.19	0.15	0.12	0.32	0.19	0.22	NA
GSM2403456	LGG, PA PF, sample 603 [reference set]	GSE90496;GSE109381	cancer	brain;cerebellum	msraptype:tissue;msrapconf:0.661	8622007023_R03C02	GSM2403456.1548799666.hlink.GSM2403456_8622007023_R03C02	valm:1;unitm:years	8.03	M	M	0.05	0.27	0.1	0.31	0.32	0.1	F;frozen
GSM3025725	genomic DNA from 200091640067_R01C01	GSE111223	NA	NA	msraptype:tissue;msrapconf:0.566	200091640067_R01C01	GSM3025725.1548872982.hlink.GSM3025725_200091640067_R01C01	valm:NA	76.01	NA	M	0	0.01	0	0.02	0.02	0.97	NA
GSM1936944	Human dermal fibroblast-adult genomic DNA [HDF-a_2]	GSE74877	NA	fibroblast	msraptype:cell_line;msrapconf:0.814	7310440138_R01C01	GSM1936944.1548799666.hlink.GSM1936944_7310440138_R01C01	valm:NA	68.77	NA	F	0.25	0.24	0.03	0.23	0.32	0.09	NA
GSM1235902	6042324088_R06C01	GSE51032	cancer;colorectal_cancer	colorectal;intestine;colon;rectum;blood	msraptype:tissue;msrapconf:0.467	6042324088_R06C01	GSM1235902.1548799666.hlink.GSM1235902_6042324088_R06C01	valm:52	54.97	M	M	0.09	0.2	0.06	0.08	0.06	0.53	NA
GSM2133359	CPCG0255	GSE80685	cancer	prostate	msraptype:tissue;msrapconf:0.804	5760666032_R04C02	GSM2133359.1548799666.hlink.GSM2133359_5760666032_R04C02	valm:NA	72.29	NA	M	0	0.43	0.15	0.26	0.16	0.18	NA
GSM2403735	A IDH, HG, sample 882 [reference set]	GSE90496;GSE109381	cancer	brain	msraptype:tissue;msrapconf:0.661	9007225086_R05C01	GSM2403735.1548872982.hlink.GSM2403735_9007225086_R05C01	valm:55;unitm:years	113.65	F	F	0.23	0.2	0.04	0.38	0.14	0.19	FFPE;formalin_fixed_paraffin_embedded
GSM2238006	Prostate_tumour_CPCG0342_rep1	GSE84493	cancer	tumor;prostate	msraptype:tissue;msrapconf:0.651	5765141034_R06C01	GSM2238006.1548872982.hlink.GSM2238006_5765141034_R06C01	valm:NA	46.97	NA	M	0	0.45	0.12	0.27	0.16	0.17	NA
GSM1848044	gDNA_CD4_Graves_rep22	GSE71955;GSE71957	NA	NA	msraptype:tissue;msrapconf:0.411	9421912079_R04C02	GSM1848044.1548872982.hlink.GSM1848044_9421912079_R04C02	valm:NA	26.66	NA	F	0.07	0.86	0	0	0	0.08	NA
GSM2311108	5049_tumor	GSE86961	cancer	tumor	msraptype:tissue;msrapconf:0.837	9374342084_R01C01	GSM2311108.1548872982.hlink.GSM2311108_9374342084_R01C01	valm:74	77.33	F	F	0.02	0.37	0.13	0.29	0.19	0.13	NA
GSM2333906	X6 genomic DNA from whole blood	GSE87571	normal	blood;whole_blood	msraptype:tissue;msrapconf:0.552	7766148116_R01C02	GSM2333906.1548872982.hlink.GSM2333906_7766148116_R01C02	valm:76	82.61	F	F	0.15	0.07	0.16	0.06	0.08	0.49	F;frozen
GSM1886930	Individual_2_1997	GSE73115	NA	NA	msraptype:tissue;msrapconf:0.464	7497398092_R02C01	GSM1886930.1548799666.hlink.GSM1886930_7497398092_R02C01	valm:NA	74.04	F	F	0	0.3	0.14	0.01	0.06	0.46	NA
GSM2404165	ATRT, TYR, sample 1312 [reference set]	GSE90496;GSE109381	cancer	brain	msraptype:tissue;msrapconf:0.758	9407201021_R01C02	GSM2404165.1548872982.hlink.GSM2404165_9407201021_R01C02	valm:1;unitm:years	12.17	F	F	0.18	0.25	0.13	0.33	0.11	0.25	FFPE;formalin_fixed_paraffin_embedded
GSM2285179	SC12-024 SC [9422493126_R01C01]	GSE85828	NA	NA	msraptype:cell_line;msrapconf:0.85	9422493126_R01C01	GSM2285179.1548872982.hlink.GSM2285179_9422493126_R01C01	valm:NA	-0.52	M	M	0.18	0.26	0.09	0.34	0.08	0.31	NA
GSM2089943	20005_D dried neonatal bloodspot	GSE79257	NA	blood	msraptype:tissue;msrapconf:0.499	9285451032_R05C02	GSM2089943.1548872982.hlink.GSM2089943_9285451032_R05C02	valm:NA	-0.2	F	F	0.09	0.11	0	0.14	0.1	0.59	NA
GSM2714830	401312_A	GSE101764	cancer	NA	msraptype:tissue;msrapconf:0.92	8363800155_R03C02	GSM2714830.1548799666.hlink.GSM2714830_8363800155_R03C02	valm:70	60.66	F	F	0	0.4	0.17	0.23	0.21	0.11	NA
GSM2404573	GBM, RTK II, sample 1720 [reference set]	GSE90496;GSE109381	cancer	NA	msraptype:tissue;msrapconf:0.782	9611518110_R05C02	GSM2404573.1548872982.hlink.GSM2404573_9611518110_R05C02	valm:64;unitm:years	89.71	M	M	0.16	0.21	0.07	0.3	0.27	0.14	F;frozen
GSM2941652	A IDH, HG, sample 928 [validation set]	GSE109379;GSE109381	cancer	brain	msraptype:tissue;msrapconf:0.87	9878820156_R03C01	GSM2941652.1548872982.hlink.GSM2941652_9878820156_R03C01	valm:NA	86.79	NA	M	0.14	0.24	0.1	0.31	0.24	0.19	FFPE;formalin_fixed_paraffin_embedded
GSM3149488	DU60-009 control	GSE114753	control	sperm	msraptype:primary_cells;msrapconf:0.842	3999543029_R04C02	GSM3149488.1548799666.hlink.GSM3149488_3999543029_R04C02	valm:NA	28.33	NA	M	0.33	0.18	0	0.29	0.11	0.28	F;frozen
GSM2403684	GBM, MES, sample 831 [reference set]	GSE90496;GSE109381	cancer	brain	msraptype:tissue;msrapconf:0.782	8963282018_R02C02	GSM2403684.1548799666.hlink.GSM2403684_8963282018_R02C02	valm:66;unitm:years	80.01	M	M	0.05	0.24	0.13	0.22	0.45	0.04	F;frozen
GSM1964501	PSP, histologically confirmed diagnose, case 269	GSE75704	case	NA	msraptype:tissue;msrapconf:0.975	7512551130_R04C02	GSM1964501.1548799666.hlink.GSM1964501_7512551130_R04C02	valm:69;unitm:years	68.73	F	F	0.01	0.37	0.15	0.27	0.19	0.18	NA
GSM1931562	genomic DNA from pooled complete hydatiform mole	GSE74738	NA	NA	msraptype:tissue;msrapconf:0.875	7970368082_R06C02	GSM1931562.1548872982.hlink.GSM1931562_7970368082_R06C02	valm:na;unitm:years	-0.63	NA	F	0.16	0.25	0.16	0.25	0.12	0.25	NA
GSM2686823	Individual 2. Mossi. Uninfected. Monocyte. DNA-methylation	GSE100563;GSE100561	NA	blood;white_blood_cell	msraptype:primary_cells;msrapconf:0.964	3998920122_R04C01	GSM2686823.1548872982.hlink.GSM2686823_3998920122_R04C01	valm:NA	18.4	NA	M	0.03	0.05	0.03	0.05	0.84	0	NA
GSM2791858	EPN-PFA SAMPLE 188	GSE104210	cancer	brain	msraptype:tissue;msrapconf:0.661	9969477105_R03C02	GSM2791858.1548872982.hlink.GSM2791858_9969477105_R03C02	valm:1	25.71	M	M	0.15	0.21	0.09	0.35	0.15	0.21	NA
GSM1858784	Breast tumor from Cohort 2 patient P_112	GSE72251;GSE72308	cancer	tumor;breast	msraptype:tissue;msrapconf:0.871	6057841048_R01C02	GSM1858784.1548872982.hlink.GSM1858784_6057841048_R01C02	valm:60;unitm:years	40.3	NA	F	0.2	0.26	0.08	0.23	0.25	0.16	NA
GSM2934918	WD319_FASD	GSE109042	NA	oral;buccal;throat;epithelial	msraptype:primary_cells;msrapconf:0.731	101070190066_R05C01	GSM2934918.1548872982.hlink.GSM2934918_101070190066_R05C01	valm:18	10.82	F	F	0	0.43	0.08	0.19	0.22	0.18	NA
GSM2770874	genomic DNA_leukocytes 11	GSE103413	NA	blood	msraptype:primary_cells;msrapconf:0.88	7507875053_R03C02	GSM2770874.1548799666.hlink.GSM2770874_7507875053_R03C02	valm:NA	65.5	F	F	0.05	0.15	0.11	0.05	0.09	0.56	F;frozen
GSM2196078	subject HD189 central memory Th1 cells [methylation]	GSE75405;GSE75406	healthy	lymphatic_system;blood;white_blood_cell	msraptype:primary_cells;msrapconf:0.98	8769527006_R06C01	GSM2196078.1548872982.hlink.GSM2196078_8769527006_R06C01	valm:48;unitm:years	62.62	F	F	0.1	0.89	0.03	0	0	0	NA
GSM2465212	genomic DNA from whole-blood DNA from sample C36	GSE93933	control	blood;whole_blood	msraptype:tissue;msrapconf:0.516	9274651068_R03C02	GSM2465212.1548872982.hlink.GSM2465212_9274651068_R03C02	valm:NA	71.3	NA	M	0.02	0.09	0.03	0.04	0.13	0.68	NA
GSM1235988	6969568029_R01C02	GSE51057;GSE51032	normal;healthy;control	blood	msraptype:tissue;msrapconf:0.496	6969568029_R01C02	GSM1235988.1548799666.hlink.GSM1235988_6969568029_R01C02	valm:62	61.39	F	F	0.09	0.11	0.05	0.06	0.07	0.65	NA
GSM2617067	EDDA_103	GSE98876	NA	blood	msraptype:tissue;msrapconf:0.529	3999547047_R06C01	GSM2617067.1548799666.hlink.GSM2617067_3999547047_R06C01	valm:52	53.33	M	M	0.31	0.69	0	0	0	0	NA
GSM2814377	whole blood taken from sample 6512	GSE105018	normal	blood;whole_blood	msraptype:tissue;msrapconf:0.503	9878827042_R06C01	GSM2814377.1548799666.hlink.GSM2814377_9878827042_R06C01	valm:18	15.37	F	F	0.1	0.17	0	0.07	0.13	0.54	F;frozen
GSM1873832	1433 7539308063_R01C01	GSE72874;GSE72872	normal;healthy;control	distal;esophagus;blood	msraptype:tissue;msrapconf:0.618	7539308063_R01C01	GSM1873832.1548872982.hlink.GSM1873832_7539308063_R01C01	valm:74	71.96	M	M	0	0.46	0.11	0.23	0.21	0.13	NA
GSM2090008	10156_B dried neonatal bloodspot	GSE79257	NA	blood	msraptype:tissue;msrapconf:0.499	9611519112_R01C01	GSM2090008.1548799666.hlink.GSM2090008_9611519112_R01C01	valm:NA	0.48	F	F	0.08	0.09	0.09	0.15	0.09	0.59	NA
GSM1203771	genomic DNA at diagnosis from BCP-ALL patient ALL_376	GSE49032;GSE49031	cancer;leukemia;acute_leukemia;acute_lymphoblastic_leukemia	NA	msraptype:primary_cells;msrapconf:0.451	5859501022_R03C02	GSM1203771.1548799666.hlink.GSM1203771_5859501022_R03C02	valm:NA;infom:pediatric	60.04	NA	F	0.1	0	0.01	0.74	0.09	0.08	NA
GSM2044707	5054.Scalp	GSE77136;GSE77135	NA	fibroblast	msraptype:cell_line;msrapconf:0.968	9341679067_R06C01	GSM2044707.1548872982.hlink.GSM2044707_9341679067_R06C01	valm:85	76.1	F	F	0.17	0.2	0.1	0.29	0.26	0.13	NA
GSM2777811	Brain tumor; SAMPLE 121	GSE103659	cancer	tumor;brain	msraptype:tissue;msrapconf:0.953	9855358079_R06C02	GSM2777811.1548872982.hlink.GSM2777811_9855358079_R06C02	valm:58	81.51	NA	F	0.06	0.25	0.11	0.19	0.38	0.14	NA
GSM2140696	WERI Mock-infected 24 hours rep 2	GSE81015	cancer;eye_cancer	eye;cancer	msraptype:cell_line;msrapconf:0.978	9020331064_R06C02	GSM2140696.1548799666.hlink.GSM2140696_9020331064_R06C02	valm:NA	69.75	NA	F	0.3	0.15	0.08	0.36	0.07	0.24	NA
GSM1906647	H22_1_MS	GSE73949;GSE73950	NA	uterus	msraptype:tissue;msrapconf:0.788	9806233005_R03C02	GSM1906647.1548799666.hlink.GSM1906647_9806233005_R03C02	valm:NA	42.23	NA	F	0.02	0.37	0.13	0.22	0.27	0.12	NA
GSM2562852	control-44 whole blood Control genomic DNA	GSE97362	control	blood;whole_blood	msraptype:tissue;msrapconf:0.506	200069280110_R06C02	GSM2562852.1548872982.hlink.GSM2562852_200069280110_R06C02	valm:12;unitm:years	11.39	M	M	0.06	0.13	0.06	0.1	0.08	0.55	NA
GSM1179522	Pancreas_IT16	GSE48472	NA	endocrine_system;pancreas	msraptype:tissue;msrapconf:0.771	5729917015_R06C01	GSM1179522.1548872982.hlink.GSM1179522_5729917015_R06C01	valm:NA	54.84	NA	F	0.05	0.34	0.15	0.29	0.13	0.26	NA
GSM1203615	genomic DNA at diagnosis from BCP-ALL patient ALL_229	GSE49032;GSE49031	cancer;leukemia;acute_leukemia;acute_lymphoblastic_leukemia	NA	msraptype:primary_cells;msrapconf:0.451	5975819043_R02C02	GSM1203615.1548799666.hlink.GSM1203615_5975819043_R02C02	valm:NA;infom:pediatric	29.49	NA	M	0.01	0	0	0.88	0	0.14	NA
GSM2806785	MB52	GSE104728;GSE107511	cancer	brain	msraptype:tissue;msrapconf:0.851	7970376150_R01C02	GSM2806785.1548872982.hlink.GSM2806785_7970376150_R01C02	valm:NA	43.6	NA	M	0.26	0.13	0.11	0.31	0.16	0.23	NA
GSM1922577	Buffy_Placebo_Follow-up_Subject_42	GSE74548	NA	NA	msraptype:tissue;msrapconf:0.696	9340996026_R06C02	GSM1922577.1548799666.hlink.GSM1922577_9340996026_R06C02	valm:66;unitm:years	70.18	M	M	0.07	0.2	0.19	0.12	0.11	0.37	NA
GSM1682437	EXP-598: TCGA-39-5034-11A-01D-1440-05	GSE68825	cancer;lung_cancer	matched;respiratory_system;lung;squamous	msraptype:tissue;msrapconf:0.861	6055424086_R05C01	GSM1682437.1548872982.hlink.GSM1682437_6055424086_R05C01	valm:73	72.93	F	F	0.02	0.31	0.15	0.2	0.21	0.22	NA
GSM1670303	CellLine_OE21	GSE68379	cancer	esophagus	msraptype:cell_line;msrapconf:0.922;cell_line;ccid:OE21;ccacc:CVCL_2661;cccat:cancer_cell_line	7878191109_R03C02	GSM1670303.1548799666.hlink.GSM1670303_7878191109_R03C02	valm:NA	6.2	NA	F	0.14	0.27	0.21	0.23	0.23	0.14	NA
GSM2261255	MB_SubtypeStudy_55511_methylation	GSE85218;GSE85212	cancer	brain	msraptype:tissue;msrapconf:0.805	7970368124_R01C01	GSM2261255.1548799666.hlink.GSM2261255_7970368124_R01C01	valm:NA	26.79	NA	F	0.07	0.19	0.18	0.36	0.13	0.25	NA
GSM2814789	whole blood taken from sample 7962	GSE105018	normal	blood;whole_blood	msraptype:tissue;msrapconf:0.503	200049730108_R04C02	GSM2814789.1548799666.hlink.GSM2814789_200049730108_R04C02	valm:18	19.26	F	F	0.11	0.08	0	0.07	0.08	0.69	F;frozen
GSM1555014	Metastasis human brain tumor sample_MDT-AP-0522_A_methylation	GSE63670;GSE63669	cancer	tumor;metastasis;brain	msraptype:tissue;msrapconf:0.959	7970376123_R05C02	GSM1555014.1548799666.hlink.GSM1555014_7970376123_R05C02	valm:NA	11.56	NA	M	0.25	0.18	0.1	0.32	0.15	0.17	NA
GSM2815630	whole blood taken from sample 3081	GSE105018	normal	blood;whole_blood	msraptype:tissue;msrapconf:0.503	200049730115_R02C01	GSM2815630.1548872982.hlink.GSM2815630_200049730115_R02C01	valm:18	21.51	F	F	0.06	0.06	0.03	0.04	0.06	0.77	F;frozen
GSM2714821	400352_A	GSE101764	cancer	NA	msraptype:tissue;msrapconf:0.92	8363800144_R05C01	GSM2714821.1548872982.hlink.GSM2714821_8363800144_R05C01	valm:58	54.92	M	M	0.09	0.35	0.13	0.23	0.24	0.1	NA
GSM1506351	2120	GSE61496	NA	blood;whole_blood	msraptype:tissue;msrapconf:0.542	6929793071_R04C01	GSM1506351.1548799666.hlink.GSM1506351_6929793071_R04C01	valm:31	39.15	F	F	0.11	0.17	0.15	0.04	0	0.54	NA
GSM2049851	MCF7_B2-overexpressing_rep3	GSE77348	NA	NA	msraptype:cell_line;msrapconf:0.948	9341679005_R05C02	GSM2049851.1548799666.hlink.GSM2049851_9341679005_R05C02	valm:NA	41.33	NA	F	0.06	0.45	0.2	0.19	0.12	0.19	NA
GSM1532429	heart_normal_rep4.	GSE62727	normal	NA	msraptype:tissue;msrapconf:0.863	6929718167_R03C01	GSM1532429.1548872982.hlink.GSM1532429_6929718167_R03C01	valm:NA	27.65	F	M	0.12	0.26	0.11	0.3	0.19	0.22	NA
GSM2575450	NA	GSE97686	NA	NA	msraptype:NA;msrapconf:NA	9403904150_R04C01	GSM2575450.1552663164.hlink.GSM2575450_9403904150_R04C01	valm:NA	35.3	NA	F	0.27	0.21	0.03	0.26	0.27	0.15	NA
GSM2814510	whole blood taken from sample 6981	GSE105018	normal	blood;whole_blood	msraptype:tissue;msrapconf:0.503	9980102043_R03C01	GSM2814510.1548799666.hlink.GSM2814510_9980102043_R03C01	valm:18	21.88	F	F	0.09	0.14	0.03	0.07	0.1	0.58	F;frozen
GSM2656273	9969477146_R04C01	GSE99863	NA	blood	msraptype:tissue;msrapconf:0.532	9969477146_R04C01	GSM2656273.1548872982.hlink.GSM2656273_9969477146_R04C01	valm:NA	2.99	M	M	0.05	0.14	0.02	0.23	0.07	0.47	NA
GSM2814886	whole blood taken from sample 8712	GSE105018	normal	blood;whole_blood	msraptype:tissue;msrapconf:0.503	200091640095_R02C01	GSM2814886.1548872982.hlink.GSM2814886_200091640095_R02C01	valm:18	24.52	M	M	0.12	0.13	0.12	0.09	0.09	0.47	F;frozen
GSM2817158	HepG2 PBS NOE	GSE105067;GSE105066	NA	NA	msraptype:cell_line;msrapconf:0.843	9283265140_R02C01	GSM2817158.1548799666.hlink.GSM2817158_9283265140_R02C01	valm:NA	107.81	NA	M	0.23	0.22	0.12	0.23	0.16	0.23	NA
GSM1505115	Muscle_89	GSE61452;GSE61454	obese	NA	msraptype:tissue;msrapconf:0.877	5822791029_R03C01	GSM1505115.1548799666.hlink.GSM1505115_5822791029_R03C01	valm:31	39.45	F	F	0.11	0.21	0.08	0.27	0.15	0.33	NA
GSM3035833	genomic DNA from 3999997071_R05C02	GSE111629	genetic_disorder;parkinsons_disease	blood;whole_blood	msraptype:tissue;msrapconf:0.411	3999997071_R05C02	GSM3035833.1548799666.hlink.GSM3035833_3999997071_R05C02	valm:NA	57.96	NA	F	0.07	0.14	0.11	0.09	0.09	0.53	NA
GSM2405557	PITAD, ACTH, sample 2701 [reference set]	GSE90496;GSE109381	cancer	brain;eye;rod;endocrine_system	msraptype:tissue;msrapconf:0.661	3998920096_R05C01	GSM2405557.1548872982.hlink.GSM2405557_3998920096_R05C01	valm:28;unitm:years	26.73	M	M	0.07	0.29	0.2	0.35	0.01	0.28	FFPE;formalin_fixed_paraffin_embedded
GSM1896993	genomic DNA from neuroblastoma tumor 58	GSE73515;GSE73518	cancer	tumor;neuron	msraptype:tissue;msrapconf:0.71	8363800254_R02C02	GSM1896993.1548872982.hlink.GSM1896993_8363800254_R02C02	valm:<1;unitm:years	8.08	NA	M	0.13	0.17	0.16	0.33	0.08	0.28	NA
GSM2814436	whole blood taken from sample 7311	GSE105018	normal	blood;whole_blood	msraptype:tissue;msrapconf:0.503	9971851064_R01C02	GSM2814436.1548799666.hlink.GSM2814436_9971851064_R01C02	valm:18	21.15	F	F	0.11	0.07	0.07	0.05	0.1	0.62	F;frozen
GSM2334185	X285 genomic DNA from whole blood	GSE87571	normal	blood;whole_blood	msraptype:tissue;msrapconf:0.552	9379082108_R03C02	GSM2334185.1548872982.hlink.GSM2334185_9379082108_R03C02	valm:49	55.41	M	M	0.03	0.11	0.08	0.06	0.11	0.61	F;frozen
GSM3563278	NA	GSE125105	NA	NA	msraptype:NA;msrapconf:NA	9989536091_R02C02	GSM3563278.1552663164.hlink.GSM3563278_9989536091_R02C02	valm:NA	47.21	NA	F	0.11	0.26	0.05	0.12	0.04	0.47	NA
GSM2714813	401464C1	GSE101764	cancer;colorectal_cancer	colorectal;intestine;colon;rectum;mucosa	msraptype:tissue;msrapconf:0.95	9007217152_R06C01	GSM2714813.1548872982.hlink.GSM2714813_9007217152_R06C01	valm:59	67.42	M	M	0.05	0.36	0.15	0.27	0.23	0.1	NA
[truncated: 33,712 more rows]
