# Supplementary material for: Human methylome variation across Infinium 450K data on the Gene Expression Omnibus
Source: NAR Genom Bioinform. 2021 Apr 22;3(2):lqab025. doi: 10.1093/nargab/lqab025 (PMC8061458; doi:10.1093/nargab/lqab025)
Supplement: lqab025_Supplemental_Files [file lqab025_supplemental_files.zip › table-s2_qcmd-allgsm.xlsx]

## Sheet: supptable2_qcmd-allgsm
Table S2. Quality and summary metrics for 35,360 samples (rows, see Methods and Supplemental Information). Column 1 is the GSM ID. Column 2 is the GSE ID. Columns 3-19 are the BeadArray quality metrics. Columns 20-21 are the log2 medians of methylated and unmethylated signals. Column 22 shows the GSM IDs likely sharing genetic identity from the same GSE record. Column 23 is the quantity of sample…
gsm	gseid	ba.restoration.grn	ba.biotin.stain.red	ba.biotin.stain.grn	ba.specificityI.red	ba.specificityI.grn	ba.specificityII	ba.extension.red	ba.extension.grn	ba.hyb.hi.med	ba.hyb.med.low	ba.target.removal.1	ba.target.removal.2	ba.bisulfite.conv.I.red	ba.bisulfite.conv.I.grn	ba.bisulfite.conv.II	ba.nonpolymorphic.red	ba.nonpolymorphic.grn	meth.l2med	unmeth.l2med	cgsnp.gsm.geno	cgsnp.nshared
GSM1873723	GSE72874;GSE72872	0.02	731.5	496.6	13.51	16.81	30.36	20.08	45.23	1.7	1.98	29.17	32.18	12.7	14.34	8.92	12.12	6.72	10.52	10.99	GSM1873721;GSM1873723	2
GSM2459564	GSE93646	0.09	119.13	74.56	4.48	12	18.13	14.18	64.4	1.75	2.09	8.27	4.9	5.54	7.08	6.74	10.71	8.25	11.08	11.34	NA	0
GSM3584264	GSE125895	0.09	183.02	85.48	7.36	17.45	28.59	15.69	72.79	1.56	2.05	9.43	5.31	11.36	7.4	6.78	16.59	10.35	12.3	12.32	GSM3584239;GSM3584264;GSM3584170;GSM3584144	4
GSM2363655	GSE89278	0.06	46.01	0	6.66	16.16	21.37	14	58.3	1.71	2.02	10.28	9.34	7.45	13.35	9.21	13.65	7.86	11.48	11.37	NA	0
GSM1858832	GSE72308;GSE72254	0.11	64.99	48.72	5.49	8.28	14.74	12.98	36.7	1.87	1.56	7.8	6.13	8.05	10.22	6.49	12.01	7.65	11.76	11.83	NA	0
GSM2293090	GSE86078	0.06	74.42	39.39	5.11	11.56	17.72	11.92	55.4	1.67	2.07	9.4	7.88	6.36	5.01	6.65	16.05	7.39	11.26	11.2	GSM2293090;GSM2293091	2
GSM2465258	GSE93933	0.08	54.49	83.44	6.6	14.37	21.61	12.58	37.03	1.66	1.88	9.94	7.38	6.63	12.13	8.42	14.46	8.37	12.01	12.34	GSM2465195;GSM2465258	2
GSM2724331	GSE102119;GSE102120	0.11	108.42	91.47	6.69	14.77	25.26	12.62	67.71	1.72	2.01	8.9	5.68	1.75	2.18	3.27	10.72	4.77	12	12.83	GSM2724331;GSM2724333	2
GSM2565812	GSE97466	0.13	25.9	14.27	3.98	2.93	8.26	12.31	16.87	1.63	1.96	7.84	7.19	4.3	4.13	5.63	5.85	4.34	10.25	10.79	GSM2565812;GSM2565878	2
GSM2792160	GSE104210	5.22	8593	19.16	2.35	6.43	4.44	20.29	77.3	1.57	0.8	17.01	9.41	2.3	6.23	1.64	11.63	9.75	10.96	10.71	NA	0
GSM1670362	GSE68379	0.1	60.38	51.32	3.69	9.91	16.6	13.66	40.42	2.04	1.56	7.66	6.1	4.9	10.54	6.54	14.2	7.71	12.5	11.72	NA	0
GSM2941227	GSE109379;GSE109381	6.29	111.03	9.18	5	6.75	13.75	14.02	50.52	1.75	2.09	10.44	7.37	3.36	4.71	1.63	7.19	8.9	10.98	12.03	NA	0
GSM1873911	GSE72874;GSE72872	0.03	199.94	257.12	8.64	18.1	24.68	16.17	68.78	1.63	1.95	20.75	17.07	11.04	17.95	9.07	13.46	13	10.71	11.03	GSM1873911;GSM1873931	2
GSM2814369	GSE105018	0.07	150.3	289.59	7.06	14.8	14.8	9.04	56.99	1.71	2.05	9.31	5.68	7.31	11.69	6.09	15.98	8.69	12.32	11.65	GSM2814368;GSM2814369	2
GSM1858758	GSE72251;GSE72308	0.12	40.28	69	6.67	10.89	12.49	12.82	37.66	1.99	1.66	5.84	4.57	7.57	10.61	6.45	12.98	7.09	12.38	12.17	NA	0
GSM1236074	GSE51057;GSE51032	0.08	70.98	31.24	4.41	11.2	11.9	13.46	58.02	1.88	1.62	6.89	5.43	5.23	12.02	5.72	8.71	9.33	12.06	11.35	NA	0
GSM1425640	GSE59065	0.08	53.96	62.01	4.8	9.32	13.14	12.29	32.88	1.88	1.63	7.77	7.23	5.51	10.8	6.66	9.31	7.35	11.43	11.24	GSM1425639;GSM1425640;GSM1425641	3
GSM3025701	GSE111223	0.05	10887	131.21	4.52	14.52	17.35	21.09	61.64	1.55	2.07	9.68	8.26	3.3	11.78	4.49	11.58	8.13	11.47	11.13	NA	0
GSM1633025	GSE66836	0.05	462.82	217.64	5.42	4.39	11.86	12.15	93.81	2.45	1.77	10.3	5.82	8.38	6.54	7.69	4.68	9.17	9.93	10.67	NA	0
GSM2122901	GSE80261	0.11	87.81	64.3	4.07	11.59	14.92	15.25	47.81	1.96	1.48	6.2	5.24	5.76	5.76	2.95	12.93	8.76	12.08	12.37	NA	0
GSM2363592	GSE89278	0.04	119.33	256.44	6.5	18.52	35.14	13.73	58.6	1.63	1.94	14.23	10.59	6.55	12.11	10.89	13.85	8.66	11.41	11.59	NA	0
GSM1501445	GSE61278;GSE61279	0.09	61.85	55.61	3.76	12.29	12.5	12.57	45.6	2.01	1.55	6.98	5.86	2.14	1.1	0.89	12.73	10.05	11.78	11.09	NA	0
GSM2756932	GSE103186	0.04	43.43	0	3.63	13.89	19.26	14.94	68.77	1.75	2.04	15.92	9.63	2.2	18.63	5.24	12.5	9.95	11.31	11.16	NA	0
GSM2905416	GSE108576	2.16	26.65	12.53	9.16	4.97	14.26	24.2	46.91	1.59	1.88	18.37	11.68	5.07	1.79	2.17	13.82	9.7	10.35	11.03	NA	0
GSM2405127	GSE90496;GSE109381	7.31	457.29	157.65	5.92	10.18	21.55	14.02	57.32	1.67	2.06	7.8	6.17	7.25	7.87	7.39	12.48	7.52	11.94	12.6	NA	0
GSM3053777	GSE112047	0.04	6.44	0	3.71	12.4	29.91	23.01	73.09	1.72	1.74	15.62	11.22	2.62	15.02	8.93	12.42	9.79	11.65	11.9	GSM3053777;GSM3053779	2
GSM1616987	GSE66210	0.11	121.74	63.04	8.04	9.96	11.29	14.02	27.58	1.64	1.98	7.83	7.03	4.76	5.84	1.6	12.82	6.96	11.31	10.95	NA	0
GSM1235863	GSE51032	0.03	41.49	20	4.45	3.77	8.23	28.79	20.94	2.38	1.66	34.92	30.17	5.98	5.5	8.79	6.86	4.07	7.93	8.17	NA	0
GSM2817867	GSE105093	0.04	75.79	90.74	5.78	9.95	18.68	17.65	44.43	1.58	1.99	15.81	13.59	5.52	6.44	6.85	15.86	9.04	11.19	10.59	NA	0
GSM2333940	GSE87571	0.07	131.34	156.33	5.77	16.08	22.57	16.82	74.9	2	1.66	7.21	4.43	6.93	7.77	8.72	25.68	8.41	12.83	12.51	NA	0
GSM2403835	GSE90496;GSE109381	0.11	155.77	79.4	7.53	16.91	32.86	14.8	70.22	1.65	2.08	9.35	6.11	6.47	18.12	8.02	12.04	8.96	12.28	12.42	NA	0
GSM2818043	GSE105109	0.03	0	290.88	6.26	17.32	43.74	15.57	90.09	1.58	2.02	8.76	7.34	8.74	12.31	7.71	10.16	7.79	10.59	12.74	GSM2818043;GSM2818235;GSM2818234;GSM2818042	4
GSM1203553	GSE49032;GSE49031	0.06	116.17	101.06	5.02	17.26	23.05	18.37	89.57	2.01	1.6	7.35	5.77	4.93	12.38	6.61	22.11	11.62	12.77	11.8	NA	0
GSM1922528	GSE74548	0.05	58.23	69.39	6.87	17.67	19.9	17.08	54.61	1.6	1.91	11.09	8.01	3.29	3.63	3.05	7.85	6.6	11.62	11.34	GSM1922528;GSM1922529	2
GSM1586910	GSE65079;GSE65078	0.08	177.95	77.51	6.14	15.42	24.17	11.83	54.57	1.96	2.46	10.68	8.19	5.79	3.73	4.86	13.08	6.64	11.64	11.52	GSM1586891;GSM1586893;GSM1586896;GSM1586902;GSM1586908;GSM1586910	6
GSM1614000	GSE66077;GSE66078	0.04	93.51	69.26	6.61	12.43	21.45	16.54	44.36	2.17	1.76	21.07	13.72	6.45	5.27	6.9	9.74	8.25	10.61	10.8	GSM1614000;GSM1614003;GSM1614006	3
GSM1848002	GSE71955;GSE71957	0.08	149.46	89.73	4.7	15.91	27.83	20.72	89.61	1.65	2.05	7.94	5.29	10.21	3.3	6.51	12.3	11.56	11.92	11.83	GSM1848002;GSM1848077	2
GSM2403828	GSE90496;GSE109381	8.18	76.5	80.12	5.17	10.85	25.09	16.23	122.79	1.66	2.05	11.27	6.51	6.78	10.72	6.32	12.9	8.6	12.24	12.42	NA	0
GSM2402879	GSE90496;GSE109381	0.1	152.62	109.65	7.29	9.96	21.12	13.07	46.68	2.11	1.56	5.99	6	8.44	20.57	9.14	12.71	8.36	12.27	12.44	NA	0
GSM2815379	GSE105018	0.06	161.14	0	3.74	15.62	24.6	16.14	45.68	1.51	1.97	7.85	6.12	2.7	4.16	7.22	10.17	9.37	11.83	11.91	GSM2815379;GSM2815380	2
GSM2459543	GSE93646	0.07	59.44	87.94	5.29	13.05	11.01	13.87	48.78	2.11	1.7	7.94	6.08	1.41	1.4	1.78	14.04	8.55	10.89	11.55	NA	0
GSM2403940	GSE90496;GSE109381	7.62	187.42	101.43	5.65	13.01	30.92	12.86	79.92	1.7	2	8.54	7.28	6.09	10.69	8.71	12.85	8.71	12.44	12.75	NA	0
GSM2794576	GSE104293	3.44	121.33	138.92	5.23	12.41	7.52	20.74	109.98	1.73	1.94	15.78	6.55	2.93	4.65	2.27	16.98	13.91	12.2	10.79	NA	0
GSM1506344	GSE61496	0.09	73.49	101.8	6.18	18.31	13.46	21.98	46.65	2.09	1.66	6.23	5.57	8.46	16.85	5.68	14.4	10.66	12.28	11.34	GSM1506338;GSM1506344	2
GSM3189715	GSE115783	0.05	54.26	122.45	2.68	11.68	16.47	14.06	70.15	1.73	1.9	14.17	10.47	2.13	6.88	3.56	3.24	5.96	11.62	11.17	NA	0
GSM1922580	GSE74548	0.09	69.22	120.4	6.78	6.45	16.72	13.77	79.85	1.57	1.94	9.23	5.81	0.64	0.25	0.23	4.6	2.84	11.51	11.45	GSM1922580;GSM1922581	2
GSM1203542	GSE49032;GSE49031	0.09	131.93	121.22	4.7	13.43	20.88	19.14	65.5	2.16	1.54	5.85	4.21	2.7	2.91	4.66	16.56	10.21	12.73	11.95	NA	0
GSM1886980	GSE73115	0.05	94.12	181.48	6.22	21.61	21.13	16.33	108.82	1.98	1.63	8.46	6.93	8	15.33	8.23	13.12	9.94	12.57	11.85	GSM1886979;GSM1886980;GSM1886985;GSM1886986	4
GSM2714761	GSE101764	0.07	472.09	0	6.44	13.68	42.94	13.4	59.03	1.58	2.07	8.58	6.29	5.67	10.88	11.93	12.15	9.14	12.39	12.95	GSM2714760;GSM2714761	2
GSM2714607	GSE101764	0.04	11826	0	6.47	14.7	27.75	13.85	79.69	1.64	2.09	8.72	8.07	7.51	10.76	8.83	7.27	8.36	11.94	12.51	GSM2714607;GSM2714609	2
GSM2363888	GSE89278	0.04	98.41	40.01	6.03	17.32	24.37	13.49	69.56	1.69	1.98	16.47	10.13	6.36	12.15	8.16	16.98	7.32	11.44	11.26	NA	0
GSM2404217	GSE90496;GSE109381	6.86	136.66	97.09	5.68	14.75	24.69	13.8	115.64	1.65	2.01	9.5	7.9	5.25	10.81	9.89	13.66	8.97	12.75	12.11	NA	0
GSM1670198	GSE68379	0.13	51.59	35.65	3.44	8.37	16.79	10.93	24.77	1.89	1.54	5.92	5.01	4.83	7.17	8.06	9.19	5.6	11.97	12.31	NA	0
GSM3529989	GSE124366	0.12	33.86	42.14	5.86	11.62	15.77	15.37	59.12	1.9	1.63	6.13	5.14	4.55	13.36	5.91	14.1	12.09	12.92	12.03	GSM3529989;GSM3529965;GSM3529983	3
GSM2403698	GSE90496;GSE109381	0.13	152.77	78.56	3.83	10.74	26.28	10.42	58.07	1.69	2	7.27	4.83	3.48	6.02	5.95	10.35	9.34	11.84	12.96	NA	0
GSM2363572	GSE89278	0.04	130.14	137.38	7.19	17.17	40.34	15.81	78.69	1.54	2.06	15.87	13.87	7.47	12.53	13.57	17.33	8.77	11.46	11.65	NA	0
GSM1914219	GSE74193	0.12	78.72	168.84	4.63	12.64	15.49	17.68	68.7	2.13	1.53	6.92	4.78	8.13	3.37	6.42	12.58	7.32	11.85	11.58	GSM1914219;GSM1914220	2
GSM2815012	GSE105018	0.06	0	43.12	3.86	14.15	30.94	17.34	59.68	1.55	2	6.77	5.32	2.05	13.68	10.12	12.17	10.45	12.08	12	GSM2815011;GSM2815012	2
GSM1203408	GSE49032;GSE49031	0.06	136.21	107.16	5.16	16.74	23.94	20.91	87.3	1.83	1.71	6.96	4.29	3.96	13.63	7.55	23.79	11.41	12.74	11.97	NA	0
GSM2101210	GSE79695	0.08	335.63	65.92	5.98	15.5	37.56	16.67	82.27	1.73	1.95	10.27	7.04	5.41	10.58	12.96	15.54	9.31	11.7	12.74	NA	0
GSM2261368	GSE85218;GSE85212	0.05	118.62	104.01	6.7	16.68	18.67	17.55	65.75	1.63	1.99	12.05	6.6	8.54	26.17	4.87	19.07	12.97	11.7	11	NA	0
GSM2320023	GSE87056	0.03	133.63	94.17	6.39	17.71	33.92	20.51	71.4	1.56	2.11	12.71	7.94	7.94	14.33	4.06	18.37	9.4	11.59	11.89	GSM2320016;GSM2320017;GSM2320018;GSM2320019;GSM2320020;GSM2320021;GSM2320022;GSM2320023;GSM2320024;GSM2320025	10
GSM1235541	GSE51057;GSE51032	0.11	56.13	42.9	4.92	8.69	10.79	12.44	45.43	2	1.68	6.78	5.44	5.89	12.66	6.05	10.93	0	11.59	11.06	NA	0
GSM1203769	GSE49032;GSE49031	0.18	493.83	1219.17	3.55	9.88	14.78	8.81	35.76	1.84	1.58	2.81	2.57	4.82	9.31	7.2	12.29	7.5	13.73	13.45	GSM1203768;GSM1203769	2
GSM2337622	GSE87648;GSE87650	0.08	103.61	124.01	5.97	15.09	21.51	13.05	50.17	1.68	2.09	10.06	7.86	8.1	14.41	8.95	10.22	9.55	11.51	11.68	NA	0
GSM2808902	GSE66351	0.11	48.96	83.76	3.73	7.44	12.66	10.98	36.54	1.95	1.61	7.36	4.56	1.36	1.12	1.98	11.18	6.93	11.63	11.93	GSM2808901;GSM2808902;GSM2808950;GSM2809014	4
GSM2285126	GSE85828	0.12	75.14	62.02	6.21	9.87	13.73	15.6	45.33	1.97	1.64	6.62	5.3	7.82	5.7	5.84	12.94	8.14	11.83	11.33	GSM2285126;GSM2285200;GSM2285209;GSM2285211;GSM2285215	5
GSM3149555	GSE114753	0.08	41752	56.95	9.53	19.9	28.66	17.16	62.22	1.68	2.08	9.85	8.57	2.24	2.07	1.75	28.85	5.89	11.22	11.8	NA	0
GSM1669995	GSE68379	0.14	73.03	69.11	6.18	10.43	10.25	10.76	35.64	1.88	1.59	6.19	5	6.02	10.59	6.34	8.92	6.05	12.06	12.22	NA	0
GSM3573379	GSE125399	0.07	367.66	67.27	6.23	14.14	34.28	16.98	63.49	1.6	1.84	11.44	5.87	7.75	14.33	7.01	16.4	9.13	12.26	12.58	NA	0
GSM2794619	GSE104293	0.07	106.16	160.05	5.62	17.61	17.6	15.7	92.74	1.59	2.04	8.21	5.71	7.53	11.4	6.64	10.6	13.12	12.63	11.53	NA	0
GSM2814914	GSE105018	0.08	87.13	44.36	3.82	12.28	21.64	16.05	56.44	1.63	2	6.98	5.88	2.08	11.37	9.98	11.48	11	12.21	12.11	GSM2814913;GSM2814914	2
GSM2403728	GSE90496;GSE109381	7.63	140.59	128.48	6.67	15.36	33.65	14.27	70.96	1.71	1.99	12.12	5.93	7.74	9.62	16.9	14.5	10.94	12.44	12.12	NA	0
GSM2791960	GSE104210	0.05	9055	410.42	8.56	17.69	25.6	15.52	84.27	1.62	2.1	16.56	8.06	8.91	8.64	6.37	15.85	8.54	12.06	12.39	NA	0
GSM2334788	GSE87582	0.02	177.74	395.54	6.02	21.54	22.36	12	65.52	1.54	1.87	8.47	8.86	3.63	4.21	2.87	15.05	8.07	12.06	11.91	NA	0
GSM2403193	GSE90496;GSE109381	0.07	99.13	67.01	5.07	13.45	37.34	15.96	58.15	1.92	1.61	9.21	7.31	5.87	11.95	12.09	15.48	9.31	12.23	12.19	NA	0
GSM2940845	GSE109379;GSE109381	7.62	27887	296.89	5.7	11.04	16.15	18.22	59.22	1.48	0.81	10.74	6.16	6.1	6.45	3.82	8.02	8.73	12.29	12.34	NA	0
GSM3440345	GSE121633	0.1	68.04	73.55	7.02	11.63	17.04	17.97	48	1.94	1.75	8.11	4.63	7.49	11.34	6.48	10.71	8.6	12.17	11.8	GSM3440344;GSM3440345	2
GSM2808937	GSE66351	0.16	71.42	95.4	4.3	5.03	5.24	13.5	24.77	2.08	1.62	4.94	4.66	6.04	4.35	3.48	6.85	4.54	11.65	10.96	GSM2808937;GSM2809001	2
GSM1913745	GSE74193	0.06	64.32	125.08	5.09	18.39	27.67	18.19	83.17	1.96	1.65	12.08	7.65	9.85	6.24	11.87	10.85	10.07	12.14	12.47	NA	0
GSM2334416	GSE87571	0.09	360.96	96.97	5.87	15.02	26.14	13.13	39.93	1.64	1.66	7.65	5.48	7.34	9.49	7.11	13.39	8.33	12.26	12.45	NA	0
GSM3149573	GSE114753	0.07	0	0	5.52	12.85	33.74	11.66	81.4	1.63	2.02	6.83	5.14	1.31	1.22	1.5	14.88	5.9	11.61	12.43	NA	0
GSM2229313	GSE84207	0.05	120.8	80.66	10.21	16.03	32.94	20.52	68.31	1.6	2.01	15.92	7.38	8.15	8.68	7.71	17.55	12.68	11.98	12.31	NA	0
GSM1670092	GSE68379	0.08	84.75	80.14	6.56	12.73	21.13	15.76	51.66	2.02	1.64	10.25	6.86	8.48	15.6	9.08	14.7	8.46	11.67	12.49	NA	0
GSM3045515	GSE111942	0.04	195.78	640.08	5.52	16.68	15.46	14.56	79.21	1.51	2.1	11.03	12.53	8.19	10.9	5.29	17.83	9.82	11.42	10.35	NA	0
GSM2941498	GSE109379;GSE109381	7.4	232.1	108.29	5.25	10.01	26.42	14.03	81.33	1.61	1.98	9.85	5.88	4.78	7.24	7.66	11.4	9.02	11.69	12.63	NA	0
GSM2405451	GSE90496;GSE109381	6.98	99.61	328.43	5.51	5.16	12.15	16.59	71.66	1.75	1.97	11.8	7.88	5.19	2.92	1.86	8.42	8.08	11.19	11.51	NA	0
GSM2404977	GSE90496;GSE109381	6.28	44.38	128.06	2.5	2.48	1.89	10.79	72.4	1.67	1.98	11.77	7.12	1.66	5.17	0.77	2.84	6.76	10.14	9.7	NA	0
GSM3562969	GSE125105	0.05	173.05	67.54	5.06	9.93	20.61	15.39	57.83	1.68	2.03	11.21	8.41	7.54	5.26	6.28	7.02	4.51	10.9	11.44	NA	0
GSM1203765	GSE49032;GSE49031	0.05	75.62	121.13	4.93	17.23	22.79	17.51	114.96	1.96	1.62	5.73	3.92	4.97	14.77	6.67	26.51	13.09	13.14	12.08	NA	0
GSM2941052	GSE109379;GSE109381	6.13	20.41	0	8.12	12.51	20.39	22.38	62.47	1.68	1.93	12.25	9.74	7.1	7.1	4.82	12.36	8.7	11.96	12.66	NA	0
GSM2285175	GSE85828	0.09	91.93	51.32	5.58	9.36	18.8	15.54	58.98	1.66	1.92	8.78	5.85	6.27	3.09	2.63	9.3	9.69	11.56	11.32	NA	0
GSM2090020	GSE79257	0.05	661.73	251.26	7.28	9.17	25.2	17	81.01	1.57	1.98	11.47	6.33	1.38	0.66	0.9	10.42	6.35	11.95	11.79	NA	0
GSM1850166	GSE72021	0.03	350.97	282.48	3.1	16.9	13.38	12.05	203.59	1.95	1.68	10.3	7.78	5.49	5.86	4.11	14.09	9.87	11.64	11.15	NA	0
GSM1843053	GSE71678	0.03	253	171.06	8.6	23.77	28.34	33.12	97.05	1.55	2.19	21.66	13.87	8.24	11.35	9.01	11.68	10.73	10.83	11.88	NA	0
GSM2796295	GSE104376	0.06	591.49	175.44	7.28	11.66	26.64	23.34	48.08	1.84	2.28	21.81	18.62	7.94	12.06	9.45	13.88	8.39	10.36	10.71	NA	0
GSM3529977	GSE124366	0.06	74.48	38.56	6.07	12.85	20.16	16.44	57.93	1.91	1.63	10.85	7.18	5.79	12.12	7.1	14.54	12.24	12.28	11.63	GSM3529947;GSM3529977;GSM3529966;GSM3529976	4
GSM2403934	GSE90496;GSE109381	6.62	115.52	123.19	5.42	6.01	23.28	11.55	55.71	1.67	2	10.78	6.23	6.79	9.38	4.34	9.82	8.98	12.37	12.5	NA	0
GSM2334598	GSE87571	0.06	66.56	83.9	4.28	13.1	24.72	14.84	68.36	2	1.65	9.5	4.25	10.38	12.1	8.49	15.86	8.84	12.36	12.15	NA	0
GSM3563291	GSE125105	0.05	27.56	16.29	5.23	11.24	24.3	18.14	51.24	1.6	2.06	11.9	8.46	8.39	5.78	5.88	6.33	5.58	10.47	10.72	NA	0
GSM2404385	GSE90496;GSE109381	0.09	107.44	116.39	4.66	10.67	31.19	15.13	64.37	1.71	2.01	6.28	4.97	3.81	5.83	8.35	7.83	7.45	11.55	12.1	NA	0
GSM1236304	GSE51032	0.07	95.06	113.47	4.71	10.21	22.67	14.44	73.66	2	1.63	7.61	5.87	4.76	10.86	9.86	14.14	9.59	11.68	11.78	NA	0
GSM2404702	GSE90496;GSE109381	4.69	218.17	91.49	7.42	9	21.62	15.25	49.6	1.69	1.99	7.78	6.23	3.48	5.35	6.45	10.25	8.87	11.66	12.33	NA	0
GSM2260980	GSE85218;GSE85212	0.05	46.72	97.41	4.86	13.52	13.15	16.49	54.25	2.16	1.62	9.63	6.81	9.44	15.17	6.32	17.71	10.17	11.92	11.36	NA	0
GSM1624858	GSE66552	0.04	132.76	83.47	5.8	9.95	16.19	16.62	68.75	1.65	1.97	17.36	8.33	7.94	6.4	5.17	22.91	10.15	11.65	10.62	NA	0
GSM2815498	GSE105018	0.08	110.92	176.71	4.01	20.18	29.4	14.52	72.36	1.51	1.92	5.42	5.83	2.33	12.93	8.11	13.41	9.83	12.18	12.53	NA	0
GSM3080998	GSE112696	0.11	12532	0	5.48	15.39	14.03	15.04	62.65	1.57	1.98	6.2	4.32	7.21	15.45	5.13	21.08	8.68	12.43	11.53	NA	0
GSM1848090	GSE71955;GSE71957	0.06	629.82	300.19	6.4	22.4	26.93	17.08	104.73	1.59	1.93	7.17	5.74	11.48	12.09	9.12	13.78	13.36	12.39	12.13	GSM1848015;GSM1848090	2
GSM2337285	GSE87648;GSE87650	0.09	55.2	12.59	5.69	10.55	12.76	9.72	26.9	1.61	1.84	6.9	7.28	4.71	8.54	5.5	8.49	7.28	11.61	11.39	NA	0
GSM2973813	GSE109914	0.06	720.72	394.42	7.49	13.37	33.91	18.03	52.85	1.62	1.94	10.21	6.5	4.66	10.15	8.62	13.71	9.2	12.05	12.19	NA	0
GSM3035601	GSE111629	0.09	21725	145.27	6.79	13.41	20.63	14.85	61.6	1.63	1.89	8.25	4.95	10.2	10.56	9.25	14.86	9.26	12	12.04	NA	0
GSM1913840	GSE74193	0.06	91.02	251.8	4.8	14.45	24.95	17.2	61.4	2.04	1.53	11.57	7.12	4.96	8.56	7.8	15.75	9.2	12.18	12.16	NA	0
GSM3026734	GSE69138	0.1	83.87	68.11	4.71	10.6	22.19	10.63	54.04	1.64	2.22	6.41	5.85	5.38	3.94	7.11	9.12	4.36	11.37	11.93	NA	0
GSM2089927	GSE79257	0.04	86.06	66.77	6.66	15.33	29.45	18.31	79.35	1.68	2.04	11.49	7.63	6.69	6.15	2.65	13.56	6.65	11.59	11.35	NA	0
GSM2808890	GSE66351	0.18	57.6	35.44	3.84	5.67	6.34	13.65	28.43	2.04	1.51	5.65	3.87	4.78	2.11	2.74	8.51	6.29	11.84	11.47	GSM2808889;GSM2808890;GSM2808973;GSM2809037	4
GSM3035931	GSE111629	0.11	57.85	45.89	5.63	13.96	10.73	16.96	50.46	1.62	1.99	7.19	5.12	7.24	10.11	5.74	10.65	7.32	11.8	11.32	NA	0
GSM2791826	GSE104210	0.06	251.84	6315	5.68	16.44	18.45	15.83	94.75	1.73	2.03	14	6.66	7.93	14.48	6.47	18.06	8.47	12.33	12.08	NA	0
GSM2943081	GSE109446	0.13	322.85	108.84	6.25	11.79	21	16.32	39.7	1.6	1.98	6.12	4.49	6.57	12.67	6.7	15.54	7.81	12.48	12.35	NA	0
GSM2404501	GSE90496;GSE109381	6.43	110.91	210.22	5.42	9.41	17.55	14.54	53.57	1.67	2.13	8.05	6.92	4.32	5.02	10.46	13.77	5.69	11.58	12.66	NA	0
GSM1425542	GSE59065	0.1	64.21	62.76	3.87	10.84	11.28	12.23	41.73	1.93	1.65	6.69	5.99	4.93	10.63	5.58	11.15	7.82	11.83	11.38	GSM1425542;GSM1425543;GSM1425544	3
GSM2288084	GSE85942;GSE85938	0.03	105.32	81.72	5.91	16.2	112.37	12.29	69.32	1.63	2.07	28.93	21.54	6.63	11.91	26.53	16.25	9.58	10.91	11.91	GSM2288076;GSM2288077;GSM2288078;GSM2288079;GSM2288080;GSM2288081;GSM2288082;GSM2288083;GSM2288084;GSM2288085;GSM2288086;GSM2288087;GSM2288088;GSM2288089;GSM2288094;GSM2288095;GSM2288096;GSM2288097;GSM2288098;GSM2288099;GSM2288100;GSM2288101;GSM2288102;GSM2288103;GSM2288104	25
GSM2299158	GSE86258;GSE86260	0.05	62.69	87.85	5.9	17.4	16.44	17.94	90.91	2.03	1.54	11.3	6.78	11.3	9.37	7.33	17.89	8.91	11.39	11.81	GSM2299151;GSM2299158	2
GSM1425758	GSE59065	0.07	44.93	46.48	4.81	12.48	10.1	12.23	40.75	1.97	1.62	9.22	7.76	6.32	13.06	4.68	8.38	9.23	11.5	10.93	GSM1425753;GSM1425754;GSM1425758	3
GSM2403022	GSE90496;GSE109381	0.08	143.81	118.72	7.24	12.83	23.89	16.05	45.25	1.97	1.58	7.95	6.01	8.8	11.3	8.78	18.86	9.28	12.41	12.7	NA	0
GSM2729906	GSE102177	0.07	41350	157.88	6.44	14.93	39.87	11.33	65.03	1.69	2.01	6.92	6.06	7.63	16.81	10.3	12.28	11.13	12.75	12.8	NA	0
GSM2815165	GSE105018	0.11	32.08	58.62	4.23	12.07	15	15.31	44.16	1.58	1.96	5.36	4.99	2.01	11.5	7.77	10.04	9.59	12.56	12.28	GSM2815165;GSM2815166	2
GSM2261315	GSE85218;GSE85212	0.04	78.7	111.94	7.37	18.31	17.88	18.85	57.96	1.55	2	14.7	7.03	4.67	2.18	2.05	17.39	12.67	11.05	11.03	NA	0
GSM2337598	GSE87648;GSE87650	0.07	97.87	83.39	5.88	17.21	16.5	12.52	46.23	1.78	1.86	9.21	8.73	8.56	16.92	9.17	9.47	9.92	11.39	11.67	NA	0
GSM2404941	GSE90496;GSE109381	4.12	49.65	111.72	3.2	2.8	1.49	15.89	51.44	1.67	1.91	12.63	7.47	2.25	0.96	0.59	2.43	3.86	9.33	8.76	NA	0
GSM2403806	GSE90496;GSE109381	7.51	90.9	101.65	4.85	6.72	6.42	13.71	67.33	1.66	2.06	17.18	6.95	5.05	5.95	1.06	5.66	8.71	11.42	12.23	NA	0
GSM1194442	GSE49149	0.04	55.98	92.31	6.17	16.92	22.56	17.16	99.06	1.9	1.57	15.03	11.11	11.23	15.12	7.49	17.26	10.88	10.85	11.01	NA	0
GSM3090283	GSE112873;GSE112877	0.04	37006	74.91	5.49	13.78	25.5	18.47	51.31	1.49	0.78	9.94	6.49	2.78	10.6	6.02	12.12	8.9	12.08	12.71	GSM3090262;GSM3090263;GSM3090264;GSM3090265;GSM3090266;GSM3090267;GSM3090268;GSM3090269;GSM3090270;GSM3090271;GSM3090272;GSM3090273;GSM3090274;GSM3090275;GSM3090276;GSM3090277;GSM3090278;GSM3090279;GSM3090280;GSM3090281;GSM3090282;GSM3090283;GSM3090284;GSM3090285;GSM3090286;GSM3090287;GSM3090288;GSM3090289;GSM3090290;GSM3090291;GSM3090292;GSM3090293;GSM3090294;GSM3090295;GSM3090297;GSM3090298;GSM…	47
GSM2792085	GSE104210	0.07	399.81	1318.21	5.58	18.13	21.48	15.36	70.77	1.57	2.05	5.97	5.18	5.95	4.82	5.79	16.07	9.85	12.57	12.71	NA	0
GSM1947200	GSE75248	0.07	80.2	106.36	6.61	18.77	26.98	21.49	81.99	2.04	1.62	8.91	6.44	9.49	12.49	9.32	20.43	9.35	11.79	12.35	NA	0
GSM3004045	GSE110607	0.06	128.57	182.96	7.65	15.84	23.95	15.09	61.54	1.62	2.1	9.57	7.03	8.01	12.36	8.55	14.29	6.73	11.99	11.68	GSM3004045;GSM3004071;GSM3004097;GSM3004123	4
GSM1702075	GSE69502	0.06	66.61	104.94	10.22	21.39	32.67	15.72	67.75	1.57	1.87	13.93	6.54	7.01	4.25	3.08	20.47	12.73	12.38	12.5	GSM1702075;GSM1702083;GSM1702102;GSM1702125	4
GSM2403506	GSE90496;GSE109381	9.18	979.91	181.88	4.78	7.95	18.76	13.89	58.59	1.68	1.98	6.8	5.14	7.34	9.93	3.65	10.39	6.44	12.17	12.52	NA	0
GSM1850158	GSE72021	0.03	306.73	249.24	2.81	20.1	15.98	16.91	117.49	1.94	1.72	16.39	6.01	7.52	9.55	4.04	16.18	10.84	12.15	11.63	NA	0
GSM1913817	GSE74193	0.06	144.9	118.69	3.75	12.86	25.5	18.99	77.85	1.93	1.56	7.88	6.38	9.18	3.26	10.31	17.43	9.82	12.03	12.12	GSM1913816;GSM1913817	2
GSM1947153	GSE75248	0.1	201.35	114.61	5.1	12.17	16.39	17.21	43.23	2.1	1.64	6.94	5.39	5.51	11.25	6.94	14.6	6.84	11.88	12.64	NA	0
GSM3189703	GSE115783	0.04	9448	2923	3.46	8.32	21.74	15.07	53.61	1.63	2.03	7.86	7.18	0.77	6.24	1.59	3.95	2.93	10.93	11.12	NA	0
GSM1522966	GSE62219	0.06	56.07	117.19	3.41	3.99	8.94	12.06	62.28	2.13	1.6	12.73	6.6	5.18	8.23	1.78	2.71	7.51	10	9.78	GSM1522966;GSM1522985;GSM1522987;GSM1522988;GSM1522989;GSM1522991	6
GSM2791967	GSE104210	0.05	128.46	345.81	5.52	11.35	19.08	13.05	67.17	1.54	1.94	7.28	7.25	8.07	10.53	3.5	10.75	7.71	11.82	12.21	NA	0
GSM2756808	GSE103186	0.05	15.02	189.46	3.78	15.34	18.4	16.93	67.49	1.69	2.05	19.61	13.29	2.47	19.03	10.45	13.42	10.08	11.06	10.86	GSM2756808;GSM2756824	2
GSM3026776	GSE69138	0.08	2367	22.46	4.96	11.02	26.37	16.68	51.66	1.67	1.93	6.55	5.69	3.16	4.28	4.74	12.8	6.45	12.14	12.18	NA	0
GSM1944215	GSE75153	0.07	47.79	82.95	7.14	15.51	15.35	14.07	60.83	1.97	1.61	6.84	4.62	5.58	3.55	3.62	18.41	10.72	11.88	11.9	NA	0
GSM2818103	GSE105109	0.05	698.07	304.63	4.47	6.84	21.45	15.01	101.33	1.61	2	10	8.32	3.19	17.05	8.94	8.16	4.93	9.63	11.23	GSM2818103;GSM2818102;GSM2818294;GSM2818295	4
GSM1467178	GSE60185	0.06	383.18	514.92	6.8	10.92	18.36	19.55	51.66	2.03	1.64	9.01	7.62	5	8.07	6.06	17.51	9.61	12.09	11.7	NA	0
GSM2679987	GSE100386	0.08	53.96	54.69	7.43	12.47	16.58	16.84	57.95	1.94	1.64	8.42	6.28	3.21	2.29	1.75	15.37	8.93	12.6	11.93	GSM2679987;GSM2679993	2
GSM2940870	GSE109379;GSE109381	5.48	0	17772	3.95	11.69	18.19	15.82	42.54	1.7	2.18	9.26	6.59	1.62	7.36	7.46	9.58	7.38	12.32	12.12	NA	0
GSM2403704	GSE90496;GSE109381	7.13	117.72	117.64	3.86	6.37	16.25	14.65	87.1	1.67	2	12.38	5.61	7.88	7.22	5.13	8.27	9.15	11.88	11.75	NA	0
GSM3440577	GSE121633	0.06	78.27	196.63	7.06	12	17.06	12.92	61.66	2.12	1.67	12.94	9.2	11.72	7.83	9.54	11.32	7.05	10.87	11.04	GSM3440577;GSM3440578	2
GSM2890326	GSE108123;GSE108124	0.06	72	93.83	9.82	16.46	19.66	21.27	93.43	2.06	1.53	11.38	6.18	9.41	19.54	9.53	16.24	11.96	11.71	12.24	GSM2890309;GSM2890326;GSM2890307;GSM2890317;GSM2890335;GSM2890308;GSM2890327	7
GSM2229343	GSE84207	0.08	189.98	145.47	5.96	13.96	26.76	12.4	76.57	1.57	1.88	11.25	4.93	6.87	7.64	9.05	15.05	13.01	12.44	12.51	NA	0
GSM2738283	GSE102468	0.06	17.98	11.3	5.64	9.76	17.69	15.78	43.3	1.62	2.01	8.35	7.26	9.27	8.64	3.42	6.14	4.66	11	11.21	NA	0
GSM2815616	GSE105018	0.07	132	13.33	4.02	15.19	28.85	16.63	70.38	1.62	2.03	7.89	7.15	2.33	19.09	10.92	13.66	11.33	12.66	12.25	NA	0
GSM2334245	GSE87571	0.04	112.91	74.87	6.89	18.53	29.6	18.78	74.36	1.91	1.59	11.23	7.23	7.49	10.7	9.45	20.37	8.65	12.39	12.31	NA	0
GSM2404812	GSE90496;GSE109381	6.87	229.92	166.28	4.73	6.66	17.32	13.98	69.49	1.7	1.93	6.98	4.38	5.74	6.98	6.3	7.99	5.46	11.67	13.16	NA	0
GSM2703233	GSE101443;GSE101445	0.06	82.6	55.73	6.04	11.67	23.22	13.78	50.89	1.64	2.06	11.69	7.58	4.71	11.28	7.59	15.1	8.73	11.79	11.9	GSM2703232;GSM2703233	2
GSM2941456	GSE109379;GSE109381	5.79	203.74	116.56	4.89	8.4	25.24	13.68	58.43	1.66	1.93	7.5	4.6	5.93	9.42	9.97	10.16	7.87	11.94	13.06	NA	0
GSM2645021	GSE99511	0.07	140.2	136.55	7.94	13.96	21.17	16.17	77.37	1.61	2	13.92	6.21	9.05	15.17	2.93	17.1	11.08	11.89	11.58	NA	0
GSM2515116	GSE95488;GSE95486	0.08	8223	66.97	6.97	9.29	12.21	20.63	32.95	1.58	1.93	8.02	6.59	6.95	7.35	5.03	13.43	8.6	11.9	11.07	NA	0
GSM2814422	GSE105018	0.08	111.03	166.13	6.63	15.29	16.19	12.81	54.53	1.56	2.06	6.68	6.62	7.3	11.32	6.92	13.15	9.01	11.94	11.56	GSM2814422;GSM2814423	2
GSM2074844	GSE78732	0.06	142.01	82.35	7.85	15.78	35.54	20.65	80.17	2.03	1.66	9.44	7.2	8.05	5.36	5.25	15.71	10.82	12.2	12.43	GSM2074834;GSM2074844	2
GSM1235896	GSE51032	0.1	38.12	20.14	4.47	6.51	7.25	20.31	24.98	2.32	1.64	9.85	8.08	6.49	7.46	5.38	7.12	5.31	10.48	10.02	NA	0
GSM2815571	GSE105018	0.1	26.06	136.88	4.58	12.07	24.49	15.37	45.95	1.7	1.95	6.74	5.86	2.8	12.58	11.3	10.2	8.07	12.17	12.27	NA	0
GSM1203456	GSE49032;GSE49031	0.09	145.07	117.04	5.9	14.47	22.7	19.98	69.26	1.94	1.57	5.8	4.94	5.7	11.08	7.16	23.98	11.76	13.38	11.27	NA	0
GSM1588374	GSE65163;GSE65205	0.05	346.54	354.61	3.99	14.03	12.71	19.91	84.18	1.93	2.28	19.15	11.16	4.37	9.53	4.48	7.56	10.71	10.87	10.7	NA	0
GSM1194384	GSE49149	0.06	64.29	76.94	6.65	15.42	17.75	17.04	62.15	1.94	1.53	11.65	8.05	7.54	9.17	4.37	16.22	10.01	11.38	11.32	NA	0
GSM2814824	GSE105018	0.07	8119	50.73	4.33	14.27	24.44	18.03	53.77	1.58	1.97	8.56	7.19	2.24	13.96	8.68	13.9	10.68	12.02	11.98	GSM2814824;GSM2814825	2
GSM2349513	GSE88824	0.05	180.97	129.77	4.27	5.55	13.06	12.25	118.07	1.72	1.85	16.67	7.36	7.85	9.45	4.11	4.78	6.35	9.25	9.17	NA	0
GSM2403791	GSE90496;GSE109381	6.76	201.89	100.17	3.39	5.07	9.6	15.68	78.74	1.59	2.04	15.65	6.59	4.9	10.95	2.34	7.38	8.31	11.8	12.41	NA	0
GSM2941763	GSE109379;GSE109381	5.6	963.42	245	7.09	17.11	24.93	14.59	67.35	1.65	1.91	8.79	7.4	8.85	13.85	9.87	12.79	9.22	12.32	13.02	GSM2941351;GSM2941763	2
GSM1235828	GSE51032	0.07	115.75	96.37	6.07	10.6	18.61	16.81	58.41	2.06	1.56	10.29	7.74	10.85	12.8	10.88	19.34	8.2	11.47	11.26	NA	0
GSM3267784	GSE117050	0.05	106.74	119.22	8.46	19.18	15.36	19.09	35.19	1.66	2.03	12.38	7.26	14.11	15.69	5.77	18.5	6.75	12.28	11.66	NA	0
GSM2941081	GSE109379;GSE109381	7.56	27.73	33.16	7.92	13.75	22.13	16.04	51.56	1.61	2	8.57	7.2	7.28	8.68	8.26	17.01	7.79	12.33	12.76	NA	0
GSM2238129	GSE84493	0.14	113.48	12.74	6.1	9.05	13.64	13.17	29.26	1.55	1.87	6.55	5.14	7.33	9.66	6.2	12.13	6.25	12.18	11.85	NA	0
GSM2133373	GSE80685	0.22	60.58	43.33	4.78	6.87	11.39	12.48	20.13	1.84	2.27	4.4	3.85	4.5	8.8	5.66	12.55	6.56	12.89	12.6	NA	0
GSM3025688	GSE111223	0.03	10256	364.18	4.26	14.12	17.4	21.16	72.39	1.71	1.93	8.79	7.16	2.69	11.19	5.36	17.07	10.66	12.05	11.24	NA	0
GSM1842932	GSE71678	0.07	127.55	58.33	7.57	22.92	32.97	17.43	87.04	1.62	2.14	9.47	6.94	8.6	15.77	9.71	10.93	10.15	11.63	12.67	NA	0
GSM2818080	GSE105109	0.08	104.64	420.17	5.02	9.8	30.57	12.66	74.7	1.61	1.93	10.61	5.43	7.8	6.34	4.85	8.31	5.45	11.46	12.86	GSM2818080;GSM2818273;GSM2818272;GSM2818081	4
GSM1235558	GSE51057;GSE51032	0.09	87.05	72.95	4.25	12	9.75	13.65	68.17	2	1.58	6.84	5.71	5.9	11.81	5.15	13.74	9.37	12.03	11.23	NA	0
GSM2404460	GSE90496;GSE109381	7.41	275.72	153.25	6.98	7.71	16.88	15.77	87.61	1.64	2.08	12.65	6.44	4.58	5.04	7.24	16.38	8.57	11.68	12.46	NA	0
GSM3149520	GSE114753	0.06	33.36	54.4	7.85	20.43	34.38	12.39	70.35	1.6	2.24	10.12	9.35	1.46	1.2	1.66	20.03	8.18	11	11.69	NA	0
GSM2091652	GSE79329	0.07	110.11	142.3	7.71	18.58	19.01	16.64	63.26	1.64	1.94	10.17	7.24	8.06	11.98	5.56	15.03	9.06	12.4	11.9	NA	0
GSM2136640	GSE80762	0.07	0	0	6.56	17.62	14.22	20.51	64.37	1.75	1.92	9.42	4.47	7.2	10.16	3.49	12.87	9.62	12.18	12.41	GSM2136640;GSM2136641	2
GSM1522991	GSE62219	0.06	63.79	93.86	6.69	10.79	12.92	14.88	71.93	1.92	1.6	10.63	5.14	8.13	10.31	0.89	5.19	12.14	11.03	10.5	GSM1522966;GSM1522985;GSM1522987;GSM1522988;GSM1522989;GSM1522991	6
GSM1505062	GSE61450;GSE61454	0.15	152.77	449.53	4.18	7.81	11.32	13.27	35.09	1.9	1.6	4.98	3.9	5.05	1.82	5.8	10.13	5.59	11.63	11.9	NA	0
GSM2404524	GSE90496;GSE109381	7.38	308.59	127.14	5.69	15.75	27.33	15.78	71.25	1.66	1.98	12.35	6.87	5.52	9.78	9.37	10.67	8.22	12.2	12.66	NA	0
GSM2363684	GSE89278	0.06	2.93	2325	6.19	11.28	21.76	11.76	43.45	1.65	1.95	10.55	8.97	7.84	12.43	8.57	16.55	7.69	11.58	11.4	NA	0
GSM1842971	GSE71678	0.06	1075.5	59.09	6.34	20.57	31.4	18.95	87.73	1.63	2.22	8.83	8.05	6.71	14.89	11.77	11.55	8.46	11.87	12.59	NA	0
GSM1914066	GSE74193	0.03	47.38	84.53	5.68	19.64	35.01	20.27	89.54	2.01	1.59	10.45	7.77	9.35	4.97	11.49	15.77	9.01	11.95	12.29	NA	0
GSM1912566	GSE74167;GSE107215	0.08	57.88	118.04	6.12	19.93	15.47	14.76	73	1.67	2.06	7.21	7.53	7.77	11.58	6.18	15.87	10.76	11.87	11.93	GSM1912566;GSM1912567;GSM1912568	3
GSM2403941	GSE90496;GSE109381	7.18	229.8	124.98	5.65	10.58	24.31	13.41	85.8	1.61	2.09	13.48	5.74	7.34	10.73	5.41	12.92	9.79	12.23	13.09	NA	0
GSM2404299	GSE90496;GSE109381	5.79	110.97	128.65	5.69	13.74	44.62	17.35	99.39	1.69	2	16.23	9.57	6.01	10.16	13.17	14.34	10.48	12.1	12.73	NA	0
GSM2403434	GSE90496;GSE109381	0.12	155.41	110.53	3.02	13.01	29.51	11.2	57.45	1.94	1.64	9.1	4.58	3.64	12.58	11.52	12.13	8.91	12.35	13.44	NA	0
GSM1670461	GSE68379	0.18	61.78	51.4	4.04	11.75	5.97	14.3	40.36	1.74	1.7	4.4	2.98	5.74	11.13	1.84	15.67	8.48	13.85	11.43	NA	0
GSM2238102	GSE84493	0.12	79.96	42.11	7.75	9.11	14.81	16.04	14.5	1.7	2.51	7.61	6.81	8.74	10.29	8.11	12.74	6.61	11.55	11.39	GSM2238102;GSM2238135	2
GSM2062686	GSE77965	0.09	68.27	57.88	4.11	11.41	16.39	12.21	49.47	1.93	1.64	5.98	5.78	6.53	11.28	7.61	15.86	8.6	12.66	11.3	GSM2062679;GSM2062680;GSM2062681;GSM2062682;GSM2062683;GSM2062684;GSM2062685;GSM2062686	8
GSM1905323	GSE73895	0.05	0	0	4.72	8.72	27.32	14.27	106.43	1.61	1.93	9.13	6.64	3.01	5.69	6.27	12	7.21	11.6	11.97	GSM1905322;GSM1905323	2
GSM2941380	GSE109379;GSE109381	8.27	525.71	164.35	6.31	8.71	21.54	18.44	107.74	1.62	2.15	11.48	4.79	5.43	3.5	2.48	11.61	6.67	12.06	12.34	NA	0
GSM2293183	GSE86078	0.06	133.44	106.2	7.28	17.12	22.92	16.62	55.89	1.58	2.14	14.01	10.11	11.61	13.06	8.95	7.88	7.29	11.07	11.56	GSM2293183;GSM2293184	2
GSM1532427	GSE62727	0.05	125.61	156.05	4.01	16.45	18.37	16.63	106.83	1.94	1.59	6.99	4.79	8.43	13.97	6.61	24.48	13.08	11.51	11.4	NA	0
GSM3563350	GSE125105	0.04	7972	49.62	4.52	10.64	31.49	14.5	67.89	1.66	2.07	15.97	10.34	7.57	7.99	8.34	5.99	5.19	10.37	10.93	NA	0
GSM2337557	GSE87648;GSE87650	0.08	99.98	97.22	6.59	15.8	19	15.76	54.7	1.6	2.21	9	8.15	8.42	16.59	8.14	10.88	10.18	11.7	11.64	NA	0
GSM1522994	GSE62219	0.07	74.47	93.34	4.65	9.39	13.39	11.47	83.47	2.06	1.59	7.81	4.23	8.35	12.91	0.97	7.48	11.46	11.07	10.71	GSM1522986;GSM1522990;GSM1522992;GSM1522993;GSM1522994;GSM1523001	6
GSM2941377	GSE109379;GSE109381	6.54	28.83	21079	5.97	17.33	42.59	13.61	95.96	1.64	2.04	7.53	6.89	5.53	6.8	11.51	10.32	7.9	12.48	12.89	NA	0
GSM2288105	GSE85942;GSE85938	0.09	54.77	59.43	4.69	9.71	20.44	8.8	42.07	1.73	1.97	8.76	6.68	4.83	7.81	8.33	10.63	7.59	12.22	11.96	GSM2288088;GSM2288089;GSM2288090;GSM2288091;GSM2288092;GSM2288093;GSM2288105;GSM2288106	8
GSM2865175	GSE107351;GSE107353	0.08	18323	29.67	4.14	9.2	21.85	14.31	34.17	1.68	2.01	10.57	8.1	2.62	10.88	8.34	7.51	8.05	11.42	11.68	NA	0
GSM2739744	GSE102504	0.03	131.41	101.25	6.44	8.95	14.19	18.26	53.4	1.61	2.02	16.77	13.13	7.01	6.61	5.72	16.55	8.61	11.27	10.67	NA	0
GSM2212797	GSE83691	0.05	179.43	13.73	7.23	22.63	35.88	15.83	63.13	1.67	1.78	14.74	10.1	3.37	2.94	5.47	24.69	7.43	11.85	10.71	GSM2212795;GSM2212796;GSM2212797;GSM2212798	4
GSM2667523	GSE99994;GSE99996	0.04	0	477.76	5.04	15.49	39.92	20.92	68.02	1.66	1.98	14.82	10.08	2.03	15.4	9.34	13.17	9.82	11.39	12.54	GSM2667521;GSM2667522;GSM2667523	3
GSM2260533	GSE85210	0.07	144.54	106.01	5.44	13.36	28.62	13.88	72.2	1.67	2.07	9.74	6.18	7.09	12.94	7.57	12.18	12.2	11.86	12.06	NA	0
GSM1519011	GSE62053	0.07	85.84	97.49	3.94	14.75	27.99	11.89	67.42	1.62	1.95	11.61	4.71	5.28	4.75	8.5	12.62	9.85	12.96	12.48	GSM1519011;GSM1519012;GSM1519013;GSM1519014;GSM1519015;GSM1519016	6
GSM1920441	GSE74432	0.06	74.07	90.25	5.22	8.37	8.97	17.6	71.67	1.7	2.04	14.41	6.86	5.6	6.05	3.31	20.14	7.37	11.88	10.67	NA	0
GSM1236336	GSE51057;GSE51032	0.06	76.61	66.75	4.87	13.54	17.99	13.89	63.4	1.89	1.61	9.45	7.21	7.25	9.13	6.43	13.02	8	11.52	11.25	NA	0
GSM2405252	GSE90496;GSE109381	3.87	330.04	165.49	6.42	14.27	42.66	15.6	63.53	1.64	1.99	14.97	10.61	8.72	11.74	8.83	19.23	9.07	11.69	12.17	NA	0
GSM2337551	GSE87648;GSE87650	0.05	110.51	149.23	8	16.39	23	13.18	62.67	1.66	2.23	13.81	10.46	10.99	19.55	6.94	11.52	11.12	10.96	11.54	NA	0
GSM1236182	GSE51032	0.09	94.62	88.56	6.18	10.99	14.87	15.55	52.95	2.13	1.61	7.71	6.26	6.81	8.14	6.24	16.92	8.89	11.8	11.42	NA	0
GSM1867835	GSE63695	0.22	10.57	9.33	2.63	3.9	3.53	7.88	11.07	1.59	1.71	4.52	4.02	3.41	4.41	2.74	4.6	3.89	11.05	10.99	NA	0
GSM1914196	GSE74193	0.14	63.06	560.71	4.62	8.98	15.17	3.27	39.95	1.86	1.67	5.29	3.99	4.51	6.77	6.27	14.11	5.42	12.62	12.43	NA	0
GSM2186934	GSE82234	0.1	242.31	131.42	5.69	8.19	14.83	14.95	48.14	1.74	2.06	7.24	4.48	3.73	2.27	4.88	8.08	9.22	11.45	11.91	GSM2186934;GSM2186937	2
GSM1496822	GSE61107	0.03	84.98	75.66	5.42	17.16	28.83	18.36	94.19	1.61	2.04	15.99	7.47	11.69	5.32	4.28	13.37	11.77	11.05	11.2	NA	0
GSM1922505	GSE74548	0.1	74.47	99.88	5.14	7.79	17.02	12.1	77.34	1.63	1.98	7.02	4.75	3.32	3.71	2.25	9.13	7.12	11.83	11.85	GSM1922504;GSM1922505	2
GSM2535577	GSE86650;GSE86648	0.05	34430	0	2.82	13.46	17.92	16.91	82.14	1.6	2.11	9.02	6.8	3.34	4.59	6.85	11.19	10.42	11.62	10.98	GSM2535572;GSM2535573;GSM2535574;GSM2535575;GSM2535576;GSM2535577	6
GSM1931572	GSE74738	0.07	115.97	192.85	8.17	17.17	24.95	12.47	59.06	1.56	1.88	7.97	5.34	5.25	3.24	2.83	17.14	11.45	12.35	12.92	NA	0
GSM2843773	GSE106600	0.07	180.8	183.3	6.05	15.19	24.16	16.27	84.34	1.63	2.03	10.22	7.34	5.76	11.31	6.83	10.76	9.85	12.17	11.86	NA	0
GSM2350768	GSE88883	0.04	163.69	345.27	6.76	15.92	30.89	18.11	94.28	1.63	1.97	11.67	6.87	5.81	14.54	8.72	21.67	9.41	12.67	12.64	NA	0
GSM3440645	GSE121633	0.11	242.01	56.7	6.46	13.38	17.69	16.07	70.47	1.98	1.64	6.22	5.06	7.4	16	6.46	11.53	11.38	12.43	11.86	GSM3440644;GSM3440645	2
GSM3156482	GSE114935	0.08	6800	0	7.59	11.48	16.55	15.85	46.06	1.69	2.04	10.98	7.86	8.53	13.16	7.52	8.51	7.97	11.57	11.17	GSM3156188;GSM3156482	2
GSM2133361	GSE80685	0.09	73.84	53.79	6.06	9.9	22.43	13.63	26.92	1.79	2.2	8.57	7.67	5.37	8.66	9.07	13.73	7.75	11.93	12.25	NA	0
GSM2865137	GSE107351;GSE107353	0.1	0	14.29	4.01	8.98	16.5	12.77	36.44	1.71	2.38	8.31	6.67	2.12	9	5.88	6.4	7.14	11.41	11.18	NA	0
GSM3025683	GSE111223	0.06	710	1276.12	4.18	16.02	16.29	19.12	81.2	1.69	2	11.51	7.06	2.92	13.77	5.75	14.31	9.62	11.83	11.33	NA	0
GSM2403929	GSE90496;GSE109381	7.08	106.96	140.71	5.74	7.62	24.74	13.05	72.9	1.71	1.85	10.04	6.06	8.27	13.24	5.95	15.28	7.84	12.28	12.61	NA	0
GSM1505160	GSE61453;GSE61454	0.18	95.21	208.82	7.25	8.95	14.27	14.59	38.05	2.04	1.68	4.39	3.84	0.68	0.89	1.25	3.9	2.14	11.38	11.9	NA	0
GSM2940769	GSE109379;GSE109381	6.82	201.53	108.17	4.98	16.99	39.47	13.74	71.96	1.75	2.04	12.77	8.14	4.31	9.39	10.19	15.04	7.72	12.38	12.84	NA	0
GSM2405385	GSE90496;GSE109381	4.23	14824	159.29	5.61	16.67	34.04	13.99	66.43	1.62	2.09	13.05	10.74	6.13	11.83	14.09	14.24	9.4	12.05	11.62	NA	0
GSM3035683	GSE111629	0.04	206.34	63.79	5.9	12.81	28.45	17.63	75.18	1.6	2.06	7.33	7.08	6.69	12.75	9.36	15.94	8.87	12.29	12.2	NA	0
GSM2277274	GSE85566;GSE85568	0.08	97.63	55.93	7.53	12.63	27.47	15.31	42.92	1.66	1.97	8.45	7.68	8.98	14.07	8.04	16.19	8.31	11.81	12.11	NA	0
GSM2941571	GSE109379;GSE109381	5.35	20.89	40	6.51	10.73	14.95	14.99	33.57	1.65	2.26	7.92	6.35	6.68	8.12	8.11	7.87	8.31	11.88	11.8	NA	0
GSM1236204	GSE51057;GSE51032	0.09	70.61	70.89	4.78	9.92	10.56	12.81	58.74	2.05	1.87	7	5.79	6.64	13.32	6.57	11.51	8.15	11.44	11.02	NA	0
GSM2404467	GSE90496;GSE109381	6.41	187.85	135.82	5.34	10.43	24.02	14.04	80.21	1.67	2.04	13.2	6.39	7.09	7.51	11.69	15.69	7.62	11.91	12.2	NA	0
GSM2221606	GSE83917;GSE84043	0.09	79.42	63.08	6.25	11.6	27.35	14.18	36.92	1.86	2.34	10.67	8.88	4.86	10.9	8.46	10.43	9.32	11.86	12.14	GSM2221606;GSM2221610	2
GSM1505175	GSE61453;GSE61454	0.13	56.56	168.73	6.2	12.02	14.84	11.74	36.71	1.88	1.63	5.97	4.24	0.86	0.76	1.5	4.72	2.22	11.5	12.06	NA	0
GSM2403110	GSE90496;GSE109381	0.08	404.41	112.1	2.53	15.05	26.68	14.22	87.44	2.08	1.68	9.12	6.23	5.45	15.6	10.92	19.51	10.89	12.25	12.88	NA	0
GSM2794600	GSE104293	9.34	248.53	236.38	3.05	3.16	2.74	18.6	96.68	1.6	2.02	16.39	8.27	3.6	4.76	0.31	6.59	4.51	10.74	10.43	NA	0
GSM2062395	GSE77954;GSE77955	0.04	500.4	136.02	5.66	13.29	30.97	15.05	87.87	1.54	1.93	15.76	11.46	5.18	10.56	10.74	12.57	9.92	11.24	12.32	NA	0
GSM2416806	GSE90871	0.07	288.85	250.16	5.71	13.11	37.21	14.1	71.45	1.7	2.03	13.16	8.99	6.36	10.99	8.52	10.57	9.08	11.11	11.85	NA	0
GSM2261386	GSE85218;GSE85212	0.04	66.54	104.28	5.84	16.2	22.35	17.6	60.61	1.61	2.1	19.54	11.11	8.64	19.22	6.84	16.71	11.28	11.2	10.96	NA	0
GSM1842895	GSE71678	0.04	221.13	118.16	6.33	14.25	31.46	18.45	84.08	1.53	2.13	11.19	7.81	7.87	5.06	6.48	7.08	6.33	11.79	12.78	NA	0
GSM1438804	GSE59524	0.1	121.99	189.47	7.05	16.57	23.86	21.06	65.71	1.99	1.75	6.98	5.12	8.88	14.7	7.18	19.35	10.36	12.56	12.42	NA	0
GSM3385046	GSE119847;GSE119846	0.1	139.34	85.11	6.73	12.19	24.04	16.58	67.79	1.61	1.99	7.26	6.32	7.19	9.57	8.46	14.7	9.22	12.34	11.64	GSM3385074;GSM3385046;GSM3385052;GSM3385064;GSM3385029;GSM3385085;GSM3385066;GSM3385036;GSM3385042;GSM3385030;GSM3385065;GSM3385078;GSM3385077;GSM3385048;GSM3385080;GSM3385060;GSM3385067;GSM3385084;GSM3385081;GSM3385045;GSM3385056;GSM3385071;GSM3385035;GSM3385072;GSM3385055;GSM3385049;GSM3385061;GSM3385044;GSM3385082;GSM3385033;GSM3385047;GSM3385059;GSM3385086;GSM3385058;GSM3385037;GSM3385050;GSM…	59
GSM2133434	GSE80685	0.15	4417	0	6.23	8.97	11.31	12.3	30.53	1.55	1.95	4.95	4.29	6.51	8.83	4.94	10.7	5.91	12.05	12.01	GSM2133429;GSM2133434	2
GSM1865187	GSE72556	0.06	316.11	158.86	7.04	8.85	28.34	9.98	77.97	1.53	2	10.6	6.31	1.92	3.71	2.75	4.43	3.98	9.89	10.72	NA	0
GSM1755310	GSE70460	7.31	140.66	155.19	5.83	10.29	17.57	15.02	85.06	1.68	1.97	12.47	7.47	8.15	12.19	4.14	10.36	10.86	12.05	12.3	NA	0
GSM1236361	GSE51057;GSE51032	0.1	87.81	69.67	4.14	9.85	11.15	12.36	53.82	1.94	1.61	8.83	5.38	5.69	10	5.86	14.19	7.37	11.79	11.24	NA	0
GSM2449511	GSE93266	0.07	121.88	150.48	7.72	15.17	21.29	16.69	61.66	1.69	1.94	12.41	5.91	8.43	18.41	6.67	19.96	11.06	12.49	11.91	NA	0
GSM3264330	GSE116924	0.06	134.16	75.57	6.4	15.91	20.42	16.25	59.11	1.62	1.98	13.12	8.24	6.25	5.37	6.16	11.51	9.46	11.95	11.07	GSM3264310;GSM3264311;GSM3264312;GSM3264313;GSM3264314;GSM3264315;GSM3264316;GSM3264317;GSM3264319;GSM3264320;GSM3264321;GSM3264322;GSM3264323;GSM3264324;GSM3264325;GSM3264326;GSM3264327;GSM3264328;GSM3264329;GSM3264330;GSM3264331;GSM3264332;GSM3264333	23
GSM2943067	GSE109446	0.08	181.14	90.44	4.75	13.86	22.59	15.49	54.94	1.59	1.96	7.64	7.17	8.4	15	6.44	15.36	9.03	11.83	11.94	NA	0
GSM2814367	GSE105018	0.06	175.67	341.27	6.17	15.05	15.9	10.53	57.35	1.66	1.87	7.55	5.93	6.29	11.64	6.03	16.36	7.02	12.13	11.73	GSM2814366;GSM2814367	2
GSM1858719	GSE72251;GSE72308	0.09	59.53	47.53	8.47	14.87	23.16	16.73	59.48	2.11	1.73	10.64	7.83	8.5	15.45	3.39	12.75	10.63	12.25	11.75	NA	0
GSM2430111	GSE92469;GSE92462	0.06	158.35	86.03	7.2	15	26.87	17.72	72.71	1.62	2.12	8.53	5.05	5.93	10.96	8.42	10.5	8.49	11.49	12.68	NA	0
GSM3440354	GSE121633	0.09	243.68	103.88	6.56	14.57	17.03	16.44	80.47	2.1	1.69	7.72	5.07	6.03	11.43	5.01	17.28	10.98	12.49	12.03	GSM3440353;GSM3440354	2
GSM3396872	GSE120250	0.06	54.37	384	8.12	11	11.24	17.33	45.66	1.56	1.95	13.91	8.86	7.42	7.81	4.31	15.07	7.71	11.5	11.08	NA	0
GSM2791988	GSE104210	0.08	229.97	174.83	5.93	16.96	21.94	12.47	63.96	1.58	1.91	10.81	5.83	6.76	13.84	6.92	14.34	7.31	12.29	12.4	NA	0
GSM1468992	GSE60274	0.14	503.16	418.32	6.44	15.97	12.77	14.27	45.38	1.84	1.68	4.32	4.43	5.46	13.05	5.06	21.25	8.35	13.93	13.36	NA	0
GSM2405440	GSE90496;GSE109381	5.95	177.82	243.32	4.03	15.17	26.23	13.87	84.52	1.6	2.1	11.59	7.93	3.66	4.06	9.08	14.77	7.99	12.18	12.75	NA	0
GSM3440422	GSE121633	0.04	66.53	128.11	9.62	27.9	48.31	16.4	116.18	2.08	1.66	13.46	9.28	10.01	11.17	1.62	35.38	10.01	12.4	11.78	NA	0
GSM1203880	GSE49032;GSE49031	0.1	93.62	84.55	4.8	14.87	16.67	17.55	81.23	1.9	1.64	6.24	3.62	4.27	10.36	7.11	18.21	9.26	12.92	11.53	NA	0
GSM2825195	GSE105288;GSE105260	0.06	113.69	170.35	3.45	15.02	28.77	13.68	74.54	1.62	1.86	10.91	5.64	9.18	10.94	7.83	11.5	8.28	11.46	12.08	NA	0
GSM3440381	GSE121633	0.07	121.19	62.18	7.67	15.53	26.22	16.86	72.57	2.03	1.65	10.05	6.47	7.98	13.16	8.52	18.28	10.7	12.09	11.83	NA	0
GSM1850150	GSE72021	0.04	261.12	298.06	7.68	16.5	22.55	18.82	74.1	2.05	1.55	13.02	6.77	12.35	9.91	1.73	11.47	14.43	11.16	11.59	NA	0
GSM2403362	GSE90496;GSE109381	7.43	73.51	144.76	2.14	5.18	13.07	9.52	40.96	2.02	1.53	5.74	4.67	4.47	6.84	4.1	8.18	5.91	12.38	12.91	NA	0
GSM3190125	GSE115797	0.05	0	0	6.01	13.38	18.01	14.74	50.12	1.6	2.34	9.92	8.26	4.32	3.67	2.31	9.14	9.57	11.26	11.21	NA	0
GSM1588369	GSE65163;GSE65205	0.04	857.93	664.18	4.34	13.24	17.38	20.72	83.62	1.98	2.44	18.22	14.71	4.8	10.92	4.84	9.31	11.57	11.02	10.89	NA	0
GSM2941002	GSE109379;GSE109381	7.48	22755	0	4.25	7.36	6.05	16.47	75.6	1.65	1.95	14.04	6.7	3.52	4.75	1.89	10.36	7.19	11.48	12.18	NA	0
GSM2459737	GSE93646	0.09	90.42	64.98	2.02	4.8	12.98	14.59	66.58	1.69	2.04	9.8	4.69	3.98	2.15	1.95	7.51	5.18	10.25	10.7	NA	0
GSM2404744	GSE90496;GSE109381	0.1	89.71	1209.1	5.89	12.99	23.09	12.1	42.77	1.66	2.11	8.25	5.79	8.23	7.35	7.31	12.22	8.31	11.63	12.35	NA	0
GSM2756787	GSE103186	0.03	168.85	155.5	3.52	18.69	17.51	15.25	86.5	1.64	1.92	16.54	11.48	2.89	14.51	8.82	15.55	10.52	10.98	10.89	GSM2756787;GSM2756800	2
GSM2656332	GSE99863	0.04	351.69	140.38	6.19	16.99	47.71	14.32	64.55	1.65	2.15	14.12	10.02	7.58	15.52	14.52	17.73	7.04	12.18	12.46	NA	0
GSM1954498	GSE75405;GSE75406	0.11	73.63	45.16	5.24	10.69	18.13	11.84	48.21	1.98	1.66	7.85	5.29	4.36	8.7	7.52	12.62	7.44	12.28	11.66	GSM1954497;GSM1954498;GSM1954507;GSM2196076	4
GSM1204139	GSE49032;GSE49031	0.08	128.58	99.65	5.69	14.35	22.13	15.77	91.39	1.85	1.7	8.07	5.6	5.59	12.86	7.24	17.95	10.89	12.49	11.71	NA	0
GSM1668826	GSE68342;GSE68344	0.06	74.53	38.04	5.73	16.19	28.25	15.05	59.16	1.53	1.88	7.51	4.62	1.54	1.06	2.33	12.29	8.43	12.9	11.83	GSM1668822;GSM1668823;GSM1668824;GSM1668825;GSM1668826;GSM1668827;GSM1668828;GSM1668829;GSM1668830;GSM1668831;GSM1668832;GSM1668833;GSM1668834;GSM1668835;GSM1668836;GSM1668837;GSM1668838;GSM1668839;GSM1668840;GSM1668841;GSM1668842;GSM1668843;GSM1668844;GSM1668845	24
GSM1506396	GSE61496	0.04	106.11	110.49	4.79	19.54	18.7	21.79	80.04	2.09	1.73	11.9	8.83	7.78	11.8	7.78	17.62	12.05	12.14	11.33	GSM1506396;GSM1506402	2
GSM1914111	GSE74193	0.06	50.89	106.39	4.62	13.38	29.9	19.31	68.12	2.06	1.57	8.7	5.07	8	3.82	9	12.07	8.43	11.89	11.79	GSM1914111;GSM1914112	2
GSM1505163	GSE61453;GSE61454	0.11	97.95	238.64	6.35	13.26	14.61	18.17	39.94	1.99	1.59	6.32	5.26	1.48	0.59	0.64	4.64	2.44	11.27	11.73	NA	0
GSM2404375	GSE90496;GSE109381	7.2	123.17	122.94	5.48	7.14	15.69	15.46	79.41	1.67	1.95	8.58	5.11	6.53	10.71	5.3	7.44	9.26	11.96	12.75	NA	0
GSM1914034	GSE74193	0.08	140.28	656.97	4.92	15.24	22.2	16.52	54.25	1.84	1.64	5.81	5.01	5.37	6.05	9.4	16.03	9.4	12.36	12.49	NA	0
GSM2719565	GSE101961	0.02	94.85	149.19	9.02	25.71	46.77	18.14	110.1	2.05	1.64	9.27	6.96	9.72	16.42	4.15	15.12	14.41	12.36	12.62	NA	0
GSM2617107	GSE98876	0.05	27.05	39.57	6.93	13.88	28.42	16.7	41.84	1.58	2.02	11.48	10	9.27	14.37	12.28	12.15	10.41	11.47	11.64	NA	0
GSM1848025	GSE71955;GSE71957	0.08	179.24	172.4	4.9	16.21	20.59	18.22	76.25	1.64	1.96	9.18	4.19	10.64	14.93	7.11	14.74	11.78	12.31	11.84	GSM1848025;GSM1848100	2
GSM1947196	GSE75248	0.08	267.56	188.76	4.63	15.5	17.84	16.18	43.84	1.99	1.63	5.86	6.08	4.35	11.87	6.36	11.97	7.76	12.18	12.81	NA	0
GSM3563500	GSE125105	0.05	63.17	58.62	5.38	15.13	24.38	15.81	68.92	1.72	2.03	13.04	8.45	11.45	6.11	9.79	5.82	6.94	10.8	11.1	NA	0
GSM2403525	GSE90496;GSE109381	7.68	634.4	155.25	6.01	7.2	11.43	14.83	69.27	1.64	1.93	10.79	5.65	4.73	7.64	2.53	13.6	10.66	11.46	12.78	NA	0
GSM2405289	GSE90496;GSE109381	7.37	14615	135.72	5.05	18.39	39.17	11.09	72.28	1.62	2.09	8.38	7.09	4.24	6.7	9	11.53	8.28	12.56	13.04	NA	0
GSM3530058	GSE124366	0.12	45.04	33.95	5.95	9.73	14.72	14.65	31.91	1.52	1.87	6.54	4.89	5.53	8.31	5.17	12.54	6.54	12.13	11.68	GSM3530058;GSM3530152	2
GSM1592147	GSE65307;GSE65306	0.06	146.65	92.63	6.53	15.02	30.02	13.03	71.21	1.65	1.99	10.07	7.17	7.83	15.88	7.98	9.94	9.62	11.87	12.64	GSM1592146;GSM1592147	2
GSM3529947	GSE124366	0.09	111.09	53.22	8.46	14.53	26.07	15.14	50.24	1.89	1.65	8.7	6.2	6.56	6.35	3.07	16.06	9.5	12.32	12.39	GSM3529947;GSM3529977;GSM3529966;GSM3529976	4
GSM2089952	GSE79257	0.05	163.7	122.89	8	20.54	21.04	19.55	97.92	1.62	2.01	15.9	6.92	4.99	1.27	1.41	11.3	10.44	12.02	11.65	NA	0
GSM2711285	GSE101641	0.07	351.92	372.32	9.22	14.11	20.31	17.79	76.74	1.67	1.91	9	5.08	10.67	15.77	6.54	15.18	9.83	12.14	12.57	NA	0
GSM2337566	GSE87648;GSE87650	0.03	135.87	45.25	8.01	10.05	18.45	24.56	31.37	1.88	2.17	29.87	32.69	10.6	12.12	9.21	11.98	7.1	8.95	9.52	NA	0
GSM2337431	GSE87648;GSE87650	0.04	20.08	23.81	6.37	7.55	15.98	16.58	23.48	1.91	1.98	18.18	17.3	7.99	10.21	6.51	9.18	7.11	9.87	10.4	NA	0
GSM1681188	GSE68777	0.05	10095	0	6.3	13.47	29.11	17.2	53.57	2.01	1.76	11.93	10.24	4.75	6.18	2.86	10.53	0	11.25	11.16	NA	0
GSM1886976	GSE73115	0.1	149.3	126.73	6.49	18.34	20.34	17.45	87.34	1.98	1.66	6.96	4.15	7.01	16.41	7.53	26.48	10.48	13	12.24	GSM1886969;GSM1886970;GSM1886975;GSM1886976	4
GSM2756857	GSE103186	0.03	127.4	64.43	4.02	18.39	18.08	16.3	80.05	1.58	2.09	17.99	14.47	3.11	16.22	9.05	13.82	10.8	11.03	11.04	GSM2756857;GSM2756868	2
GSM3035401	GSE111629	0.05	93.91	552.83	9.17	19.51	20.98	18.49	74.67	1.71	2.05	15.48	8.74	14.68	17.02	6.69	16.44	9.19	11.7	11.5	NA	0
GSM1425628	GSE59065	0.08	67.78	51.73	3.56	11.18	12.58	13.47	41.66	1.94	1.61	9.8	7.12	4.88	10.2	6.93	11.25	7.96	11.64	11.28	GSM1425627;GSM1425628	2
GSM3440706	GSE121633	0.1	86.19	83.04	6.99	13.02	14.39	16.63	65.53	2.05	1.74	7.36	4.66	6.29	10.98	5.25	10.71	9.78	12.55	11.74	GSM3440706;GSM3440707	2
GSM2238036	GSE84493	0.16	69.92	50.24	5.79	7.73	15.48	13.79	25.47	1.76	2.24	6.34	5.48	5.51	7.03	6.12	6.96	6.53	11.94	11.98	NA	0
GSM1914679	GSE74214	0.05	15570	0	5.47	16.24	22.99	14.98	99.89	1.67	1.98	8.22	5.74	5	11.39	5.13	13.01	7.69	11.85	12.24	NA	0
GSM2814937	GSE105018	0.08	62.44	118.69	4.41	13.31	24.65	15.66	40.75	1.63	1.94	7.81	5.95	2.25	3.81	11	8.97	8.99	11.76	12.04	NA	0
GSM1913645	GSE74193	0.06	111.73	125.28	2.24	17.07	27.16	19.07	121.71	2.12	1.58	8.75	6.68	8.52	12.33	9.44	20.33	10.62	11.54	11.76	GSM1913645;GSM1913646	2
GSM2337381	GSE87648;GSE87650	0.04	25.02	20.54	8.06	11.58	13.21	18.76	41.8	1.88	2.27	24.09	18.67	10.42	14.55	5.61	8.39	8.95	9.67	9.9	NA	0
GSM1906636	GSE73949;GSE73950	0.05	89.35	98.09	5.63	12.4	32.39	17.07	34.79	1.64	1.93	13.33	12.4	2.99	1.64	3.84	8.77	9.15	11.01	11.96	NA	0
GSM2818085	GSE105109	0.08	7351	368.61	4.4	9.89	28.71	12.42	72.08	1.54	1.89	6.77	5.11	3.73	15.42	4.79	11.49	5.72	10.99	12.87	GSM2818085;GSM2818276;GSM2818277;GSM2818084	4
GSM2815460	GSE105018	0.07	99.55	0	4.14	14.35	29.39	15.5	57.12	1.57	1.94	7.69	5.39	2.15	14.08	6.97	11.39	11	12.35	12.48	NA	0
GSM3440677	GSE121633	0.05	136.91	141.04	7.92	15.2	31.79	18.19	92.1	2.02	1.68	12.37	7.58	7.25	10.88	5.99	7.39	10.37	11.99	12.07	NA	0
GSM1613989	GSE66077;GSE66078	0.04	76.49	37.28	6.56	9.33	17.18	16.43	31.67	1.83	1.59	18.64	15.35	3.58	1.93	4.02	10.99	7.74	10.75	10.94	GSM1613989;GSM1613993;GSM1613996	3
GSM2815261	GSE105018	0.07	251.97	41.98	4.85	14.57	24.42	16.91	67.01	1.66	1.93	8.32	6.1	2.43	6.01	9.02	8.18	13.13	12.08	12.14	GSM2815260;GSM2815261	2
GSM2405099	GSE90496;GSE109381	0.07	137.44	171.16	6.79	14.33	30.72	11.85	49.3	1.6	1.82	8.36	5.87	7.87	12.06	12.34	15.45	7.08	12.57	12.11	NA	0
GSM1865192	GSE72556	0.08	124.7	144.71	8.23	10.53	16.98	14.02	51.69	1.68	1.88	8.78	6.73	4.53	3.79	4.08	5.72	5.42	10.73	11.08	NA	0
GSM2814236	GSE105018	0.07	102.98	145.9	6.5	14.14	19.71	14.14	36.21	1.76	1.7	7.3	7.05	9.85	6.35	6.06	13.44	8.66	12.19	11.76	NA	0
GSM1466992	GSE60185	0.09	236.34	266	7.57	9.97	21.31	14.55	58.38	1.96	1.63	6.14	4.73	7.86	8.32	9.43	17.56	9.94	12.63	12.64	NA	0
GSM2819498	GSE105123;GSE105124	0.09	168.07	79.92	5.95	15.04	16.4	15.67	80.05	1.63	1.93	7.65	5.68	1.18	1.29	0.9	14.26	10.58	12.63	11.56	GSM2819498;GSM2819516;GSM2819573;GSM2819587	4
GSM2363685	GSE89278	0.06	11.32	19.09	7.59	15.1	23.35	12.53	42.19	1.93	1.83	13.66	9.66	8.16	13.47	7.6	15.82	7.15	11.68	11.39	NA	0
GSM1867798	GSE63695	0.06	116.46	103.26	8.53	17.98	14.76	22.6	37.86	2.35	1.57	10.47	8.86	9.45	14.66	3.13	19.48	9.06	11.48	11.31	NA	0
GSM2238010	GSE84493	0.18	61.99	62.93	5.18	8.02	14	13.92	25.83	1.85	2.21	4.72	4.31	5.2	8.88	7.04	9.46	7.26	12.66	12.54	NA	0
GSM1669646	GSE68379	0.05	138.77	152.25	4.32	17.29	26.09	12.42	69.04	2.03	1.61	8.95	6.33	6.25	17.42	12.06	17.14	12.74	12.71	12.74	NA	0
GSM3530043	GSE124366	0.11	76.14	64.48	6.7	14.17	19.41	14.42	56.19	1.61	1.92	7.17	5.09	7.01	10.75	5.38	15.33	9.56	12.47	11.68	GSM3530043;GSM3530035	2
GSM2865087	GSE107351;GSE107353	0.08	0	374.67	4.3	12.06	24.95	16.02	54.59	1.68	2.25	9.41	7.8	2.19	11.79	7.52	8.68	9.88	11.82	11.54	NA	0
GSM2941659	GSE109379;GSE109381	4.76	299.98	156.24	5.69	16.71	26.43	16.49	61.57	1.64	2.12	13.58	9.4	7.09	4.48	9.12	15.79	7.75	11.74	12.32	NA	0
GSM2818322	GSE105109	0.12	42491	0	3.2	7.37	17.11	10.09	36.44	1.63	1.92	5.95	4	3.23	6.86	5.94	10.07	5.94	12.02	12.92	GSM2818322;GSM2818130;GSM2818131;GSM2818323	4
GSM2941029	GSE109379;GSE109381	7.18	0	0	5.61	12.48	21.83	12.81	76.25	1.71	1.97	7.05	4.7	5.09	6.09	12.48	10.49	6.45	12.72	12.42	NA	0
GSM2465263	GSE93933	0.07	69.21	65.28	6.38	13.87	30.6	12.39	30.73	1.46	1.8	9.78	6.79	7.13	12.85	7.71	13.97	7.55	12.33	12.28	NA	0
GSM3563281	GSE125105	0.04	57.87	37.22	7.15	13.56	21.13	18.69	58.54	1.7	2.14	12.35	9.54	11.78	6.2	8.48	6.43	6.5	10.79	10.91	NA	0
GSM1944158	GSE75153	0.06	62.54	194.03	6.44	15.7	16.54	16.56	48.23	2.08	1.55	8	4.96	2.07	1.79	1.58	14.82	12.2	11.53	11.93	NA	0
GSM2905487	GSE108567	0.11	93.62	77.95	7.29	13.23	18.02	17.49	53.67	1.61	1.88	8.92	5.04	5.16	6.31	2.73	11.92	10.06	12.22	12.59	NA	0
GSM1632937	GSE66836	0.08	117.65	181.66	1.06	3.55	16.25	12.25	58.56	3.06	1.31	6.78	5.82	3.94	3.61	4.32	3.64	3.48	9.64	10.84	NA	0
GSM3440489	GSE121633	0.05	99.11	62.22	8.76	16.5	33.82	19.85	80.39	2.08	1.73	11.1	7.35	3.84	1.92	1.06	22.06	9.43	11.98	11.68	GSM3440488;GSM3440489	2
GSM1075845	GSE43976	0.06	77.51	99.8	7.78	15.16	18.95	18.92	76.95	2.16	1.67	7.37	5.67	5.98	14.57	6.57	17.92	10.14	12.02	11.35	NA	0
GSM2565896	GSE97466	0.06	64.2	36.5	4.51	7.61	16.87	13.88	28.24	1.5	1.86	14.58	13.67	5.32	7.44	7.19	7.98	6.1	10.42	11	NA	0
GSM1913653	GSE74193	0.07	91	117.39	5.25	20	30.19	24.98	63.8	2.04	1.53	9.05	8.05	11.27	12.03	11.89	12.54	10.3	11.71	11.97	GSM1913653;GSM1913654	2
GSM1649814	GSE67393	0.05	69.12	67.61	5.51	11.09	16.59	12.9	76.68	1.6	1.84	12.37	6.22	7.92	15.28	4.47	7.61	13.9	11.08	10.31	NA	0
GSM3025739	GSE111223	0.06	1080.7	1120.65	3.86	13.1	16.62	19.08	72.82	1.58	2.02	9.95	6.89	3.32	15.19	6.85	14.94	8.87	11.54	11.09	NA	0
GSM3407005	GSE120650	0.03	265.39	50.62	5.06	18.1	35.63	15.64	87.8	1.61	2.17	13.37	9.06	4.68	10.43	9.84	17.11	9.35	11.46	12.37	NA	0
GSM2403891	GSE90496;GSE109381	0.05	88.79	57.24	6.53	14.64	41.64	15.57	68.98	1.59	2	11.83	7.97	5.92	12.98	10.5	15.27	12.56	11.77	12.64	NA	0
GSM1914068	GSE74193	0.1	31.23	250.48	3.1	10.84	15.86	14.98	46.61	1.9	1.61	5.08	4.55	4.72	6.17	6.65	11.77	8.6	12.66	12.51	NA	0
GSM2941474	GSE109379;GSE109381	5.52	87.88	75.57	5.3	6.75	13.91	14.28	72.39	1.71	2.15	11.54	6.13	4.8	5.5	2.55	9.12	8.43	11.93	11.35	NA	0
GSM3385052	GSE119847;GSE119846	0.11	168.57	65.94	4.94	13.97	22.67	16.63	58.24	1.58	2.2	6.37	3.82	5.47	11.38	6.25	16.4	8.08	12.67	11.76	GSM3385074;GSM3385046;GSM3385052;GSM3385064;GSM3385029;GSM3385085;GSM3385066;GSM3385036;GSM3385042;GSM3385030;GSM3385065;GSM3385078;GSM3385077;GSM3385048;GSM3385080;GSM3385060;GSM3385067;GSM3385084;GSM3385081;GSM3385045;GSM3385056;GSM3385071;GSM3385035;GSM3385072;GSM3385055;GSM3385049;GSM3385061;GSM3385044;GSM3385082;GSM3385033;GSM3385047;GSM3385059;GSM3385086;GSM3385058;GSM3385037;GSM3385050;GSM…	59
GSM2393505	GSE90015;GSE89925	0.07	12457	375	7.87	15.02	22.65	18.64	54.44	1.59	1.91	8.46	7.05	8.57	15.15	8.6	13.65	8.58	11.24	12	GSM2393503;GSM2393504;GSM2393505	3
GSM2459669	GSE93646	8.09	204.25	106.63	4.2	11.4	17.14	10.61	71.93	1.58	2.01	6.46	6.32	2.7	1.54	3.53	13.05	8.31	11.88	12.07	NA	0
GSM2819525	GSE105123;GSE105124	0.07	569.77	186.94	8.54	17.66	18.35	15.93	82.96	1.85	1.76	9.27	5.43	0.9	0.95	0.81	14.95	12.64	12.57	11.73	GSM2819492;GSM2819510;GSM2819525;GSM2819543;GSM2819561;GSM2819581	6
GSM1669855	GSE68379	0.12	58.13	53.79	6.61	11.52	17.77	12.54	36.73	1.92	1.58	7.71	4.69	6.83	13.45	5.61	8.75	7.75	12.33	11.59	NA	0
GSM2562776	GSE97362	0.06	108.58	487.45	8.11	12.03	13.56	16.06	54.53	1.65	2.03	11.64	7.76	7.25	7.24	4.81	19.33	9.13	11.76	10.82	NA	0
GSM2495510	GSE95061;GSE95058	0.05	207.02	177.58	5.84	16.26	18.56	20.23	55	1.6	1.95	10.58	8.99	1.54	2.03	1.99	17.29	8.06	11.86	10.75	GSM2495510;GSM2495514;GSM2495517;GSM2495520	4
GSM2404169	GSE90496;GSE109381	7	210.92	88.2	5.13	11.44	18.81	11.06	75.11	1.63	1.94	8.76	4.12	5.55	8.97	10.54	7.56	8.75	12.25	13.15	NA	0
GSM3563454	GSE125105	0.03	37.36	221.32	4.97	11.23	29.8	17.06	55.85	1.68	2.06	17.2	11.94	10.84	8.48	9.59	5.73	6.95	9.76	10.51	NA	0
GSM1203627	GSE49032;GSE49031	0.07	84.89	149.42	6.93	14.59	19.7	22.66	76.54	1.94	1.78	5.93	4.96	6.14	14.48	6.45	23.23	11.36	12.78	11.39	NA	0
GSM1964422	GSE75704	0.04	131.42	123.59	6.21	8.58	11.97	19.08	94.05	1.98	1.57	14.45	9.95	5.62	4.14	6.11	30.69	9.35	12.44	11.93	NA	0
GSM2334556	GSE87571	0.05	59.28	65.56	5.8	13.93	29.5	16.19	106.15	1.97	1.62	16	7.44	7.09	9.19	10.14	29.75	0	12.81	12.48	NA	0
GSM3584239	GSE125895	0.05	105.37	71.75	7.66	14.72	23.9	17.88	51.92	1.64	1.9	13.61	6.21	7.95	4	2.73	10.02	6.1	11.82	12.07	GSM3584239;GSM3584264;GSM3584170;GSM3584144	4
GSM2459580	GSE93646	0.11	92.2	72.29	5.19	11.27	19.26	12.96	50.15	1.69	1.97	8.28	5.5	5.21	7.47	6.3	8.76	8.68	11.49	11.82	NA	0
GSM1586907	GSE65079;GSE65078	0.09	139.35	85.26	6	13.95	25.96	13.08	48.17	1.67	2.09	8.05	5.99	5.33	5.25	6.75	15.76	7.36	12.38	11.86	GSM1586887;GSM1586890;GSM1586894;GSM1586895;GSM1586904;GSM1586907	6
GSM2814962	GSE105018	0.04	13716	325.37	3.84	12.76	21.06	15.78	55.8	1.57	1.98	8.88	6.72	2.71	12.92	11.04	10.81	10.97	11.88	11.84	NA	0
GSM3562895	GSE125105	0.05	0	0	6.19	13.5	18.28	18.81	51.31	1.63	2.12	9.45	8.58	5.57	5.19	1.6	3.43	4.91	10.82	11.29	NA	0
GSM2405503	GSE90496;GSE109381	5.53	5923	1240	5.4	4.63	19.34	14.22	51.86	1.6	2.1	11.5	9.63	5.96	5.69	3.93	9.96	6.13	11.69	12.48	NA	0
GSM2492222	GSE94943	0.14	235.22	265.14	5.09	11.04	11.92	15.27	45.9	1.94	1.58	4.89	4.02	3.87	6.52	1.49	19.38	10.44	12.99	12.56	GSM2492205;GSM2492206;GSM2492207;GSM2492208;GSM2492209;GSM2492210;GSM2492211;GSM2492212;GSM2492213;GSM2492214;GSM2492215;GSM2492216;GSM2492217;GSM2492218;GSM2492219;GSM2492220;GSM2492221;GSM2492222	18
GSM3563445	GSE125105	0.06	19.7	21.11	5.41	11.81	20.62	15.47	51.69	1.68	1.99	15.03	9.17	7.91	7.12	5.39	5.33	5.76	10.68	10.77	NA	0
GSM2714700	GSE101764	0.07	85.6	213.57	7.11	14.71	28.96	15.76	50.52	1.56	1.96	9.62	6.83	7.64	11.21	11.09	12.89	8.46	12.14	12.57	NA	0
GSM2941452	GSE109379;GSE109381	6.51	171.4	43.19	5.31	7.33	14.88	12.42	63.63	1.78	2.07	9.31	4.5	4.31	7.87	5.94	10.98	7.54	12.44	11.85	NA	0
GSM3025693	GSE111223	0.06	444.28	5168	3.84	14.76	14.39	20.28	74.21	1.64	2.08	9.46	6.33	3.27	14.35	3.96	14.74	9.28	11.85	11.26	NA	0
GSM2221544	GSE83917;GSE84043	0.09	75.78	61.48	6.01	10.09	24.07	13.6	28.64	1.78	2.28	10.16	7.11	4.79	10.39	8.26	16.23	8.51	12.04	11.96	GSM2221500;GSM2221544	2
GSM1873855	GSE72874;GSE72872	0.03	134.37	104.28	5.12	16.63	23.13	14.91	83.24	1.94	1.6	19.12	10.14	4.98	15.54	8.55	19.66	12.05	11.54	11.2	NA	0
GSM2473173	GSE94368;GSE94326	0.04	17733	289.17	5.1	13.13	24.6	12.34	82.04	1.66	1.93	12.48	6.74	8.35	8.02	5.27	11.52	6.31	10.73	11.7	GSM2473170;GSM2473171;GSM2473172;GSM2473173	4
GSM2267998	GSE85506	0.08	271.24	72.23	4.35	14.34	27.83	11.83	50.65	2.05	1.6	14.25	5.6	6.62	12.34	12.35	5.93	10.77	11.97	12.41	NA	0
GSM1588760	GSE65186;GSE65183	0.07	164.95	190.51	4.73	10.14	19.99	12.44	81.45	1.96	1.71	8.26	4.58	8.06	17	6.31	13.79	10.58	11.48	12.17	GSM1588758;GSM1588759;GSM1588760;GSM1588761;GSM1588762;GSM1588763;GSM1588764;GSM1588765;GSM1588766;GSM1588767;GSM1588768;GSM1588769;GSM1588770;GSM1588771;GSM1588772;GSM1588773;GSM1588774;GSM1588775;GSM1588776;GSM1588777	20
GSM2586471	GSE98056	0.16	12.06	0	7.08	7.51	12.16	13.56	20.94	1.66	1.97	5.45	5.02	7.69	9	6.03	12.87	6.51	12.11	11.66	GSM2586437;GSM2586471	2
GSM1606926	GSE65821;GSE65820	0.05	78.95	106.47	6.5	11.19	23.37	18.23	84.18	1.71	2	11.97	8.06	12.97	4.69	6.39	9.99	11.37	10.01	11.21	GSM1606926;GSM1606927	2
GSM3004111	GSE110607	0.12	15964	20409	5.41	9.16	17.19	16.74	42.6	1.68	2.08	6.01	4.63	6.65	9.11	5.86	12.33	5.51	11.7	11.48	GSM3004033;GSM3004034;GSM3004059;GSM3004060;GSM3004085;GSM3004086;GSM3004111;GSM3004112	8
GSM1873835	GSE72874;GSE72872	0.03	82.4	63.77	7.43	15.57	23.84	17.87	85.95	1.93	1.58	17.79	12.22	7.62	20.14	10.33	19.88	10.87	11.26	11.56	NA	0
GSM1832669	GSE71328	0.04	179	175.92	2.91	7.21	15.09	7.93	90.56	1.58	2.2	16.66	14.07	4.3	4.74	6.94	14.27	5.02	9.83	9.94	GSM1832666;GSM1832667;GSM1832668;GSM1832669	4
GSM3035869	GSE111629	0.06	38.24	33.27	7.3	21.23	18	17.15	77.09	1.6	2.11	12.1	6.49	10.92	11.69	5.59	17.63	9.69	12.14	11.69	NA	0
GSM1236325	GSE51032	0.09	110.59	80.12	5.72	12.66	13.77	20.7	43.9	2.29	1.38	8.72	6.23	5.49	11.15	7.81	19.14	8.76	12.06	11.65	NA	0
GSM2818018	GSE105109	0.08	576.25	54.3	6.25	12.97	28.21	10.02	36.69	1.53	1.7	6.97	5.4	5.35	3.93	3.22	10.29	3.45	11.66	12.96	GSM2818018;GSM2818211;GSM2818210;GSM2818019	4
GSM2261186	GSE85218;GSE85212	0.07	47.13	122.48	5.16	13.14	14.66	13.36	47.17	1.94	1.7	6.98	5.36	4.51	3.44	2.56	13.4	10.98	12.05	11.58	NA	0
GSM1954511	GSE75405;GSE75406	0.08	71.33	41.73	5.36	10.36	22.12	13.15	43.51	1.89	1.65	8.98	6.54	4.74	10.23	8.36	12.44	7.56	12.02	11.66	GSM1954508;GSM1954509;GSM1954510;GSM1954511;GSM2196079	5
GSM2482907	GSE94785	0.05	96.08	107.9	9.94	17.02	36.38	14.76	64.27	1.51	2.07	11.81	7.35	10.73	12.74	5.35	14.42	9.68	11.92	12.33	GSM2482879;GSM2482907	2
GSM2260577	GSE85210	0.05	97.5	99.36	6.22	12.12	29.19	13.72	92.03	1.68	2.04	12.14	7.25	7.54	9.92	6.9	10.45	11.58	11.08	11.64	NA	0
GSM1641171	GSE67170	0.08	84.02	119.81	5.35	15	26.35	15.75	76.82	1.96	1.71	8.12	4.78	8.98	13.84	6.11	17.07	11.16	12.41	12.24	NA	0
GSM3025580	GSE111223	0.06	370.22	2289.67	3.43	16.03	14.91	21.03	69.07	1.58	2.01	11.43	6.98	2.61	16.11	5.11	15.99	9.41	11.84	10.96	NA	0
GSM2404131	GSE90496;GSE109381	6	381.18	144.46	6.33	12.85	29.06	14.09	124.41	1.61	2.01	19.92	7.28	7.41	11.92	10.17	11.94	9.13	11.91	12.93	NA	0
GSM2814289	GSE105018	0.05	56.56	152.75	6.51	18.56	25.2	12.53	80.56	1.59	2.01	10.08	7.85	13.56	14.55	9.19	12.19	9.08	11.44	11.61	NA	0
GSM2941412	GSE109379;GSE109381	8.09	482.55	130.6	5.03	5.63	17.76	15.19	77.07	1.72	1.97	8.71	5.24	4.06	10.16	4.8	7.25	9.72	11.95	12.39	NA	0
GSM2814159	GSE105018	0.07	54.03	236.43	6.19	16.36	26.48	12.41	72.98	1.59	2.11	7.55	6.89	11.7	18.36	7.45	18.63	12.28	12	12.09	NA	0
GSM2122941	GSE80261	0.09	91.1	89.38	3.03	9.11	12.68	13.75	61.9	1.95	1.56	6.84	4.72	5.58	4.05	4.39	12.31	7.63	11.55	11.46	NA	0
GSM2334369	GSE87571	0.05	115.27	71.1	8.21	14.7	26.51	19.31	50.81	2.02	1.59	8.67	6.46	12.04	10.91	9.54	19.09	8.53	12.41	12.31	NA	0
GSM2403721	GSE90496;GSE109381	7.22	307.5	123.44	4.28	4.75	7.48	13.93	57.39	1.72	1.96	8.67	4.59	6.21	6.01	2.67	6.21	8.65	11.45	12.08	NA	0
GSM2815062	GSE105018	0.08	15389	18.47	4.35	13.41	25.35	15.26	50.44	1.55	1.91	7.19	5.29	3.05	12	7.61	10.12	10.29	12.07	12.24	GSM2815061;GSM2815062	2
GSM1204255	GSE49032;GSE49031	0.07	221.24	374.22	4.71	16.03	24.16	12.98	70.42	1.9	1.67	4.87	4.63	5.71	14.18	8.57	21.16	8.23	13.15	12.99	GSM1204255;GSM1204256	2
GSM3396800	GSE120250	0.05	57.11	16228	7.8	10.63	9.87	15.52	47.25	1.62	2.03	12.71	10.1	6.98	10.82	4.23	14.35	6.41	11.39	11.29	NA	0
GSM2404132	GSE90496;GSE109381	5.96	124.61	129.21	8.29	17.19	27.32	12.84	95.34	1.69	2.04	13.82	8.72	7.19	10.24	10.64	12.38	11.42	12.23	12.6	NA	0
GSM1075897	GSE43976	0.04	64.52	97.86	6.54	19.65	29.37	19.38	88.56	2.15	1.71	15.77	8.8	7.35	11.7	8.57	20.38	11.32	11.78	11.38	NA	0
GSM3385074	GSE119847;GSE119846	0.08	149.41	97.51	5.87	15.96	25.91	13.22	71.24	1.6	1.91	7.16	4.84	6.22	13.48	8.12	14.69	9.59	12.61	11.92	GSM3385074;GSM3385046;GSM3385052;GSM3385064;GSM3385029;GSM3385085;GSM3385066;GSM3385036;GSM3385042;GSM3385030;GSM3385065;GSM3385078;GSM3385077;GSM3385048;GSM3385080;GSM3385060;GSM3385067;GSM3385084;GSM3385081;GSM3385045;GSM3385056;GSM3385071;GSM3385035;GSM3385072;GSM3385055;GSM3385049;GSM3385061;GSM3385044;GSM3385082;GSM3385033;GSM3385047;GSM3385059;GSM3385086;GSM3385058;GSM3385037;GSM3385050;GSM…	59
GSM2448629	GSE93208	0.05	18242	27.06	6.51	16.16	26.86	16.76	74.41	1.6	2.1	9.24	6.08	6.55	11.71	8.49	13.15	8.57	12.13	13.08	NA	0
GSM2404053	GSE90496;GSE109381	6.47	115.73	129.89	6.05	3.29	5.94	13.75	102.56	1.73	2.02	14.59	7.07	4.72	7.88	2.03	5.42	8.97	11.41	11.8	NA	0
GSM2789615	GSE104087	0.09	243.08	114.33	8.4	13.91	26.67	17.29	66.1	1.67	1.88	7.83	4.89	10.8	15.81	8.21	18.26	11.25	12.66	12.67	GSM2789614;GSM2789615	2
GSM2123039	GSE80261	0.08	79.8	69.91	6.06	12.29	15.29	16.99	54.89	1.54	2.05	9.45	7.8	5.42	3.26	5.18	9.42	6.75	11.43	11.63	NA	0
GSM2941242	GSE109379;GSE109381	6.72	15736	294.62	6.1	15.55	32.37	16.36	99.75	1.58	2.12	10.9	11.09	7.54	13.14	10.36	18.5	7.28	12.06	12.68	NA	0
GSM2261428	GSE85218;GSE85212	0.07	198.7	155.16	7.87	13.51	15.52	18.31	68.73	1.62	1.93	8.41	4.9	12	15.15	3.95	12.83	6.03	11.4	11.87	NA	0
GSM1670055	GSE68379	0.03	179.49	121.27	5.91	20.08	37.89	16.03	57.31	1.99	1.68	12.32	8.97	10.11	7.8	10.71	16.81	11.87	12.56	12.67	NA	0
GSM2973783	GSE109914	0.06	308.17	293.4	4.07	11.96	26.73	15.13	47.61	1.59	1.8	11.78	6.41	5.47	11.68	8.81	13.48	8.72	12.17	12.28	NA	0
GSM2277888	GSE85571	0.03	119.19	308.69	5.97	22.04	17.57	18.33	33.34	1.76	1.98	18.9	11.77	11.05	11.18	5.07	13.34	8.75	12.15	10.7	GSM2277880;GSM2277881;GSM2277882;GSM2277883;GSM2277884;GSM2277885;GSM2277886;GSM2277887;GSM2277888;GSM2277889;GSM2277890;GSM2277891;GSM2277892;GSM2277894;GSM2277895;GSM2277896;GSM2277897;GSM2277898;GSM2277899;GSM2277900;GSM2277901;GSM2277902;GSM2277903;GSM2277904;GSM2277905;GSM2277906;GSM2277907;GSM2277908;GSM2277909;GSM2277910;GSM2277911;GSM2277912;GSM2277913;GSM2277914;GSM2277915;GSM2277916;GSM…	38
GSM2261113	GSE85218;GSE85212	0.07	48.91	100.32	6.58	17.02	14.43	14.59	53.36	2.02	1.64	9.58	6.59	9.81	14.36	5.49	13.91	8.75	11.51	11.63	NA	0
GSM1755181	GSE70460	0.09	110.57	67.59	3.38	12.2	34.43	16.69	59.9	2.04	1.61	8.58	5.54	3.99	9.83	10.71	20.44	9.92	12.51	12.03	NA	0
GSM2792249	GSE104210	7.31	0	0	8.65	11.08	13.18	17.6	51.06	1.65	2.05	8.2	7.65	7.68	14.58	5.44	13.08	4.66	12.46	12.79	NA	0
GSM3035476	GSE111629	0.07	184.19	154.7	6.53	17.56	15.55	14.44	68.17	1.61	1.92	9.97	6.08	10.41	15.14	7.53	14.92	8.22	11.98	11.64	NA	0
GSM2334202	GSE87571	0.1	100.98	125.71	5.38	15.36	27.2	9.88	85.21	1.48	1.81	8.79	3.98	6.55	13.3	7.44	15.98	11.34	12.95	12.9	NA	0
GSM2934907	GSE109042	0.1	35.91	10.66	5.24	10.18	17.03	11.54	44.8	1.72	1.93	6.41	5.53	8.1	9.57	6.24	6.32	8.17	11.45	11.87	NA	0
GSM2260655	GSE85210	0.05	114.11	90.5	6.31	12.96	31.69	13.93	81.69	1.66	2.01	9.9	7.53	5.84	10.64	5.67	9.23	11.31	11.56	11.8	NA	0
GSM2334510	GSE87571	0.11	82.36	134.63	4.46	13.72	17.9	14.9	57.34	2.01	1.67	5.14	4.14	6.38	9.28	7.47	17.83	7.96	12.91	12.7	NA	0
GSM2941325	GSE109379;GSE109381	6.07	76.84	69.48	6.41	10.01	12.8	14.36	75.56	1.66	2.03	9.48	6.39	6.36	7.23	3.28	13.82	8.55	12.04	12.36	NA	0
GSM3380773	GSE119684	0.05	275.29	144.75	8.38	15.49	20.17	21.01	71.9	1.99	1.61	10.08	6.6	9.55	11.27	6.87	28.71	0	12.36	11.77	NA	0
GSM3035798	GSE111629	0.04	174.8	618.45	8.51	22.99	22.57	20.26	97.01	1.78	2	13.54	9.3	14.44	15.34	7.13	17.54	10.78	11.47	11.12	NA	0
GSM1506408	GSE61496	0.04	75.17	159.93	5.82	21.36	19.91	20.65	93.09	2.05	1.68	14.77	7.72	9.87	16.45	7.31	20.96	13.79	12.16	11.41	GSM1506408;GSM1506414	2
GSM2319963	GSE87053	0.04	5.76	13.26	5.25	3.49	14.02	11.5	44.03	1.61	2.1	14.41	13.23	6.38	2.31	3.08	3.53	3.78	9.35	10.08	GSM2319963;GSM2319964	2
GSM2941161	GSE109379;GSE109381	7.84	56.25	9775	5.78	10.04	15.85	15.81	43.67	1.66	1.93	5.3	4.21	5.27	6.87	6.56	11.09	6.28	12.68	12.87	NA	0
GSM1964380	GSE75704	0.09	144.59	79.55	5.83	6.72	10.7	16.32	57.85	1.85	1.53	5.14	5.44	5.32	4.02	5.45	19.68	8.79	12.58	12.06	NA	0
GSM3035852	GSE111629	0.04	110.17	286.26	7.14	17.55	25.5	18.65	79.72	1.67	1.98	10.27	8.17	13.72	15.76	8.3	16.59	10.38	11.53	11.43	NA	0
GSM2791662	GSE104210	0.07	125.75	109.68	7.95	15.46	30.26	13.05	77.75	1.7	2.15	11.16	7.29	6.59	5.23	3.96	6.76	6.29	11.07	12.18	NA	0
GSM2459754	GSE93646	0.11	54.64	73.2	5.57	10.46	14.2	12.77	47.17	1.76	1.94	7.42	5.02	6.12	8.95	4.55	9.47	8.17	11.27	11.68	NA	0
GSM1913889	GSE74193	0.09	32.55	174.64	3.51	8.98	15.78	14.86	70.99	2.04	1.56	7.4	4.75	8.19	4.94	6.38	8.69	7.05	11.1	11.31	NA	0
GSM2729927	GSE102177	0.05	184.56	0	6.57	14.09	43.66	12.75	50.09	1.58	2.05	10.53	7.79	7.31	13.41	13.51	10.62	10.19	12.18	12.63	NA	0
GSM2941619	GSE109379;GSE109381	6.88	597.76	178.57	5.53	11.59	28.54	12.58	73.2	1.6	2	9.9	6.88	7.35	10.41	10.15	9.45	7.44	12.23	12.78	NA	0
GSM1468999	GSE60274	0.07	456.85	363.47	7.78	18.21	13.22	18.41	62.18	2.12	1.67	9.54	4.62	9.29	10.16	5.3	20.45	8.76	13.52	12.73	NA	0
GSM2814262	GSE105018	0.06	216.04	253.21	7.07	16.1	21.66	14.04	61.74	1.56	1.99	9.83	6.77	9.3	15.62	6.83	14.91	9.96	12.15	11.8	GSM2814261;GSM2814262	2
GSM2818196	GSE105109	0.09	0	0	3.62	6.21	26.81	13.75	51.53	1.62	1.93	7.07	4.77	2.83	5.75	4.33	5.53	4.29	10.88	11.99	GSM2818196;GSM2818197;GSM2818389;GSM2818388	4
GSM2405057	GSE90496;GSE109381	6.28	998.07	125.48	4.31	5.91	12.95	10.31	67.63	1.59	2.11	10.73	7.79	5.18	4.93	2.77	13.96	9.14	12.41	11.77	NA	0
GSM2334142	GSE87571	0.07	121.71	80.98	6.99	13.82	30.89	17.44	91.53	1.58	1.74	8.71	5.48	6.59	11.18	9.19	20.43	10.44	12.41	12.4	NA	0
GSM2818361	GSE105109	0.06	576.87	90.46	3.07	7.23	23.19	10.02	40.57	1.52	1.95	7.69	4.79	3.44	11.4	4.29	13.42	5.18	11.14	13	GSM2818361;GSM2818169;GSM2818168;GSM2818360	4
GSM2459791	GSE93646	6.17	115.92	133.61	7.57	8.83	12.02	16.71	60.32	1.62	2.1	12.06	7.62	3.2	7.21	1.65	6.21	4.34	10.22	11.49	NA	0
GSM1548168	GSE63409	0.06	146.07	189.15	5.14	16.14	27.88	10.32	39.89	2.06	1.58	7.47	5.34	3.85	3.82	4.84	10.31	8.19	11.53	12.01	GSM1548168;GSM1548169;GSM1548170;GSM1548171;GSM1548172;GSM1548173	6
GSM3584240	GSE125895	0.07	128.48	86.82	7.96	15.18	25.86	15.05	67.44	1.61	1.99	8.51	5.78	9.35	7.19	8.19	12.59	9.74	12.2	12.31	GSM3584240;GSM3584222;GSM3584289	3
GSM1886961	GSE73115	0.07	69.42	136.84	6.57	21.24	20.17	21.15	84.9	1.99	1.63	8.36	7.04	7.83	18.24	8.02	17.63	11.54	12.59	11.89	GSM1886955;GSM1886961	2
GSM1338119	GSE55491	0.16	131.4	1172	7.85	9.7	11.03	15.09	36.77	2.01	1.69	5.67	4.4	8.13	10.53	5.37	15.98	7.22	12.25	11.46	NA	0
GSM2405558	GSE90496;GSE109381	6.2	0	1590	7.35	8.55	17.88	15.66	35.74	1.69	1.92	6.04	4.81	6.96	7	4.71	8.33	5.48	12.05	12.53	NA	0
GSM2090049	GSE79257	0.03	184.8	303.11	7.75	21.09	24.44	19.76	93.85	1.6	1.98	13.65	10.23	2.39	0.83	0.98	11.27	6.39	11.58	11.54	NA	0
GSM1598110	GSE65467	0.04	206.48	405.17	6.81	16.42	16.41	14.46	71.28	1.62	1.9	12.74	9.89	6.63	12.18	4.5	14.94	10.01	11.35	11.39	GSM1598104;GSM1598106;GSM1598108;GSM1598110	4
GSM1236106	GSE51032	0.07	73.64	53.85	5.08	6.64	7.18	27.51	31.47	2.67	1.73	12.83	12.13	5.86	9.96	6.05	8.5	6.21	10.26	9.59	NA	0
GSM2123025	GSE80261	0.08	84.31	64.56	6.89	11.8	18.49	16.9	58.01	1.57	2	10.47	5.2	6.74	10.51	5.3	9.26	6.96	11.95	11.89	NA	0
GSM3562998	GSE125105	0.04	34.48	29.34	4.65	10.32	28.43	17.49	73.3	1.67	2.01	10.92	9.15	5.48	9.02	0.72	8.81	5.53	10.06	10.52	NA	0
GSM2836539	GSE106360	0.09	326.48	0	4.89	13.12	12.98	16.07	68.3	1.57	2.03	6.46	4.87	5.46	10.68	4.9	15.31	7.14	12.28	11.74	GSM2836532;GSM2836533;GSM2836534;GSM2836535;GSM2836536;GSM2836537;GSM2836538;GSM2836539;GSM2836540;GSM2836541	10
GSM1670524	GSE68379	0.21	114.67	63.33	7.46	13.37	4.81	11.98	22.79	1.38	1.87	4.91	2.49	9.32	11.71	1.83	15.49	7.78	13.69	12.15	NA	0
GSM2288097	GSE85942;GSE85938	0.02	69.33	50.37	7.05	12.38	123.83	12.33	79.36	1.59	1.9	27.51	19.75	7.53	10.65	33.58	14.92	9.21	10.61	11.88	GSM2288076;GSM2288077;GSM2288078;GSM2288079;GSM2288080;GSM2288081;GSM2288082;GSM2288083;GSM2288084;GSM2288085;GSM2288086;GSM2288087;GSM2288094;GSM2288095;GSM2288096;GSM2288097;GSM2288098;GSM2288099;GSM2288100;GSM2288101;GSM2288102;GSM2288103;GSM2288104	23
GSM2724264	GSE102119;GSE102120	0.09	0	0	5.61	12.09	23.77	15.11	39.34	1.56	1.96	9.46	6.18	3.49	4.28	3.84	6.88	5.07	11.65	12.31	GSM2724262;GSM2724264;GSM2724266;GSM2724268;GSM2724341;GSM2724343	6
GSM2140690	GSE81015	0.05	185.65	169.74	2.57	6.31	8.12	14.03	64.33	1.7	2.23	10.56	6.99	6.53	5.62	1.91	7.98	7.96	9.77	9.58	GSM2140687;GSM2140688;GSM2140689;GSM2140690;GSM2140691;GSM2140692;GSM2140693;GSM2140694;GSM2140695;GSM2140696;GSM2140697	11
GSM3084179	GSE112812;GSE112877	0.08	148.19	258.87	4.49	12.59	19.88	16.35	44.38	1.65	1.98	7.44	7.19	2.54	11.54	7.48	10.79	8.09	11.89	12.65	GSM3084155;GSM3084156;GSM3084157;GSM3084158;GSM3084159;GSM3084160;GSM3084161;GSM3084162;GSM3084163;GSM3084164;GSM3084165;GSM3084166;GSM3084167;GSM3084168;GSM3084169;GSM3084170;GSM3084171;GSM3084172;GSM3084173;GSM3084174;GSM3084175;GSM3084176;GSM3084177;GSM3084178;GSM3084179;GSM3084180;GSM3084181;GSM3084182;GSM3084183;GSM3084184;GSM3084185;GSM3084186;GSM3084187;GSM3084188;GSM3084189;GSM3084190;GSM…	48
GSM2404361	GSE90496;GSE109381	7.55	517.94	169.68	4.61	7.55	17.88	12.92	74.96	1.69	1.97	8.79	4.64	5.17	10.69	6.7	9.88	6.88	11.58	13.18	NA	0
GSM2714661	GSE101764	0.08	83.2	8188	5.53	12.48	25.92	11.86	57.24	1.65	1.95	6.67	5.21	4.69	8.04	7.47	7.55	8.09	12.37	12.69	GSM2714650;GSM2714661	2
GSM1913879	GSE74193	0.08	108.05	1190.3	4.01	12.18	17.23	16.8	61.63	1.92	1.62	6.46	5.8	4.79	5.69	6.63	14.46	8.8	12.44	12.26	NA	0
GSM1235843	GSE51032	0.02	54.2	17.09	6.22	6.73	14.55	27.92	22.64	2.43	1.64	36.03	38.74	7.89	9.17	11.64	11.76	4.77	8.5	8.67	NA	0
GSM3584381	GSE125895	0.1	146.19	127.43	7.7	13.78	27.61	16.74	71.12	1.64	1.98	8.38	6.05	10.7	10.25	9.3	10.6	10.96	12.07	12.18	GSM3584381;GSM3584390;GSM3584355;GSM3584211	4
GSM2212789	GSE83691	0.06	797	65.97	7.21	15.7	15.87	25.93	43.17	1.69	1.97	10.97	7.04	2.57	2.36	2.21	13.49	10.77	12.03	11.01	GSM2212784;GSM2212785;GSM2212786;GSM2212787;GSM2212788;GSM2212789	6
GSM2815659	GSE105018	0.09	0	25342	5.89	13.52	25.01	14.31	72.78	1.62	1.98	7.26	5.59	8.94	11.11	6.77	8.08	10.04	11.74	11.97	GSM2815659;GSM2815660	2
GSM2212780	GSE83691	0.1	85.83	59.87	7.51	12.1	11.5	23.32	45.56	2	2.31	20.86	13.28	2.57	1.49	3.08	9.74	6.08	9.74	10.95	GSM2212777;GSM2212778;GSM2212779;GSM2212780;GSM2212781;GSM2212782	6
GSM2815466	GSE105018	0.07	216	116.97	4.18	17.38	25.74	15.86	64.78	1.62	1.99	8.36	5.78	1.93	13.06	9.09	11.21	9.93	12.25	12.4	NA	0
GSM1913751	GSE74193	0.12	54.02	278.3	3.58	10.87	16.89	14.97	45.89	1.81	1.61	4.47	3.69	4.04	5.27	6.52	14.46	8.84	12.74	12.74	NA	0
GSM3662156	GSE128068;GSE128064	0.15	31.58	0	3.48	6.89	11.59	12.36	26.55	1.6	2.1	5.87	4.31	1.59	7.1	5.04	6.01	6.04	11.61	11.6	NA	0
GSM1860877	GSE72354	0.08	51.61	0	7.24	17.62	22.48	11.49	49.53	1.97	1.59	7.25	4.54	6.53	17.88	8.07	12.64	13.87	12.81	12.18	NA	0
GSM1501446	GSE61278;GSE61279	0.09	39.64	51.54	3.04	9.44	10.78	11.35	46.15	1.96	1.64	7.93	6.2	3.2	2.17	0.81	11.81	7.5	11.71	11.28	NA	0
GSM1873771	GSE72874;GSE72872	0.05	635.78	89.02	6.73	14.12	16.58	15.36	67.4	1.88	1.64	13.51	9.23	6.24	16.13	6.05	10.5	9.89	10.97	10.85	NA	0
GSM1204297	GSE49032;GSE49031	0.07	157.43	226.23	5.19	21.45	31.19	13.69	73.99	1.96	1.63	9.63	4.96	7.21	16.22	10.47	28.65	10.65	12.95	12.88	GSM1204297;GSM1204298	2
GSM1662093	GSE68060	0.08	124.25	71.7	7.11	17	22.34	14.95	84.04	1.6	2.07	10.93	6.16	2.78	2.57	3.88	17.74	9.49	12.21	12	GSM1662081;GSM1662093	2
GSM1669777	GSE68379	0.1	57.72	73.11	7.19	11.26	14.28	14.76	27.13	1.93	1.58	9.07	5.51	7.66	11.02	5.46	14.42	7.25	12.09	11.91	NA	0
GSM3294792	GSE117439	6.17	80.56	85.74	4.39	2.25	4.69	17.84	70.57	1.61	1.97	11.16	6.5	3.21	7.49	1.01	2.82	9.38	10.1	10.71	NA	0
GSM1887062	GSE73115	0.06	67.76	77.59	5.67	16.12	15.88	18.79	65.19	2.02	1.62	10.84	7.93	7.05	14.54	7.21	12.18	11.37	12.24	11.35	GSM1887062;GSM1887068	2
GSM2814662	GSE105018	0.12	20945	131.88	4	11.12	23.4	14.24	51.93	1.66	1.9	5.68	4.54	2.73	11.67	6.95	8.81	8.52	12.4	12.44	GSM2814662;GSM2814663	2
GSM2337346	GSE87648;GSE87650	0.06	23.13	11.97	6.92	11.05	19.54	17.1	57.42	1.73	2	13.09	9.23	11.24	10.34	5.05	8.23	9.44	11	11.05	NA	0
GSM2777884	GSE103659	7.47	595.9	134.05	3.83	7.68	20.16	11.98	65.4	1.72	1.91	11	6.46	3.27	5.35	2.67	10.42	5.54	11.79	12.79	NA	0
GSM3530074	GSE124366	0.1	101.96	51.91	6.57	11.62	18.37	16.01	51.83	1.51	1.94	8.06	5.03	4.05	10.23	6.15	16.89	8.08	12.42	11.73	GSM3530074;GSM3530098;GSM3530144;GSM3530145	4
GSM3584343	GSE125895	0.09	204.58	67.25	6.28	12.35	22.96	14.86	75.19	1.57	2.04	10.11	5.15	9.21	4.86	4.62	15.21	9.38	12.05	12.2	GSM3584343;GSM3584385;GSM3584193;GSM3584401	4
GSM1755194	GSE70460	0.11	203.41	62.38	6.59	13.51	22.06	16.2	52.16	2.01	1.66	6.68	5.25	7.07	15.52	8.47	18.83	9.4	12.68	12.02	NA	0
GSM3440326	GSE121633	0.05	71.26	142.23	8.59	17.97	32.94	14.16	72.4	2.06	1.67	8.45	8.62	12.6	17.25	12.81	20.33	10.97	12.16	12.42	GSM3440326;GSM3440327	2
GSM2791737	GSE104210	7.37	12531	410.32	3.53	5.94	11.86	11.61	94.75	1.61	1.99	11.39	6.82	5.5	15.86	4	5.6	13.02	11.46	12.16	NA	0
GSM2449512	GSE93266	0.08	146.99	159.33	7.1	11.22	14.59	16.54	60.98	1.66	1.97	7.56	5.19	9.11	15.87	7.1	17.69	8.52	12.34	11.8	NA	0
GSM2404080	GSE90496;GSE109381	6.54	268.98	181.82	4.6	12.07	18.01	12.68	93.14	1.77	1.98	12.5	6.67	7.91	8.22	4.63	10.04	9.5	12.21	12.78	NA	0
GSM1203484	GSE49032;GSE49031	0.08	103.83	126.2	4.81	16.72	21.88	16.79	124.84	2	1.6	5.26	4.89	6.44	14.6	7	19.39	12.85	12.64	11.59	NA	0
GSM1702188	GSE69502	0.07	137.35	299.93	6.25	14.28	21.46	17.46	78.96	1.63	1.89	8.9	5.32	4.89	3.23	7.18	13.46	10.22	11.9	12.67	GSM1702115;GSM1702116;GSM1702179;GSM1702188;GSM1702190	5
GSM2403225	GSE90496;GSE109381	0.12	115.18	80.27	5.06	15.53	24.34	11.77	49.1	1.92	1.69	6.56	5.99	6.04	14.57	10.38	12.46	7.75	12.71	13.09	NA	0
GSM2360090	GSE89181	0.04	77.54	161.56	7.3	9.1	13.15	19.22	114.94	2.14	1.61	11.11	5.76	7.54	10.35	2.12	11.29	11.28	11.83	11.24	GSM2360089;GSM2360090;GSM2360091;GSM2360092	4
GSM2083475	GSE79009	8.89	245.5	110.69	6.5	7.29	25.99	12.76	101.5	1.69	1.93	10.62	5.58	0.85	1.08	0.79	12.78	8.58	12.33	12.74	GSM2083468;GSM2083475	2
GSM2336825	GSE87640;GSE87650	0.08	71.17	74.82	5.71	11.75	27.94	15.19	45.91	1.64	1.98	8.02	7.03	6.76	6.64	7.13	8.26	7.2	11.32	11.62	GSM2336822;GSM2336825;GSM2336931;GSM2336955	4
GSM2320018	GSE87056	0.05	104.56	86.02	7.28	16.72	24.72	17.5	81.32	1.62	2.05	12.34	6.82	6.29	18.14	5.93	16.7	10.08	12.13	12.16	GSM2320016;GSM2320017;GSM2320018;GSM2320019;GSM2320020;GSM2320021;GSM2320022;GSM2320023;GSM2320024;GSM2320025	10
GSM1236152	GSE51057;GSE51032	0.09	114.24	49.03	4.1	10.8	13.28	14	53.08	2.07	1.64	7.65	6.27	5.39	8.87	6.9	9.73	8.13	11.15	11.07	NA	0
GSM2794571	GSE104293	6	139.7	98.17	5.04	10.08	4.67	17.38	74.67	1.66	2.07	12.87	5.07	8.57	0.86	1.29	16.01	8.41	12.42	10.83	NA	0
GSM1847998	GSE71955;GSE71957	0.06	448.2	133.94	5.05	15.11	23.65	19.25	118.27	1.6	1.98	7.54	5.89	9.26	12.98	7.64	19.26	13.59	12.32	11.63	GSM1847998;GSM1848073	2
GSM2941494	GSE109379;GSE109381	7.23	148.76	137.45	4.97	8.03	25.71	15.08	78.97	1.62	2.08	10.27	6.4	6.47	8.35	10	12.14	7.32	12.25	11.97	NA	0
GSM1914284	GSE74193	0.03	127.13	135.68	4.18	22.28	26.57	20.37	94.63	1.96	1.63	13.52	12.53	9.25	5.48	12.19	15.27	12.12	11.6	11.64	NA	0
GSM1682870	GSE68838	0.12	253.34	205.55	5.05	11.27	11.8	18.26	41.77	1.89	1.67	5.05	4.06	1.57	1.55	1.71	13.78	6.96	11.9	11.95	NA	0
GSM2404339	GSE90496;GSE109381	8.08	436.46	169.05	4.18	6.18	13.94	11.37	64.63	1.66	1.97	6.23	4.21	0.59	1.25	2.75	7.48	2.18	11.99	12.81	NA	0
GSM2402907	GSE90496;GSE109381	0.08	234.08	92.59	6.18	16.41	25.87	14.74	100.24	2.07	1.67	9.23	5.41	5.98	11.55	9.16	18.63	13.84	12.37	12.39	NA	0
GSM2238053	GSE84493	0.13	87.11	77.24	4.14	8.45	18.17	12.91	36.82	1.89	2.42	7.14	5.7	3.16	7.55	6.95	9.9	7.94	12.46	12.45	NA	0
GSM2101213	GSE79695	0.08	268.8	125.2	7.42	14.83	29.6	13.04	54.39	1.68	1.96	8.61	6.01	4.83	6.64	9.57	10.49	7.18	11.65	12.97	NA	0
GSM3563173	GSE125105	0.06	10015	4931	4.78	8.4	18.51	15.47	48.81	1.67	1.99	11.05	6.74	8.29	4.59	6.07	3	4.41	10.28	10.53	NA	0
GSM2940998	GSE109379;GSE109381	5.73	17504	488.89	6.89	17.95	40.39	16.89	101.51	1.59	1.88	12.45	8.3	7.83	11.19	10.69	13.87	10.53	12.33	12.9	NA	0
GSM2221564	GSE83917;GSE84043	0.14	7.9	46.38	6.23	9.52	10.7	10.84	28.94	1.73	1.95	6.17	4.88	6.59	9.07	5.72	11.68	6.7	12.08	11.64	GSM2221559;GSM2221564	2
GSM2229114	GSE84207	0.11	118.68	89.41	7.79	9.7	19.57	15.75	54.26	1.65	1.94	6.4	4.69	6.31	7.44	5.29	13.96	8.65	12.55	12.27	NA	0
GSM1236258	GSE51032	0.1	51.64	54.62	4.34	9.5	12.71	7.88	35.91	1.99	1.63	7.44	5.04	6.08	8.43	6.48	12.75	7.48	11.91	11.78	NA	0
GSM1682996	GSE68838	0.08	112.81	120.7	8.2	16.64	15.35	17.89	49.46	1.96	1.7	6.83	5.98	3.2	2.18	1.94	21.97	8.8	12.18	11.71	NA	0
GSM1235917	GSE51032	0.08	106.96	69.45	4.72	10.27	16.06	15.26	59.41	2.11	1.62	7.65	7.29	4.59	11.34	9.57	13.42	13.2	11.55	11.42	NA	0
GSM1669906	GSE68379	0.1	60.75	63.05	3.04	12.12	13.41	12.38	38.27	2.03	1.72	6.26	5.48	4.77	12.19	6.99	15.1	8.11	12.24	11.85	NA	0
GSM2363598	GSE89278	0.04	461.09	202.08	5.48	17.74	29.7	14.04	61.9	1.6	1.97	12.27	10.78	7.29	11.65	12.43	15.86	7.62	11.59	11.83	NA	0
GSM2334482	GSE87571	0.09	43.88	73.01	5.3	14.08	18.71	12.39	52.27	1.91	1.68	4.97	4.05	4.58	8.97	4.27	12.5	8.41	12.85	12.66	NA	0
GSM1913959	GSE74193	0.15	101.95	224.11	4	6.47	15.88	3.08	36.59	1.95	1.7	4.73	3.94	4.88	4.71	7.24	13.58	5.72	12.57	12.59	GSM1913958;GSM1913959	2
GSM2724288	GSE102119;GSE102120	0.08	93.92	90.62	5.11	12.77	25.31	10.64	63.5	1.68	2.08	8.01	6.39	3.16	4.58	9.91	12.61	6.36	11.63	13.15	GSM2724242;GSM2724244;GSM2724249;GSM2724251;GSM2724279;GSM2724281;GSM2724286;GSM2724288	8
GSM2098231	GSE79556	0.05	115.14	88.49	2.03	8.84	13.68	17.68	79.44	1.69	2.15	19.22	9.84	8.65	3.66	7.21	9	14.37	10.26	10.8	NA	0
GSM2334423	GSE87571	0.05	98.13	66.7	6.69	13.76	30.44	19.61	72.42	1.89	1.63	10.97	5.35	7.32	11.38	8.29	21.4	8.42	12.74	12.44	NA	0
GSM3056953	GSE112067	0.04	9102	93.69	0.52	8.59	10.22	21.29	57.97	1.53	0.77	24.15	10.96	1.1	5.9	0.17	1.85	3.52	9.26	9.5	NA	0
GSM2363850	GSE89278	0.03	69.7	77.74	7.36	15.67	34.64	14.58	67.71	1.62	1.99	17.26	10.83	9.08	13.61	11.72	17.46	9.83	11.26	11.49	NA	0
GSM2404212	GSE90496;GSE109381	5.68	145.39	100.23	6.59	15.99	30.87	12.08	94.65	1.65	2.06	9.02	7.28	6.45	14.13	12.26	14.39	10.49	12.77	12.58	NA	0
GSM2738191	GSE102468	0.06	332	98.83	4.46	11.15	15.44	18.29	60.72	1.68	2.1	7.68	7.58	9.78	7.29	3.86	4.96	4.2	11.05	11.3	NA	0
GSM2221563	GSE83917;GSE84043	0.15	4417	0	6.23	8.97	11.31	12.3	30.53	1.55	1.95	4.95	4.29	6.51	8.83	4.94	10.7	5.91	12.05	12.01	GSM2221558;GSM2221563	2
GSM2941300	GSE109379;GSE109381	5.33	162.84	0	4.63	11.87	31.59	12.72	64.66	1.66	2.04	8.91	8.91	3.89	3.77	12.6	12.06	7.13	11.85	12.79	NA	0
GSM2941550	GSE109379;GSE109381	5.34	0	49.98	6.22	6.5	17.94	13.99	85.88	1.71	2	11.17	9.39	7.09	7.02	6.06	10.39	9.19	11.14	12.34	NA	0
GSM1646852	GSE67444	0.05	130.86	76.6	8.22	16.72	32.26	22.23	83.27	1.65	1.99	11.1	8.73	10.12	7.44	3.19	12.02	9	11.89	11.56	GSM1646852;GSM1646885	2
GSM2674514	GSE100197	0.08	120.72	155.05	9.01	21.69	26.24	15.86	60.65	1.58	2	10.01	6.18	3.29	1.86	2.44	24.97	11.04	12.37	12.88	NA	0
GSM1843126	GSE71678	0.06	214.09	443.08	7.09	18.53	29.53	17.93	89.3	1.63	2.01	9.53	9.34	10.93	11.13	8.51	13.94	8.22	10.91	12.2	NA	0
GSM2337585	GSE87648;GSE87650	0.08	133.96	112.92	6.33	12.02	19.84	15.7	60.45	1.73	2.05	9.97	8.59	4.03	5.51	2.45	5.51	5.19	10.97	11.42	NA	0
GSM2260643	GSE85210	0.04	165.53	206.63	6.37	18.4	23.16	13.56	71.44	1.87	2.25	21.68	16.73	8.66	17.81	4.52	10.16	11.21	11.25	11.02	NA	0
GSM2267386	GSE85467;GSE85464	0.03	25.75	56.34	4.17	13.49	21.39	15.08	57.48	1.72	1.99	21.16	16.14	2.89	16.56	10.12	9.93	11.12	10.77	10.93	GSM2267385;GSM2267386	2
GSM2404659	GSE90496;GSE109381	6.57	179.8	87.47	6.09	4.19	15.01	13.02	52.95	1.67	2.15	8.4	5.62	6.79	7.8	3.82	6.22	7.65	11.54	11.97	NA	0
GSM3190107	GSE115797	0.03	108.99	467.22	2.76	4.86	7.65	13.69	94.65	1.19	0.14	31.6	17.5	5.22	6.14	2.79	2.82	3.96	8.21	8.63	GSM3190107;GSM3190108	2
GSM2808900	GSE66351	0.11	54.04	63.07	3.9	5.69	11.3	11.51	30.91	1.92	1.71	7.3	5.19	1.62	1.15	1.79	11.56	7.43	11.86	11.78	GSM2808899;GSM2808900;GSM2808941;GSM2809005	4
GSM2815010	GSE105018	0.07	19991	0	3.98	12.17	28.25	16.76	53.36	1.63	1.76	6.13	4.79	2.53	14.23	7.79	12.54	11.45	12.11	12.07	NA	0
GSM3035554	GSE111629	0.05	1092.71	524	7.97	17.49	20.65	17.1	65.8	1.63	1.93	6.55	6.48	9.04	12.4	8.98	15.85	9.25	12.03	12.06	NA	0
GSM2714855	GSE101764	0.04	44076	72.75	4.26	17.72	27.84	18.99	83.43	2.07	1.66	8.93	6.14	5.71	16.28	9.38	20.1	11.32	12.21	12.28	GSM2714853;GSM2714855	2
GSM1506324	GSE61496	0.07	65.21	128.27	5.52	19.47	16.32	19	54.16	2.03	1.57	10.12	7.18	8.61	21.26	5.82	17.92	11.52	12.35	11.12	GSM1506324;GSM1506330	2
GSM2260931	GSE85218;GSE85212	0.05	60.56	176.74	6.49	18.81	19.71	17.68	54.36	2.02	1.6	10.35	6.02	2.76	1.66	2.28	16.59	12.18	11.63	11.67	NA	0
GSM1702221	GSE69502	0.09	70.27	53.2	5.83	12.67	19.16	15.35	50.05	1.56	1.95	9.08	5.97	3.52	1.99	4.1	12.86	8.36	11.55	12.02	GSM1702219;GSM1702221;GSM1702244	3
GSM2814268	GSE105018	0.05	177.28	655.24	5.66	17.67	18.09	13.27	65.01	1.61	2	7.11	6.4	7.49	11.02	6.27	14.11	7.56	11.79	11.67	NA	0
GSM2403349	GSE90496;GSE109381	6.63	63.54	79.23	2.7	11.19	23.94	9.97	42.82	2.03	1.51	8.65	5.8	3.81	7.91	6.25	13.1	6.61	12.45	13.12	NA	0
GSM3584385	GSE125895	0.07	80.18	50.23	5.75	12.08	30.53	16.87	74.56	1.64	1.99	12.59	7.48	6.86	12.05	8.98	12.93	12.36	12.01	12.2	GSM3584343;GSM3584385;GSM3584193;GSM3584401	4
GSM1848007	GSE71955;GSE71957	0.08	144.86	124.01	4.99	12.71	23.06	14.97	72.21	1.66	1.98	6.58	4.4	5.08	11.45	6.95	18.34	12.02	12.74	12.07	GSM1848007;GSM1848082	2
GSM2288079	GSE85942;GSE85938	0.03	77.79	54.43	5.41	15.76	123.17	12.34	60.53	1.59	2.05	31.59	20.57	6.19	9.62	31.5	15.95	8.07	10.87	12.07	GSM2288076;GSM2288077;GSM2288078;GSM2288079;GSM2288080;GSM2288081;GSM2288082;GSM2288083;GSM2288084;GSM2288085;GSM2288086;GSM2288087;GSM2288094;GSM2288095;GSM2288096;GSM2288097;GSM2288098;GSM2288099;GSM2288100;GSM2288101;GSM2288102;GSM2288103;GSM2288104	23
GSM1236364	GSE51057;GSE51032	0.12	101.31	67.65	4.76	9.4	10.45	13	50	1.91	1.64	6.28	4.99	6.15	10.09	3.92	13.54	7.42	11.95	11.4	NA	0
GSM1617008	GSE66210	0.14	97.22	49.35	6.64	8.08	9.21	11.26	28.13	1.58	2.03	5.82	4.48	2.32	2.27	1.45	9.52	5.04	11.4	11.88	NA	0
GSM2814923	GSE105018	0.08	0	494.2	4.04	14.42	21.72	17.13	56.18	1.6	1.96	7.46	5.74	2.45	14.93	7.6	12.65	10.52	11.98	11.93	GSM2814923;GSM2814924	2
GSM2405358	GSE90496;GSE109381	6.49	10541	165.57	4.7	12.16	26.17	13.59	77.85	1.57	1.99	11.2	8.62	6.96	7.41	5	12.27	8.45	11.9	12.47	NA	0
GSM2405580	GSE90496;GSE109381	8.03	632.2	82.34	6.09	6.79	11.73	16.73	42.17	1.57	1.99	5.09	4.08	4.32	7.87	4.85	9.76	6.79	11.82	13.26	NA	0
GSM2337260	GSE87648;GSE87650	0.1	26.58	20.72	5.83	12.47	15.5	14.36	36.27	1.58	2.09	9.06	7.53	5.7	11.32	6.55	10.29	8.63	11.5	11.36	NA	0
GSM2562779	GSE97362	0.06	95.72	256.22	7.36	13.33	11.37	16.81	50.28	1.64	1.98	9.43	9.33	7.28	5.96	4.31	15.7	8.5	11.69	10.77	NA	0
GSM2890309	GSE108123;GSE108124	0.05	58.93	98.06	8.29	16.81	20.86	21.55	109.44	2.08	1.68	13.89	8.67	9.64	22.2	9.53	19.66	12.86	11.84	12	GSM2890309;GSM2890326;GSM2890307;GSM2890317;GSM2890335;GSM2890308;GSM2890327	7
GSM1964427	GSE75704	0.05	122.29	140.77	5.42	6.96	10.76	17.33	89.54	2.14	1.6	6.34	6.93	5.34	3.44	4.96	20.2	9.81	12.74	12.07	NA	0
GSM2388519	GSE89778;GSE89776	0.09	31.65	22.63	5.05	9.44	14.31	17.74	30.37	1.55	2.05	8.8	8.5	2.14	8.6	5.83	7.18	5.6	11.5	11.12	GSM2388512;GSM2388517;GSM2388518;GSM2388519;GSM2388529;GSM2388530;GSM2388531;GSM2388532;GSM2388533;GSM2388534;GSM2388535;GSM2388544;GSM2388545;GSM2388546;GSM2791397;GSM2791398	16
GSM1622776	GSE66459	0.07	85.2	146.52	7	19.99	18.03	17.97	59.81	2.09	1.61	7.21	7.86	14.79	15.48	8.18	20.56	7.94	11.95	11.46	NA	0
GSM2459736	GSE93646	0.06	109.31	85.01	4.74	7.02	16.73	14.45	68.71	1.75	2.08	9.22	6.64	7.32	5.21	1.71	8.01	5.7	10.3	10.75	NA	0
GSM2465267	GSE93933	0.1	84.79	113.31	6.89	14.23	31.51	14.42	40.45	1.53	1.99	7.58	6.01	6.63	14.19	11.2	15.87	7.77	12.46	12.63	NA	0
GSM2711263	GSE101641	0.07	335.46	325.28	8.48	15.05	25.22	16.47	60.25	1.72	2.06	7.17	6.49	10.37	13.65	9.25	17.01	10.69	12.08	12.54	NA	0
GSM3025784	GSE111223	0.07	9907	414.85	3.76	15.43	13.51	19.14	83.89	1.64	2.09	7.24	7.03	2.92	18.35	4.59	16.97	9.95	11.85	11.1	NA	0
GSM2492249	GSE94943	0.08	169.65	118.92	5.17	15.01	17.62	17.25	49.94	2.08	1.6	5.08	3.74	2.38	4.75	2.67	16.66	9.36	12.83	11.85	GSM2492225;GSM2492237;GSM2492249	3
GSM3396849	GSE120250	0.04	32.31	258.84	9.68	9.57	10.1	17.11	50.8	1.56	2.05	12.62	9.13	6.73	7.52	3.91	15.82	6.7	11.4	11.2	NA	0
GSM2337502	GSE87648;GSE87650	0.07	7.55	5.58	8.38	10.4	9.73	17.85	22.21	1.91	1.93	13.48	12.66	7.77	11.26	4.2	10.69	6.85	10.47	9.94	NA	0
GSM2814474	GSE105018	0.06	2297	188.61	6.21	15.88	21.06	13.55	84.06	1.59	2.07	8.02	7.17	6.51	5.41	6.65	14.5	10.06	12.22	11.87	GSM2814474;GSM2814475	2
GSM2814215	GSE105018	0.06	178.26	393.05	7.27	16.06	33.37	15.24	59.9	1.57	2.01	10.2	8.28	9.01	13.82	8.7	16.84	9.25	12.22	12.17	NA	0
GSM2867811	GSE107459;GSE107460	0.08	89.82	47.99	6.18	12.17	16.48	16.15	37.55	1.65	1.95	8.46	7.13	8.58	10.08	7.65	11.38	6.54	11.64	11.5	GSM2867811;GSM2867812	2
GSM2334189	GSE87571	0.1	426.85	154.14	5.36	14.07	26.15	10.74	75.16	1.53	1.92	5.71	3.23	6.8	10.98	8.97	17.75	11.42	12.73	12.79	NA	0
GSM1683072	GSE68838	0.08	60.84	51.98	4.44	9.04	12.24	14.89	31.85	1.79	1.63	7.23	6.11	2.49	2.2	1.68	6.9	9.84	11.4	11.27	NA	0
GSM1501477	GSE61278;GSE61279	0.07	56.43	47.24	4.24	11.78	12.27	11.48	34.43	1.94	1.58	8.72	7.27	1.41	1	0.94	9.79	8.29	11.33	10.67	NA	0
GSM2714642	GSE101764	0.08	134.66	250.61	6.61	13.41	26.87	12.52	57.39	1.5	1.93	9.6	6.28	7.01	12.23	8.08	9.5	7.98	12.38	12.71	NA	0
GSM1619664	GSE66313	3.43	132.77	116.03	5.13	7.29	17.28	15.52	101.18	1.69	2.08	28.14	14.59	2.24	10.59	3.64	15.45	9.42	10.26	11.7	NA	0
GSM2229171	GSE84207	0.09	124.14	95.9	7.43	12.9	27.87	15.17	60.48	1.62	1.93	8.51	5.1	7.38	7.06	9.75	13	9.37	12.12	12.3	NA	0
GSM2645020	GSE99511	0.06	141.45	80.92	4.84	10.66	18.47	16.83	83.38	1.68	1.97	11.29	6.46	7.77	2.44	1.64	11.6	9.66	11.51	11.4	NA	0
GSM2405400	GSE90496;GSE109381	7.06	27.01	52.43	3.26	3.68	9.41	13.62	88.62	1.67	2.13	16.58	9.54	5.19	2.45	0.24	5.08	6.37	10.57	11.12	GSM2405394;GSM2405400	2
GSM2756916	GSE103186	0.03	383.56	7.1	3.67	20.94	20.29	16.66	90.45	1.64	1.98	26.97	12.58	2.49	9.36	5.86	19.44	12.07	10.72	10.75	NA	0
GSM3333380	GSE118570	0.14	9.37	4.69	6.39	6.23	7.96	15.08	21.79	1.62	2.04	5.02	5.23	2.16	1.57	1.76	7.09	6.56	11.79	11.24	GSM3333380;GSM3333397	2
GSM2221498	GSE83917;GSE84043	0.15	69.03	49.89	5.94	9.23	15.88	13.86	24.37	1.73	2.22	7.17	5.91	5.61	9.57	7.33	13.56	7.33	12.41	12.37	GSM2221498;GSM2221543	2
GSM2219540	GSE83842	0.07	56.19	38.93	4.25	13.35	10.83	15.22	50.81	1.96	1.77	11.8	9.39	7.26	9.53	4.73	13.3	8.33	11.11	10.65	GSM2219540;GSM2219541	2
GSM1236209	GSE51057;GSE51032	0.13	81.76	78.32	4.7	6.9	9.32	11.88	52.48	1.89	1.67	5.95	4.92	5.93	7.12	5.3	12.97	6.06	11.74	11.32	NA	0
GSM1203378	GSE49032;GSE49031	0.09	84.54	414.78	5.24	14.19	22.18	12.35	55.54	1.93	1.61	6.27	4.89	6.75	11.23	8.66	16.12	8.34	13.4	12.28	GSM1203376;GSM1203377;GSM1203378	3
GSM2363607	GSE89278	0.06	62.8	25.83	5.26	18.44	22.48	12.7	83.25	1.71	2	9.9	7.58	5.65	12.98	8.92	15.63	7.86	11.71	11.57	NA	0
GSM2818163	GSE105109	0.07	17.66	0	4.62	8.88	21.67	8.98	46.63	1.66	1.85	7.06	4.99	5.6	13.02	11.3	6.06	5	10.76	12.63	GSM2818163;GSM2818355;GSM2818354;GSM2818162	4
GSM3440313	GSE121633	0.08	92.32	66.02	6.89	12.82	21.45	16.53	73.38	2.05	1.72	7.13	5.34	5.94	11.78	6.96	15.05	10.72	12.46	12.06	GSM3440313;GSM3440314	2
GSM1467109	GSE60185	0.05	265.21	230.4	6.02	13.98	25.03	16.93	77.33	1.96	1.6	9.61	6.31	6.51	11.45	6.74	20.86	9.7	12.69	12.47	NA	0
GSM2260913	GSE85218;GSE85212	0.05	54.6	98.13	6.08	17.66	16.64	16.98	65.25	1.97	1.74	11.44	7.78	7.44	7.66	3.68	13.49	13.48	11.42	11.05	NA	0
GSM2791651	GSE104210	6.4	523.71	340.16	6.09	9.94	21.24	13.32	63.57	1.61	2.01	11.2	9.79	6.9	10.89	6.72	10.21	6.12	12.2	12.71	NA	0
GSM2337550	GSE87648;GSE87650	0.07	87.52	82.99	6.43	15.87	20.72	13.86	40.65	1.82	1.88	11.71	9.37	8.68	16.16	8.99	12.07	9.15	11.47	11.67	NA	0
GSM2648836	GSE99624	0.05	235.27	103.05	6.25	15.84	28.64	21.16	74.68	1.6	2.07	11.74	8.81	3.18	8.62	8.22	16.54	9.46	12.38	11.97	NA	0
GSM2093329	GSE79366	0.07	6647	10852	5.62	10.13	17.2	16.54	32.91	1.57	2.02	9.44	6.39	5.28	3.16	3.9	11.13	7.34	11.55	11.51	GSM2093329;GSM2093330;GSM2093331;GSM2093332;GSM2093333	5
GSM2815060	GSE105018	0.11	12845	0	3.85	13.22	20.67	14.68	47.16	1.65	2.02	6.93	4.66	1.86	13.68	7.23	12.01	9.75	12.16	12.05	GSM2815059;GSM2815060	2
GSM2680011	GSE100386	0.08	82.32	0	7.51	13.31	21.28	15.48	57.8	1.92	1.54	7.73	5.52	7.46	17.63	6.27	16.68	9.95	12.65	11.91	GSM2680011;GSM2680017	2
GSM1564264	GSE64096	0.1	150.53	51.46	6.56	17.15	27.86	12.53	78.45	1.61	2.04	11.5	4.49	7.3	9.39	6.03	15.3	10.19	11.29	12.3	GSM1564263;GSM1564264	2
GSM1867742	GSE63695	0.11	146.48	66.72	6.51	15.19	17.66	12.04	63.67	1.91	1.5	6.18	3.84	4.87	12.32	3.82	13.55	7.9	12.19	12.53	NA	0
GSM3584155	GSE125895	0.11	135.77	107.51	7.57	14.07	28.89	17.65	88.09	1.61	1.94	8.36	6.05	7.32	14.51	8.17	15.63	12.7	12.33	12.46	GSM3584155;GSM3584303;GSM3584198;GSM3584235	4
GSM2815658	GSE105018	0.06	65535	0	6.29	13.43	30.51	16.73	70.7	1.63	1.98	9.07	6.6	10.42	15.98	14.25	10.29	11.82	11.67	11.92	NA	0
GSM1913929	GSE74193	0.16	56.04	482.53	2.41	8.89	16.54	13.73	39.65	1.99	1.64	5.27	4.26	5.33	4.08	7.78	12.26	7.6	12.42	12.58	NA	0
GSM2237978	GSE84493	0.11	339.54	231.44	8.39	15.81	19.52	16.5	34.04	2.03	1.65	5.37	4.84	8.69	13.29	5.36	18.05	6.54	13.05	12.8	NA	0
GSM2403271	GSE90496;GSE109381	8.81	95.26	102.21	3.12	13.64	18.9	12.64	65.12	1.92	1.72	6.91	4.52	2.47	9.25	5.44	12.73	4.44	12.45	13.29	NA	0
GSM2238226	GSE84493	0.22	23.48	42.27	5.32	7.04	12.58	13.03	22.32	1.6	1.88	3.85	3.81	5.63	8.53	6.61	8.84	6.26	12.51	12.42	GSM2238048;GSM2238226	2
GSM2941423	GSE109379;GSE109381	7.13	136.21	131.47	5.48	6.65	16.06	13.15	71.88	1.7	2.02	11.01	6.72	7.57	7.37	4.25	11.49	9.64	11.2	12.37	NA	0
GSM1947322	GSE75248	0.06	41.6	181.29	7.49	19.25	27.29	24.94	68.19	1.6	2.03	12.49	8.9	9.37	10.87	6.37	10.1	7.22	11.79	12.45	NA	0
GSM2404479	GSE90496;GSE109381	5.55	128.58	96.07	5.34	11.16	34.24	15.61	75.59	1.71	2.08	16.06	8.44	8.84	8.78	15.23	16.47	7.95	11.89	11.87	NA	0
GSM2645882	GSE99553	0.05	8373	0	5.16	16.34	29.46	18.97	72.03	1.65	2.13	11.63	8.75	6.92	14.42	9.26	9.92	11.86	12.01	12.17	NA	0
GSM2815183	GSE105018	0.07	468.29	841.14	4.97	17.36	25.77	19.3	49.67	1.66	1.84	9.35	6.94	3.33	13.17	8.65	13.44	12.19	12.12	12.29	NA	0
GSM2898978	GSE108462	10.46	0	76.71	8.46	13.46	19.74	17.43	85.62	1.6	2.12	8.23	5.38	1.1	1.6	1.47	12.52	8.56	12.98	12.53	GSM2898885;GSM2898897;GSM2898901;GSM2898911;GSM2898954;GSM2898971;GSM2898978;GSM2898988;GSM2898992;GSM2899014;GSM2899030;GSM2899031	12
GSM2814576	GSE105018	0.08	40.41	13.17	4.82	14.37	16.75	11.42	54.28	1.48	1.94	10.99	5.45	6.28	10.62	6.43	11.57	7.25	12.1	11.98	GSM2814576;GSM2814577	2
GSM2777828	GSE103659	4.68	141.03	98.44	6.52	9.31	25.46	17.42	63.28	1.64	2.14	14.47	8.18	10.43	8.43	6.51	8.81	8.9	11.44	12.32	NA	0
GSM2087419	GSE79185	0.07	58.67	39.36	5.22	11.13	21.06	11.78	48.07	1.65	2	11.49	7.57	9.48	7.5	5.62	9.06	8.14	11.1	11.17	NA	0
GSM1947296	GSE75248	0.04	248.85	251.69	8.1	21.84	34.02	22.02	72.89	1.54	2.23	14.49	11.33	10.15	11.39	8.64	13.91	7.64	11.22	12.26	NA	0
GSM2089994	GSE79257	0.05	253.07	141.81	7.52	12.48	30.14	19.56	56.28	1.58	2.07	12.16	8.04	3.51	0.87	1.05	6.46	5.47	11.15	11.27	NA	0
GSM2403038	GSE90496;GSE109381	0.08	103.46	110.66	7.54	15.1	24.64	12.17	46.94	2.08	1.7	8.26	6.54	5.29	16.67	9.57	16.15	9.2	12.05	11.96	NA	0
GSM1705017	GSE69633;GSE69636	0.11	100.75	208.78	1	2.06	13.1	15.77	53.16	1.98	1.66	5.81	3.92	0.7	0.43	1.6	0.98	1.87	11.02	11.78	NA	0
GSM2941425	GSE109379;GSE109381	6.53	125.11	101.3	4.77	9.21	20.06	14.08	58.78	1.66	1.98	16.55	6.18	4.08	9.54	8.85	11.89	9.13	12	12.32	NA	0
GSM2229264	GSE84207	0.08	81.36	0	9.31	13.55	31.6	17.69	82.05	1.63	1.97	9.22	5.22	7.1	12.42	11.34	14.71	10.5	12.25	12.49	NA	0
GSM2350745	GSE88883	0.06	161.41	113.57	8.4	18.66	36.93	15.53	71.07	1.63	1.99	11.04	7.27	7.62	14.61	9.74	19.23	9.64	12.4	12.55	NA	0
GSM1944161	GSE75153	0.05	46.58	106.11	8.54	14.38	19.26	15.61	52.31	1.93	1.67	14.81	6.6	8.4	15.32	5.6	16.57	12.22	11.69	11.61	NA	0
GSM2808997	GSE66351	0.18	66.23	56.51	4.13	5.47	6.18	12.52	20.93	1.92	1.57	4.16	4.04	6.79	4.22	3.44	6.82	4.72	11.83	11.41	GSM2808931;GSM2808932;GSM2808997;GSM2809061	4
GSM2492223	GSE94943	0.07	168.82	365	5.38	19.68	22.18	18.02	50.65	1.8	1.66	8.33	5.78	6.87	13.7	7.44	19.05	8.63	12.39	11.83	GSM2492223;GSM2492235;GSM2492247	3
GSM2260622	GSE85210	0.06	236.69	114.27	5.47	14.46	31.24	16.32	95.88	1.66	2.1	17	9.02	5.65	9.41	5.6	20.22	11.04	11.84	11.75	NA	0
GSM1548209	GSE63409	0.11	133.56	129.96	6.01	12.81	22.75	15.83	46.24	2.07	1.68	5.59	4.68	3.98	8.39	5.95	16.01	7.55	12.22	11.84	GSM1548209;GSM1548210;GSM1548211	3
GSM2221517	GSE83917;GSE84043	0.21	61.29	72.61	4.95	6.75	9.72	11.73	23.56	1.84	2.29	4.47	4.09	4.91	6.56	4.92	6.49	6.71	12.31	12.17	NA	0
GSM2818066	GSE105109	0.05	119.07	259.27	5.81	8.47	26.4	12.16	62.38	1.57	1.94	7.2	5.28	7.06	8.04	5.58	11.36	7.02	11.56	12.76	NA	0
GSM2337419	GSE87648;GSE87650	0.04	130.26	112.66	8.48	16.15	18.49	18.85	47.78	1.89	2.01	22.99	22.18	10.96	17.19	8.04	11.52	9.51	10.17	10.13	NA	0
GSM2738159	GSE102468	0.07	306.28	81.05	5.22	8.97	19.74	18.45	51.52	1.64	2.04	7.46	7.13	8.84	6.03	8.06	6.04	4.51	10.95	11.55	NA	0
GSM3639459	GSE127824	0.12	0	0	5.79	9.61	15.11	12.49	36.27	1.61	1.95	7.25	5.05	6.49	8.71	6.86	9.98	7.56	12.11	11.67	NA	0
GSM1235753	GSE51032	0.17	59.81	52.97	4.18	6.9	9.1	14.55	27.88	2.06	1.64	4.41	4.4	7.2	9.91	5.81	12.16	7.37	12.02	11.58	NA	0
GSM1843106	GSE71678	0.05	237.26	221.97	7.91	23.99	40.26	17.61	96.19	1.73	2.17	13.12	8.94	7.02	10.14	9.55	13.32	10.21	11.65	12.71	NA	0
GSM1203664	GSE49032;GSE49031	0.13	154.17	222.3	4.93	12.11	16.84	16.71	56.15	1.94	1.64	5.67	3.56	4.17	8.09	6.44	11.39	7.54	12.73	12.35	NA	0
GSM2842627	GSE106556	0.07	0	0	5	13.2	14.98	17.84	66.01	1.45	0.78	10.54	5.54	6.77	12.45	4	10.34	11.41	12.15	11.61	GSM2842627;GSM2842626	2
GSM1682490	GSE68825	0.05	174.54	161.86	8.13	15.61	19.79	18.78	82.82	1.94	1.71	9.83	4.99	2.11	1.56	1.37	23.95	10.79	12.06	12.14	GSM1682437;GSM1682490	2
GSM1425652	GSE59065	0.07	47.81	51.02	3.47	12.27	16.17	10.05	45.07	1.88	1.64	11.72	9.27	5.61	11.41	7.94	7.99	9	11.33	11.17	GSM1425651;GSM1425652;GSM1425653	3
GSM2229206	GSE84207	0.07	114.91	83.28	7.81	12.23	30.24	23.36	39.17	1.69	1.9	10.75	5.08	7.66	7.2	5.78	16.39	10.71	11.86	11.83	NA	0
GSM2221500	GSE83917;GSE84043	0.19	70.51	44.66	5.3	8.29	12.32	13.08	22.29	1.8	2.23	4.82	4.22	4.99	8.61	5.99	12.21	6.51	12.79	12.35	GSM2221500;GSM2221544	2
GSM1505031	GSE61450;GSE61454	0.12	108.03	301.17	6.73	12.91	17.97	18.88	47.02	2.08	1.65	6.36	5.04	0.77	0.73	1.78	5.43	2.69	11.02	11.73	NA	0
GSM1913897	GSE74193	0.09	135.61	166.97	4.77	10.99	15.87	5.57	60.58	1.92	1.64	6.34	6.21	5.4	4.33	6.35	16.94	7.32	12.24	12.13	GSM1913896;GSM1913897	2
GSM1235875	GSE51057;GSE51032	0.11	60.88	53.09	4.73	9.62	13.98	12.29	42.77	1.97	1.52	6.27	5.09	7.79	11.72	8.53	11.9	7.23	11.74	11.42	NA	0
GSM1896985	GSE73515;GSE73518	0.09	217.42	111.98	2.6	12.32	21.2	11.4	49.62	2.2	1.71	7.26	5.59	2.89	12.49	9.09	10.14	9.6	11.98	12.99	NA	0
GSM2459591	GSE93646	0.18	53.69	65.57	4.56	7.28	9.58	12.32	28.25	2.03	1.5	4.79	4.56	3.71	4.68	3.93	7.24	6.32	11.39	11.73	NA	0
GSM2751814	GSE102970	0.06	0	83.96	3.05	11.85	19.27	15.27	38.32	1.67	1.9	7.36	6.12	1.79	11.33	8.3	9.34	8.64	11.21	11.92	NA	0
GSM1654905	GSE67733	0.1	211.6	102.78	6.84	10.05	18.22	15.04	58.87	1.64	1.96	6.12	3.91	6.59	11.68	8.32	15.8	7.4	11.91	12.74	GSM1654901;GSM1654902;GSM1654903;GSM1654904;GSM1654905;GSM1654906	6
GSM2403285	GSE90496;GSE109381	9.83	105.3	103.63	2.45	13.17	13.48	12.57	78.46	2.09	1.65	8.96	6.87	3.08	9.48	3.24	11.94	5.1	12.1	12.88	NA	0
GSM2714789	GSE101764	0.06	249.56	116.66	5.58	12.49	32.69	13.52	56.03	1.64	2.12	8.76	8.67	5.32	7.62	12.85	10.17	6.23	11.96	12.58	NA	0
GSM2941239	GSE109379;GSE109381	5.93	828.26	202.63	5.6	12.38	35.45	16.71	87.16	1.59	2.05	12.91	12.46	8.16	7.1	11.05	16.06	9.53	11.87	12.54	NA	0
GSM2771073	GSE103427;GSE103425	0.05	0	515	5.8	9.74	14.53	13.86	74.79	1.6	1.95	13.26	7.97	4.28	5.86	4.58	15.63	9.69	11.76	11.49	GSM2771070;GSM2771071;GSM2771072;GSM2771073;GSM2771078;GSM2771079;GSM2771080;GSM2771081;GSM2771086;GSM2771087;GSM2771088;GSM2771089	12
GSM2814572	GSE105018	0.07	26.6	118.51	4.69	14.16	19.15	11.52	77.91	1.59	2.02	6.9	6.26	5.55	16.14	5.82	13.84	7.4	12.34	12.02	NA	0
GSM2402959	GSE90496;GSE109381	0.07	98.83	96.21	4.85	10.98	21.74	13.63	49.96	1.89	1.63	11.06	7.52	5.01	10.15	8.47	19.41	8.6	12.28	12.05	NA	0
GSM1858812	GSE72308;GSE72254	0.11	57.96	57.85	5.38	10.11	11.48	14.06	34.5	1.94	1.56	6.46	5.15	6.74	11.1	5.72	11.94	8.69	11.95	11.95	NA	0
GSM2405462	GSE90496;GSE109381	6.86	219.86	33	4.82	6.76	17.88	14.28	52.38	1.64	1.95	6.88	6.37	3.98	2.14	1.15	11.87	6.42	11.68	12.24	NA	0
GSM2565809	GSE97466	0.08	24	13.83	3.91	3.25	11.74	12.47	17.28	1.65	1.9	14.27	13.38	5.17	5.26	8.43	6.66	3.75	9.43	10.49	GSM2565809;GSM2565877	2
GSM2777752	GSE103659	7.27	33698	693.22	5.71	7.73	21.58	14.15	43.51	1.64	2.06	8.32	6.17	5.55	5.35	7.18	11.66	6.51	12.45	12.53	NA	0
GSM2261456	GSE85218;GSE85212	0.06	57.29	103.42	9.3	13.72	15.82	19.16	68.05	1.58	2.11	11.8	7.12	12.89	12.27	4.75	12.98	7.5	11.5	11.73	NA	0
GSM2260755	GSE85218;GSE85212	0.05	185.24	129.1	3.93	18.8	16.03	17.35	79.71	1.66	1.9	11.24	5.91	8.37	17.38	4.63	18.27	8.84	11.24	11.43	NA	0
GSM2229174	GSE84207	0.09	307.87	128.81	6.62	11.72	27.2	14.42	76.68	1.67	1.94	6.51	4.93	7.6	9.66	7.7	17.86	9.05	11.97	12.59	NA	0
GSM2814080	GSE105018	0.1	32548	0	6.52	11.81	20.82	14.02	57.83	1.68	1.95	7.61	4.67	6.03	10.17	5.42	10.3	8.61	12.19	12.2	GSM2814080;GSM2814081	2
GSM3035635	GSE111629	0.05	103.01	260.87	6.4	17.87	19.13	17.82	71.58	1.68	2.08	8.68	6.4	9.97	12.67	7.22	12.49	9.08	11.86	11.71	NA	0
GSM2229260	GSE84207	0.05	118.56	71.72	12.77	15.17	40.92	22.49	68.02	1.67	1.96	9.88	8.58	8.82	17.57	14.57	15.27	11.87	11.79	12.57	NA	0
GSM2719598	GSE101961	0.05	658.42	117.98	7.51	18.38	38.42	18.98	87.28	2.02	1.76	11.52	6.78	8.29	15.64	4.32	20.84	12	12.29	12.63	NA	0
GSM2049897	GSE77348	0.08	67.25	54.01	9.41	10.77	21.9	20.32	46.21	1.67	1.97	9.23	6.49	7.76	13.74	3.75	11.37	9.65	11.28	11.98	GSM2049890;GSM2049891;GSM2049893;GSM2049895;GSM2049897;GSM2049899;GSM2049901;GSM2049903;GSM2049905;GSM2049906;GSM2049909;GSM2049911;GSM2049913;GSM2049915	14
GSM1505133	GSE61452;GSE61454	0.19	97.59	303.75	5.03	6.12	9.59	13.01	37.72	2.04	1.54	4.37	3.81	1.66	1.17	0.94	2.6	2.02	11.12	11.65	NA	0
GSM2818297	GSE105109	0.06	28.08	8396	3.36	9.89	28.05	17.28	77.43	1.58	2.03	9.77	6.15	5.48	7	2.73	14.42	5.9	10.85	12.73	GSM2818297;GSM2818105;GSM2818296;GSM2818104	4
GSM1506289	GSE61496	0.05	87.16	80.03	5.27	15.66	15.81	20.49	50.32	2.03	1.66	8.65	6.74	7.08	11.62	6.72	16.63	10.09	12.4	11.49	GSM1506289;GSM1506295	2
GSM2334611	GSE87571	0.05	75.53	62.99	5.65	18.74	28.33	15.47	91.38	1.97	1.63	9.09	7.48	6.03	12.22	8.98	19.69	9.36	12.35	12.02	NA	0
GSM1843079	GSE71678	0.04	369.83	121.93	5.1	21.77	21.52	23.35	80.3	1.68	2.09	13.17	13.45	4.26	17.73	7.13	7.91	10.33	11.34	12.1	NA	0
GSM2472288	GSE94063;GSE94282	0.08	91.31	113.44	7.72	19.95	27.76	14.21	64.61	1.97	1.67	11.45	5.16	7.19	14.77	7.38	19.22	11.25	12.7	12.27	GSM2472279;GSM2472280;GSM2472281;GSM2472282;GSM2472283;GSM2472284;GSM2472285;GSM2472286;GSM2472287;GSM2472288;GSM2472289;GSM2472290;GSM2472291;GSM2472292;GSM2472293;GSM2472294;GSM2472295;GSM2472296;GSM2472297;GSM2472299	20
GSM2492188	GSE94943	0.07	123.05	117.35	5.7	21.18	15.11	19.01	54.28	2.01	1.57	6.43	5.47	2.23	2.38	2.4	18.55	10.08	11.32	12.87	GSM2492187;GSM2492188;GSM2492189;GSM2492190;GSM2492191;GSM2492192;GSM2492193;GSM2492194;GSM2492195;GSM2492196;GSM2492197;GSM2492198;GSM2492199;GSM2492200;GSM2492201;GSM2492202;GSM2492203;GSM2492204	18
GSM1670372	GSE68379	0.09	75.1	73.77	7.52	13.49	17.95	16.21	55.82	1.94	1.73	7.83	6.04	6.8	15.26	8.22	17.91	10.35	11.6	12.58	NA	0
GSM1506401	GSE61496	0.06	97.56	101.73	4.26	17.52	22.54	18.51	84.09	2.08	1.73	7.46	6.95	7.25	14.63	8.2	11.84	11.66	12.4	11.88	GSM1506401;GSM1506407	2
GSM3440587	GSE121633	0.13	148.71	120.42	7.01	13.29	11.27	15.62	54.59	2.15	1.61	5.6	4.16	6.64	10.16	4.39	13.79	9.05	12.15	11.4	GSM3440587;GSM3440588	2
GSM1257722	GSE52025;GSE53261	0.06	86.17	126.29	7.85	18.24	19.82	22.78	78.19	1.97	1.69	9.59	7.07	9.53	20.8	7.46	30.31	13.03	11.91	12.17	NA	0
GSM2825222	GSE105288;GSE105260	0.05	70.55	79.52	3.18	17.2	40.07	15.72	63.06	1.66	1.99	8.71	7.52	8.26	18.03	11.14	12.1	11.03	11.93	12.33	GSM2825222;GSM2825230	2
GSM1705065	GSE69633;GSE69636	0.07	118.08	186.5	1.88	3.55	14.78	16.13	60.53	1.95	1.57	6.52	4.42	0.5	0.21	0.28	3	2.43	11.33	12	NA	0
GSM2260972	GSE85218;GSE85212	0.06	65.72	163.56	7.33	13.82	17.18	15.46	57.89	1.98	1.56	8.31	4.47	11.03	16.54	5.59	16.02	11.55	12.11	12.02	NA	0
GSM2360093	GSE89181	0.03	52.25	149.18	5.59	17.48	9.62	19.16	138.68	2.04	1.66	12.91	7.49	5.13	4.63	2.31	21.28	9.08	11.74	10.98	GSM2360093;GSM2360094	2
GSM2815475	GSE105018	0.07	33050	41.6	4.6	17.71	20.24	16.36	49.33	1.59	1.93	6.52	4.97	2.37	11.04	6.23	9.03	8.76	12.19	12.42	NA	0
GSM2973852	GSE109914	0.08	0	13899	5.57	10.65	31.01	11.7	56.89	0.54	0.69	7.55	5.13	6.27	10.55	6.11	5.1	11.75	11.59	12.1	NA	0
GSM1755209	GSE70460	0.09	220.96	100.57	5.69	13.69	19.87	15.85	45.32	2.04	1.66	5.32	5.55	6.89	11.67	8.5	18.62	7.28	12.45	12.45	NA	0
GSM1649796	GSE67393	0.05	187.48	109.64	3.42	17.47	24.89	12.85	87.08	2.14	1.55	11.23	7.08	6.69	11.19	6.77	13.95	10.18	11.88	11.31	NA	0
GSM2335033	GSE86078	0.07	0	0	5.16	10.26	10.48	14.13	32.29	1.56	1.88	9.76	9.36	4.23	12.12	4.91	6.86	7.69	10.56	10.85	NA	0
GSM2238013	GSE84493	0.17	82.11	65.65	5.69	7.68	15.79	12.5	21.46	1.73	2.18	5.54	5.41	5.79	8.99	7.07	8.99	6.38	12.11	12.29	GSM2238013;GSM2238218	2
GSM3025760	GSE111223	0.07	0	84.18	4.39	15.58	13.75	20.89	62.17	1.71	2.01	9.92	6.08	2.85	18.01	5.58	13.93	11.2	11.86	11.06	NA	0
GSM2941224	GSE109379;GSE109381	6.63	283.04	0	6.28	5.26	18.5	17.54	66.25	1.81	2.11	11.58	9.74	6.6	3.84	3.4	11.04	8.91	11.78	12.05	NA	0
GSM2941762	GSE109379;GSE109381	4.91	253.17	300.66	6.02	11.71	23.44	15.25	57.58	1.61	1.98	11.34	7.92	8.35	13.49	8.83	12.69	7.68	12.31	12.5	NA	0
GSM2238213	GSE84493	0.14	61.83	0	5.54	9.34	14.63	13.29	26.88	1.55	1.85	6.2	5.38	5.7	8.99	7.03	9.53	6.67	12.18	12.32	GSM2237995;GSM2238213	2
GSM1887004	GSE73115	0.09	99.2	133.17	5.81	19.36	21.22	17.96	94.84	2	1.73	5.95	5.03	7.95	13.24	8.43	17.9	11.78	12.76	12.21	GSM1887004;GSM1887010	2
GSM2362974	GSE89253;GSE89251	0.04	309.2	1088.72	7	18.2	35.96	21.3	63.35	1.77	2.28	10.93	8.23	15.01	11.96	10.67	19.18	9.55	11.34	11.19	GSM2362972;GSM2362974	2
GSM2349441	GSE88824	0.04	133.08	84.66	5.26	16.44	37.85	19.59	63.14	1.66	1.98	16.11	10.32	14.9	14.51	6.23	13.73	10.56	10.34	10.74	GSM2349435;GSM2349436;GSM2349437;GSM2349438;GSM2349439;GSM2349440;GSM2349441;GSM2349469	8
GSM2719567	GSE101961	0.04	159.44	78.79	8.91	23.94	41.87	18.5	109.07	2.17	1.58	14.33	8.45	11	6.88	6.12	30.76	11.46	12.18	12.48	NA	0
GSM2825225	GSE105288;GSE105260	0.09	99.61	118.46	4.54	13.82	19.88	12.56	62.04	1.6	2.13	9.3	5.33	9	26.19	10.88	10.42	13.33	11.93	12.06	GSM2825225;GSM2825233	2
GSM2814120	GSE105018	0.08	14974	28.29	4.37	11.97	18.51	15.76	49.73	1.64	1.98	8.74	6.75	3.08	3.01	5.55	11.56	8.48	11.96	11.93	NA	0
GSM2756886	GSE103186	0.03	29.99	584.29	3.71	14.08	20.78	17.05	66.7	1.73	2.05	19.1	16.05	2.9	14.39	9.4	12.23	9.58	10.8	10.83	NA	0
GSM1670466	GSE68379	0.25	43.53	45.42	3.74	10.68	3.67	12.91	25.31	1.54	1.58	3.57	2.39	5.49	9.69	1.19	12.35	7.06	13.56	11.81	NA	0
GSM2815102	GSE105018	0.1	451.48	132.55	3.95	12.45	15.13	14.73	41.9	1.56	2.03	5.96	4.86	1.88	10.73	5.67	15.92	7.17	12.61	12.26	NA	0
GSM1236082	GSE51032	0.05	65.79	54.25	5	9.4	8.41	30.36	38.72	2.51	1.82	15.89	16.62	7.69	10.68	6.05	10.76	7	10.03	9.55	NA	0
GSM2404879	GSE90496;GSE109381	5.82	207.81	88.23	7.88	11.9	24.14	16.11	70.58	1.7	2.11	11.73	7.61	8.19	15.03	7.56	10.81	6.74	12.32	11.82	NA	0
GSM2404437	GSE90496;GSE109381	6.93	528.74	241.7	4.54	12	23.89	14.56	77.74	1.67	2.07	7.71	6.25	5.64	9.65	6.8	9.6	8.03	12.13	12.59	NA	0
GSM1682414	GSE68825	0.08	40.88	118.48	6.42	16.61	9.51	20.49	63.97	1.75	1.66	8.37	6.05	2.99	2.11	1.67	10.49	9.97	12.25	11.61	GSM1682403;GSM1682414	2
GSM3584309	GSE125895	0.08	93.7	0	7.22	11.67	30.4	16.95	60.05	1.64	1.98	8.55	5.31	9.65	4.09	9.21	10.3	8.64	11.91	12.26	GSM3584309;GSM3584227;GSM3584377	3
GSM2815266	GSE105018	0.08	37074	0	4.47	15.54	22.49	15.44	75.87	1.6	1.93	8.82	6.56	2.16	14.36	9.18	14.77	12.87	12.18	12.16	GSM2815266;GSM2815267	2
GSM999375	GSE40699	0.05	180.99	256.49	6.48	21.54	23.45	18.57	75.93	1.63	1.64	10.2	7.95	6.15	14.35	7.71	21.13	8.4	12.07	12.23	NA	0
GSM2617038	GSE98876	0.07	26.58	4753	5.94	10.46	24.3	14.8	29	1.67	1.87	9.13	8.03	7.43	12.97	11.84	9.7	8.24	11.64	11.67	GSM2617038;GSM2617068	2
GSM3406976	GSE120650	0.13	161.22	91.23	2.42	10.19	21.76	7.21	34.66	2	1.58	4.73	3.29	3.39	9.94	10.03	7.65	6.92	12.68	13.17	NA	0
GSM2877340	GSE107737	0.06	41.2	95.58	4.87	14.48	27.37	17.46	70.23	1.62	2.12	8.81	5.94	6.9	10.43	7.33	11.85	9.48	12.15	11.84	NA	0
GSM1944136	GSE75153	0.05	67.74	124.64	6.65	16.9	18.41	15.87	51.33	2.04	1.62	12.39	5.51	9.86	15.64	5.5	12.19	11.01	11.72	11.65	NA	0
GSM1506326	GSE61496	0.06	70.08	79.1	4.63	18.62	12.74	19.09	60.49	2.07	1.64	9.27	6.08	6.71	12.47	6.31	15.3	8.71	12.2	11.41	GSM1506326;GSM1506332	2
GSM2818055	GSE105109	0.05	377.39	405.03	6.41	10.46	30.54	15.96	72.69	1.6	1.9	12.85	7.11	1.15	1.62	9.01	11.34	6.43	10.7	12.55	GSM2818055;GSM2818247;GSM2818246;GSM2818054	4
GSM1897682	GSE73549	4.09	98.83	89.08	4.37	7.48	16.96	14.69	33.21	1.81	1.93	9.19	6.9	5.08	7.64	3.71	11.32	4.25	10.87	11.19	GSM1897682;GSM1897684;GSM1897685	3
GSM2781524	GSE103768;GSE103769	0.09	84.45	44.48	7.77	12.94	16.84	14.12	58.4	1.73	1.91	11.76	6.72	7.51	13.94	5.05	11.93	8.28	12.02	11.7	GSM2781505;GSM2781524;GSM2781543	3
GSM1203641	GSE49032;GSE49031	0.04	109.55	107.9	6.14	19.25	28.5	19.87	98.23	2.04	1.63	9.69	5.32	7.06	18.1	9.36	24.04	11.46	12.62	11.72	NA	0
GSM2404889	GSE90496;GSE109381	5.47	60.7	52.28	6.1	13.27	27.29	14.69	44.69	1.68	2.07	8.63	6.63	5.75	6.43	9.97	11.89	6.57	12.55	12.33	NA	0
GSM2405553	GSE90496;GSE109381	6.1	0	0	5.41	10.29	22.15	15.02	39.86	1.74	2	6.2	4.69	6.49	9.28	6.12	8.85	6.38	11.91	12.4	NA	0
GSM2941683	GSE109379;GSE109381	5.61	551.03	154.15	6.76	16.45	26.26	15.89	67.82	1.61	2.08	10.9	8.5	5.88	10.83	12.25	16.87	6.55	11.82	12.46	NA	0
GSM3030037	GSE111396	0.12	17.7	20.46	6.6	12	14.75	14.38	36.38	1.56	1.98	6.51	5.05	7.33	12.38	6.81	12.19	5.83	11.82	12.15	NA	0
GSM2229252	GSE84207	0.07	84.72	84.22	7.94	12.05	28.84	15.97	71.3	1.61	1.92	11.1	5.18	7.56	12.15	7	12.17	11.21	12.21	12.56	NA	0
GSM2796268	GSE104376	0.04	263.24	165.51	7.16	12.54	27.51	19.4	49.98	1.84	2.09	29.01	21.51	8.83	10.14	8.05	11.27	7.01	10.24	10.74	NA	0
GSM1887032	GSE73115	0.05	59.8	68.09	6.38	15.6	16.09	18.81	60.8	2.21	1.6	14.58	9.19	8.39	14.6	6.86	12.41	11.69	11.99	11.2	GSM1887025;GSM1887026;GSM1887031;GSM1887032	4
GSM3530151	GSE124366	0.1	167.84	152.65	5.75	14.21	14.82	18.59	62.51	1.93	1.69	7.14	5.27	5.17	13.45	6.26	19.2	10.08	12.63	12.57	GSM3530151;GSM3530099	2
GSM2940918	GSE109379;GSE109381	5.87	0	76.26	4.25	13.24	20.77	16.33	56.05	0.5	0.74	12.7	8.64	1.76	4.12	2.68	8.69	9.97	12.5	11.62	NA	0
GSM2403608	GSE90496;GSE109381	7.82	107.83	124.4	4.7	6.17	7.79	14.15	67.33	1.66	1.81	8.81	5.25	5.33	8.9	1.82	10.09	9.52	12.27	11.83	NA	0
GSM2791703	GSE104210	0.06	820.23	1460.8	5.68	16.96	17.45	14.59	79.61	1.61	2.01	6.88	5.54	6.54	11.64	5.53	13.73	7.45	11.94	12.29	NA	0
GSM1947123	GSE75248	0.07	181.42	252.27	4.95	16.68	13.91	15.95	42.13	1.99	1.63	5.3	5.5	3.71	12.5	5.82	14.84	7.63	12.43	12.91	NA	0
GSM1913907	GSE74193	0.06	231.06	383.19	4.38	13.94	24.18	15.81	64.89	1.9	1.61	6.82	6.83	5.05	5.57	8.7	17.67	8.76	12.32	12.52	NA	0
GSM1867750	GSE63695	0.11	97.03	66.18	5.79	14.19	14.95	13.66	62.78	1.85	1.63	6.67	3.96	4.75	8.75	3.09	12.54	8.53	11.74	12.01	NA	0
GSM3396809	GSE120250	0.1	69.35	271.28	6.6	7.08	8.84	13.72	41	1.67	1.88	7.59	5.88	5.62	9.64	3.63	9.43	7.27	11.59	11.41	NA	0
GSM1425525	GSE59065	0.13	46.47	56.94	3.14	9.55	9.73	9.33	30.15	1.95	1.6	6.64	4.38	4.23	8.8	5.79	8.75	6.92	11.93	11.42	GSM1425524;GSM1425525;GSM1425526	3
GSM2796286	GSE104376	0.11	325.25	133.61	7.56	15.16	20.65	21.72	31.76	1.68	1.78	18.96	11.33	8.19	9.46	5.68	13.95	6.57	11.42	11.22	NA	0
GSM3149530	GSE114753	0.05	171.36	129.28	6.63	19.79	33.97	12.93	88.35	1.65	2.05	14.58	7.21	1.04	0.99	0.96	17.77	7.84	11.4	11.89	NA	0
GSM2941513	GSE109379;GSE109381	4.88	283.5	258.02	6.31	14.23	30.09	14.56	59.7	1.57	2.03	16.45	11.84	7.34	8.31	10.64	12.91	8.69	12.34	11.91	NA	0
GSM1670137	GSE68379	0.15	42.49	69.21	6.41	9.65	14.54	12.48	42.72	2.09	1.64	6.07	4.15	7.49	5.67	5.74	9.18	6.26	12.48	11.68	NA	0
GSM2792336	GSE104210	5.21	72.81	54.47	5.69	7.65	9.39	16.71	37.69	1.57	1.94	7.42	5.09	3.11	5.52	2.24	6.58	5.98	11.89	12.18	NA	0
GSM2818206	GSE105109	0.08	99.62	69.56	5.13	10.42	22.35	15.14	78.48	1.58	1.98	9.87	5.17	2.81	1.69	12.74	11.05	7.77	11.27	12.53	GSM2818206;GSM2818399;GSM2818207;GSM2818398	4
GSM2098233	GSE79556	0.04	140.94	121.98	6	7.67	18.38	19.45	87.2	1.66	1.97	13.68	9.37	14.14	4.85	6.64	9.2	7.11	10.81	10.62	NA	0
GSM1501439	GSE61278;GSE61279	0.09	48.95	53.21	3.16	9.67	11.57	13.24	42.78	1.98	1.62	8.54	5.2	2.06	1.16	1.1	10.72	8.8	11.74	10.96	NA	0
GSM1425648	GSE59065	0.14	49.41	46.01	3.87	8.39	8.72	11.48	30.17	2.02	1.54	5.95	4.86	4.84	8.68	5.4	9.18	6.55	11.64	11.31	GSM1425648;GSM1425649;GSM1425650	3
GSM1832679	GSE71328	0.04	83.68	84.7	4.19	6.34	11.04	9.22	91.91	1.66	2.1	14.79	12.91	6.36	11.43	6.16	11.98	4.4	9.87	10.01	GSM1832678;GSM1832679;GSM1832680;GSM1832681	4
GSM2571127	GSE97529	11.45	33461	72.25	4.71	11.98	22.79	17.13	126.62	1.61	2.04	11.86	5.08	4.75	13.03	4.96	11.71	7.61	12.17	12.61	NA	0
GSM3440732	GSE121633	0.05	126.26	94.14	7.56	17.23	16.88	19.09	73.42	2.14	1.68	10.71	8	8.31	14.01	5.19	15.16	12.16	12.13	11.47	GSM3440732;GSM3440733	2
GSM3530066	GSE124366	0.07	59.52	43.03	6.82	13.03	19.04	18.11	43.58	1.53	1.86	13.38	8.54	7.6	11.49	6.55	14.54	8.71	11.62	11.25	GSM3530066;GSM3530028	2
GSM1913815	GSE74193	0.05	168.26	226.07	4.65	11.78	24.83	2.13	44.98	1.93	1.68	9.79	8.11	5.09	5.39	9.47	11.42	3.33	11.89	11.96	GSM1913814;GSM1913815	2
GSM2350724	GSE88883	0.1	92.79	0	6.29	16.03	26.62	16.09	61.58	1.52	2.12	7.21	5.55	5.65	12.85	8.47	19.07	8.85	12.84	12.8	NA	0
GSM2123013	GSE80261	0.1	73.48	71.13	3.79	12.04	12.96	15.09	52.03	1.99	1.71	6.08	5.5	5.04	3.76	3.14	11.33	8.7	12.19	12.06	NA	0
GSM2403904	GSE90496;GSE109381	6.46	146.98	119.11	6.29	15.51	35.24	11.74	114.98	1.62	2.05	10.73	7.18	6.92	9.01	9.59	14.91	9.36	12.61	12.75	NA	0
GSM2815372	GSE105018	0.09	387.94	63.5	4.22	15.14	15.24	18.53	56.03	1.64	2.07	8.06	6.19	2.2	12.63	3.33	13.63	8.84	12.01	11.56	GSM2815371;GSM2815372	2
GSM2403232	GSE90496;GSE109381	0.06	68.1	60.76	3.87	13.59	35.85	10.57	64.63	1.98	1.55	6.04	5.28	4.69	14.78	11.56	16.46	8.22	12.36	12.91	NA	0
GSM2814633	GSE105018	0.12	55834	50.12	4	11.99	19.72	13.29	43.18	1.64	1.91	6.94	4.45	2.55	11.33	4.65	8.26	9.84	12.19	12.15	NA	0
GSM1438805	GSE59524	0.06	69.18	159.46	8.36	18.3	22.81	19.59	78.22	2.11	1.69	7.29	7.3	10.22	15.21	7.77	24.59	10.26	12.6	12.27	NA	0
GSM1203733	GSE49032;GSE49031	0.12	145.04	318.56	5.51	11.86	13.77	15.9	47.61	1.9	1.58	6.01	3.68	4.29	10.18	6.32	13.86	8.06	13.2	12.68	NA	0
GSM1683130	GSE68838	0.08	117.46	86.9	3.37	17.22	11.61	19.24	62.82	1.83	1.58	7.92	5.29	2.14	1.76	1.31	14.96	8.78	12.51	11.75	NA	0
GSM2472282	GSE94063;GSE94282	0.07	93.54	155.67	9.53	20.41	28.07	14	71.76	1.93	1.62	10.7	7.29	7.76	26.57	8.47	17.68	14.1	12.59	12.29	GSM2472279;GSM2472280;GSM2472281;GSM2472282;GSM2472283;GSM2472284;GSM2472285;GSM2472286;GSM2472287;GSM2472288;GSM2472289;GSM2472290;GSM2472291;GSM2472292;GSM2472293;GSM2472294;GSM2472295;GSM2472296;GSM2472297;GSM2472299	20
GSM3186476	GSE83944	0.05	0	0	8.62	14.13	14.8	18.54	45.96	1.68	2.02	11.51	7.66	2.14	1.99	1.56	11.45	9.41	11.46	10.91	GSM3186429;GSM3186430;GSM3186431;GSM3186432;GSM3186433;GSM3186434;GSM3186435;GSM3186436;GSM3186437;GSM3186438;GSM3186439;GSM3186440;GSM3186441;GSM3186442;GSM3186443;GSM3186444;GSM3186445;GSM3186446;GSM3186447;GSM3186448;GSM3186449;GSM3186450;GSM3186451;GSM3186452;GSM3186453;GSM3186454;GSM3186455;GSM3186456;GSM3186457;GSM3186458;GSM3186459;GSM3186460;GSM3186461;GSM3186462;GSM3186463;GSM3186464;GSM…	48
GSM1683111	GSE68838	0.09	60.6	93.4	5.06	10.71	10.67	14.57	49.42	1.9	1.51	6.4	5.5	2.58	1.92	2.28	9.11	8.61	12.39	11.88	NA	0
GSM1203748	GSE49032;GSE49031	0.1	113.54	143.66	4.69	14.43	18.15	17.8	61.08	1.87	1.63	5.86	3.6	4.87	11.16	5.99	21.02	11.5	13	11.73	NA	0
GSM1670328	GSE68379	0.07	52.58	59.49	7.02	13.31	22.27	17.65	50.1	1.97	1.62	9.88	8.64	9.38	13.57	6.98	9.65	8.8	11.91	11.2	NA	0
GSM2267992	GSE85506	0.11	66.38	65.03	4.08	10.41	26.32	12.8	41.23	1.98	1.64	7.77	5.58	8.16	11.48	11.06	15.32	7.13	12.44	12.77	NA	0
GSM2238028	GSE84493	0.13	109.92	67.95	5.39	7.52	12.12	13.8	30.03	1.85	2.56	6.13	5.6	4.23	9.62	5.55	8.43	7.03	12.38	12.03	NA	0
GSM2686834	GSE100563;GSE100561	0.1	65.17	3964	6.27	15.27	24.2	17.89	59.63	1.61	2.02	7.52	5.03	2.77	1.55	1.44	18.78	8.85	12.88	12.34	NA	0
GSM2309157	GSE86829;GSE86833	0.06	55.8	68.46	7.51	15.02	21.75	18.8	84.32	1.94	1.7	9.37	6.28	10.15	9.35	4.98	11.83	7.94	11.08	11.86	GSM2309156;GSM2309157	2
GSM1920451	GSE74432	0.04	89.78	73.07	8.61	9.24	15.17	17.88	76.1	1.64	1.94	19.6	9.13	6.99	6.86	5.35	19.99	10.87	11.97	11.14	NA	0
GSM3584314	GSE125895	0.08	96.92	71.89	7.34	13.37	33.44	15.87	64.33	1.69	1.92	12.39	5.75	7.3	7.98	10.44	16.62	13.37	12.16	12.34	GSM3584314;GSM3584237;GSM3584356;GSM3584389	4
GSM1235905	GSE51032	0.05	102.86	75.64	5.18	11.39	23.25	16.37	63.19	2.06	1.74	14.78	9.81	5.08	11.42	11.91	16.65	8.67	11.3	11.32	NA	0
GSM3035836	GSE111629	0.05	148.78	142.43	6.69	14.92	21.55	15.93	71.84	1.64	2.07	13.59	8.39	9.69	13.38	7.45	12.77	9.82	11.51	11.35	NA	0
GSM2656383	GSE99863	0.04	426.16	77.14	5.33	18.1	49.4	14.9	75.66	1.68	2.15	11.18	6.15	5.76	12.98	13.66	13.58	6.93	12.2	12.42	NA	0
GSM1842828	GSE71678	0.04	202.63	93.84	8.1	24.36	34.01	19.91	84.78	1.53	2.06	11.29	8.48	7.42	13.2	9.06	16.55	9.24	11.27	12.34	NA	0
GSM1682909	GSE68838	0.2	242.26	387.21	4.88	7.98	6.97	14.82	34.91	1.98	1.6	4.57	3.5	1.98	1.89	2.56	9.98	5.89	12.29	12.21	NA	0
GSM2714782	GSE101764	0.07	180.45	194.42	6.82	12.56	26.11	13.56	48.73	1.6	1.93	7.82	6.99	7.07	4.01	9.24	8.64	4.4	12.3	12.8	GSM2714652;GSM2714782	2
GSM2062676	GSE77965	0.09	57.43	80.89	3.7	11.59	16.45	14.19	46.68	2.05	1.54	7.61	5.99	6.89	9.95	2.91	9.82	10.54	11.78	11.93	GSM2062670;GSM2062676	2
GSM2941150	GSE109379;GSE109381	7.23	0	0	5.46	10.7	23.12	15.62	48.49	1.63	1.98	4.81	4.3	5.11	8.41	9.25	11.42	8.8	12.43	13.07	NA	0
GSM2645850	GSE99553	0.06	397.96	395.2	6.79	16.36	30.11	18.05	70.03	1.68	1.98	14.99	8.84	6.61	14.75	9.08	10.56	12.71	12.11	12.29	NA	0
GSM1506343	GSE61496	0.09	77.79	97.02	6.35	18.16	11.7	21.31	50.16	2.03	1.64	8.41	6.22	8.25	16.17	5.46	11.62	9.88	12.31	11.3	GSM1506337;GSM1506343	2
GSM1914672	GSE100653	0.06	0	143.79	5.2	13.01	21.28	16.32	78.02	1.6	2.11	7.56	4.93	4.86	13.92	7.17	11.98	5.76	11.61	12.23	NA	0
GSM2404490	GSE90496;GSE109381	6.27	204.07	172.18	4.65	13.78	29.15	16.17	75.81	1.7	2.02	11.97	7.51	5.68	10.55	10.24	12.28	11.95	12.2	12.48	NA	0
GSM1235968	GSE51032	0.04	33.98	23.25	5.37	5.92	11.81	29.46	23.7	2.19	1.78	25.75	23.98	6.38	8	10.46	10.05	5.29	9	9.01	NA	0
GSM1484261	GSE60655	0.1	109.76	157.04	6.69	14.97	18.35	19.33	50.48	1.98	1.65	6.04	4.99	9.86	13.72	7.78	18.04	10.07	12.45	12.41	GSM1484261;GSM1484262	2
GSM2360071	GSE89181	0.09	79.79	127.48	5.75	9.69	8.79	18.54	67.87	2.07	1.63	5.75	4.33	6.65	5.85	3.19	9.29	2.18	11.99	11.44	GSM2360070;GSM2360071	2
GSM1425547	GSE59065	0.1	65.98	39.82	3.5	9.82	9.41	11.22	30.44	1.98	1.5	6.29	5.63	4.92	10.4	5.29	8.91	6.97	11.76	11.33	GSM1425545;GSM1425546;GSM1425547	3
GSM2123079	GSE80261	0.09	86.95	60.64	6.09	11.71	14.95	17.68	55.08	1.54	2.01	9.19	6.03	2.1	2.62	2.85	11.11	6.14	11.63	11.68	NA	0
GSM2363699	GSE89278	0.04	133.53	96.65	7.83	15.31	24.78	15.61	62.87	1.64	1.9	14.24	11.51	9.79	14.74	9.32	15.57	8.88	11.44	11.34	NA	0
GSM2789630	GSE104087	0.11	123.27	58.05	12.19	15.99	22.22	14.25	51.3	1.6	2.37	7.97	6.9	11.14	8.6	3.27	20.56	9.3	12.05	11.94	GSM2789630;GSM2789633	2
GSM2334398	GSE87571	0.09	210.86	201.6	3.62	13.91	23.24	11.43	80.65	1.61	1.96	6.4	3.92	5.34	8.9	5.66	16.12	8.41	12.24	11.99	NA	0
GSM2714567	GSE101764	0.04	188.61	78.17	6.35	15.79	43.07	12.09	80.73	1.72	2.02	11.2	7.85	6.55	16.25	11.61	12.69	10.45	12.12	12.55	NA	0
GSM2815028	GSE105018	0.08	41.74	128.06	4.4	13.74	23.13	14.99	58.17	1.58	1.98	8.62	5.01	2.56	11.26	9.41	9.11	11.18	12.12	12.3	NA	0
GSM1236376	GSE51057;GSE51032	0.13	48.79	48.8	3.93	7.05	9.69	12.33	37.94	1.85	1.61	6.22	5.85	5.03	8.37	5.32	11.25	6.94	11.92	11.38	NA	0
GSM2814432	GSE105018	0.06	293.07	373.29	5.82	18.37	23.34	10.73	71.83	1.56	2.06	6.91	4.95	7.9	15.18	8.95	12.7	10.23	12.29	12.12	GSM2814432;GSM2814433	2
GSM2898919	GSE108462	9.31	125.86	13814	5.4	13.04	11.65	11.47	83.47	1.66	1.95	9.35	4.99	4.9	10.11	5.3	9.61	5.86	12.88	12.65	GSM2898919;GSM2898920;GSM2898921;GSM2898950;GSM2898963;GSM2898964;GSM2898989	7
GSM2333919	GSE87571	0.04	49.26	79.61	5.43	15.03	31.1	14.46	71.13	1.9	1.66	8.29	5.14	5.17	9.14	8.75	27.96	8.96	13.04	12.66	NA	0
GSM2777708	GSE103659	7.57	367.56	117.97	6.88	7.73	29.64	16.06	66.85	1.65	2.04	9.37	5.94	8.19	7.44	9.96	9	7.94	12.12	12.26	NA	0
GSM2027171	GSE76503	0.06	288.5	139.43	8.94	18.02	15.73	11.14	51.45	1.7	2.15	16.28	11.89	10.48	16.62	7.69	19.53	12.14	11.1	10.37	GSM2027171;GSM2027183	2
GSM3025574	GSE111223	0.04	327.68	152.25	4.63	16.22	18.04	19.81	89.06	1.58	1.95	14.75	11.14	3.38	16.19	6.15	17.45	9.85	11.62	11	NA	0
GSM2091650	GSE79329	0.05	101.72	83.68	7.05	21.35	21.42	16.94	80.56	1.79	1.99	8.92	7.86	8.98	12.17	7.74	13.18	11.32	12.26	11.98	NA	0
GSM2260758	GSE85218;GSE85212	0.05	89.98	102.55	7.59	18.97	16.31	15.61	79.84	1.63	1.95	11.77	7.45	10.21	10.72	6.29	27.47	9.9	11.83	11.15	NA	0
GSM2260865	GSE85218;GSE85212	0.04	65.54	126	8.27	17.98	17.39	18.91	56.36	1.99	1.66	14.15	8.09	12.22	14.47	5.86	11.67	12.82	11.34	11.29	NA	0
GSM2829360	GSE106089	0.13	6.5	5.66	4.23	8.58	11.85	14.68	28.93	1.61	1.8	6.2	5.63	5.26	8.17	4.18	8.48	7.08	11.74	12.14	NA	0
GSM1873616	GSE72867	0.09	208.2	72.28	6.04	13.52	21.47	15.72	51.11	1.61	1.91	8.17	6.27	6.6	10.04	5.9	11.74	7.98	11.94	11.63	GSM1873610;GSM1873616;GSM1873628;GSM1873631;GSM1873637;GSM1873640;GSM1873646;GSM1873652	8
GSM2865083	GSE107351;GSE107353	0.1	35.94	22.14	3.77	9.05	18.44	13.09	37.71	1.68	1.84	10.04	6.88	2.24	9.18	8.07	8.34	7.83	11.55	11.47	NA	0
GSM2403832	GSE90496;GSE109381	0.06	103.62	87.31	7.28	20.03	34.35	16.74	102.96	1.7	2.09	15.88	8.22	8.22	16.57	9.1	14.78	10.69	11.92	12.55	NA	0
GSM2288093	GSE85942;GSE85938	0.07	55.84	55.55	4.88	10.06	27.13	11.34	40.82	1.53	2	11.07	8.74	6.25	8.27	10.48	10.61	7.65	11.82	11.97	GSM2288088;GSM2288089;GSM2288090;GSM2288091;GSM2288092;GSM2288093;GSM2288105;GSM2288106	8
GSM1849995	GSE72021	0.03	391	371.43	3.44	25.14	19.65	15.54	120.12	2.03	1.63	17.23	6.28	6.73	17.34	2.99	20.71	11.14	12.47	12.09	NA	0
GSM2656388	GSE99863	0.07	75.12	11485	3.97	16.25	44.77	14.52	80.76	1.71	2.06	7.7	5.75	4.73	11.74	8.39	9.59	7.05	12.42	12.52	NA	0
GSM1669826	GSE68379	0.11	81.84	76.41	5.06	10.27	15.08	12.95	36.47	1.93	1.65	6.37	4.93	7.65	6.44	5.21	7.36	8.8	12.07	11.84	NA	0
GSM1920428	GSE74432	0.04	81.51	85.28	7.17	9.48	6.74	19.87	81.72	1.63	2.08	15.03	7.71	6.1	7.15	3.51	19.63	10.45	11.84	10.82	NA	0
GSM2562701	GSE97362	0.07	106.65	167.27	5.83	9.54	9.38	16.96	78.44	1.55	2.11	10.14	5.06	2.97	2.6	2.94	20.85	9.94	12.35	11.31	NA	0
GSM2403058	GSE90496;GSE109381	0.09	107.77	107.61	5.79	12.74	20.91	16.34	45.97	1.96	1.59	8.33	5.37	5.31	13.74	5.49	19.33	7.19	11.97	12.85	NA	0
GSM2334135	GSE87571	0.07	119.66	122.22	7.23	17.99	24.48	19.07	61.09	1.97	1.71	10.1	5.81	8.47	11.07	12.41	17.76	10.8	12.64	12.37	NA	0
GSM2842639	GSE106556	0.05	635.05	1671.56	5.47	17.08	17.01	15.81	80.56	1.47	0.82	9.73	6.59	6.11	11.04	4.32	13.08	13.19	12.28	11.64	GSM2842639;GSM2842638	2
GSM2405280	GSE90496;GSE109381	7.28	7166	1407.97	5.24	9.94	20.56	13.26	74.47	1.68	2.11	9.29	7.59	4.86	9.7	6.83	11.26	9.02	12.2	12.83	NA	0
GSM2405285	GSE90496;GSE109381	7.03	43.63	594.15	6.3	15.31	33.81	13.59	84.17	1.62	2.07	7.75	8.63	4.97	9.63	11.28	15.56	7.28	12.42	12.92	NA	0
GSM1855654	GSE72120	0.08	114.64	132.26	7.09	11.96	20.39	15.4	46.55	1.65	1.99	7.84	7.7	3.54	2.72	2.13	11.55	6.76	10.6	11.69	NA	0
GSM2285141	GSE85828	0.08	158.06	68.73	4.17	7.71	10.93	15.25	58.08	1.72	1.97	10.34	6.93	6.48	8.01	5.35	9.61	8.11	10.53	10.05	GSM2285139;GSM2285141;GSM2285143;GSM2285145;GSM2285168;GSM2285169;GSM2285178	7
GSM2459845	GSE93646	8.98	133.13	201.33	3.77	4.03	0.57	10.59	78.8	1.61	2.08	9.61	5.72	1.64	7.51	0.44	2.73	5.82	9.9	10.87	NA	0
GSM3440718	GSE121633	0.06	91.84	82.79	6.53	18.1	27.17	17.53	80.5	2.01	1.68	8.97	8.06	7.66	12.83	9.22	21.04	0	11.95	11.78	GSM3440717;GSM3440718	2
GSM1705073	GSE69633;GSE69636	0.03	182.41	237.91	5.36	21.23	21.78	19.42	74.69	2	1.65	8.95	6.79	4.29	6.06	2.21	12.02	7.76	11.66	11.56	NA	0
GSM1662102	GSE68060	0.07	141.48	95.95	7.02	16.7	23.42	14.22	103.12	1.7	1.95	10.13	7.13	3.57	2.63	3.64	15.94	11.24	12.43	12.13	GSM1662019;GSM1662102	2
GSM1873631	GSE72867	0.11	231.2	83.37	5.78	13.66	18.3	15.24	49.59	1.6	2.01	7.21	4.87	6.57	8.16	5	12.09	7.74	11.96	11.71	GSM1873610;GSM1873616;GSM1873628;GSM1873631;GSM1873637;GSM1873640;GSM1873646;GSM1873652	8
GSM2791940	GSE104210	9.57	33235	49098	4.6	7.59	12.81	17.28	78.16	1.71	1.93	9.98	6.19	6.75	6.9	2.1	12.59	6.59	12.49	12.33	NA	0
GSM3030639	GSE111428	0.04	58.9	229	4.63	13.28	14.36	22.19	62.05	1.51	0.81	16.79	11.38	2.47	7.69	6.82	11.78	7.05	10.12	11.06	NA	0
GSM3149446	GSE114753	0.05	106.39	508.05	5.22	20.09	35.97	11.73	110.47	1.64	2	8.23	5.32	1.08	1.01	1	16.96	8.04	11.82	12.26	NA	0
GSM2288096	GSE85942;GSE85938	0.02	59.7	46.99	6.33	14.66	132.16	13.34	73.37	1.59	1.88	39.44	27.96	7.64	13.83	32.7	16.14	8.71	10.39	11.86	GSM2288076;GSM2288077;GSM2288078;GSM2288079;GSM2288080;GSM2288081;GSM2288082;GSM2288083;GSM2288084;GSM2288085;GSM2288086;GSM2288087;GSM2288094;GSM2288095;GSM2288096;GSM2288097;GSM2288098;GSM2288099;GSM2288100;GSM2288101;GSM2288102;GSM2288103;GSM2288104	23
GSM2814656	GSE105018	0.1	24036	18519	4.33	12.24	20.15	16.25	51.82	1.59	1.95	8.36	5.48	2.95	11.89	8.37	9.32	9.05	12.34	12.32	NA	0
GSM2794595	GSE104293	7.98	525.08	258.51	5.25	8.23	5.73	17.24	86.82	1.51	2.14	11.1	7.3	6.37	10.23	1.91	9.73	10.34	11.77	11.03	NA	0
GSM1914260	GSE74193	0.09	72.72	154.38	4.5	14.47	23.05	14.46	61.38	1.93	1.64	8.79	5.63	5.39	4.68	8.8	15.49	8.78	12.42	12.68	NA	0
GSM1632999	GSE66836	0.15	145.4	159.23	3.84	3.01	8.92	10.8	54.04	2.35	1.9	5.79	4.56	6.38	3.29	5.83	4.51	5.2	10.76	11.6	GSM1632998;GSM1632999	2
GSM2890389	GSE108123;GSE108124	0.03	120.37	96.98	6.11	9.98	15.69	21.29	67.38	2.06	2.14	29.1	19.05	6.57	8.52	6.18	10.82	9.62	9.64	9.81	NA	0
GSM1257721	GSE52025;GSE53261	0.05	81.37	93.92	9.12	16.81	22.45	21.89	75.82	2.09	1.61	8.64	8.26	10.79	17.11	8.38	18.2	10.74	11.82	12.06	NA	0
GSM2526433	GSE95816	0.08	318.57	265.87	6.19	12.75	29.47	12.95	54.27	1.65	2.04	9.15	6.58	4.83	6.71	11.03	17.46	7.1	12.13	12.18	GSM2526419;GSM2526420;GSM2526421;GSM2526422;GSM2526427;GSM2526428;GSM2526429;GSM2526430;GSM2526431;GSM2526432;GSM2526433;GSM2526434;GSM2526435;GSM2526439;GSM2526440;GSM2526441;GSM2526442;GSM2526443;GSM2526444	19
GSM2098242	GSE79556	0.06	88.96	70.89	1.51	3	12.92	13.23	86.98	1.56	1.96	13.76	6.39	6.03	1.93	1.42	5.38	2.63	9.92	10.31	NA	0
GSM1501508	GSE61278;GSE61279	0.09	43.89	55.65	3.39	10.54	10.41	11.84	42.27	1.94	1.66	8.24	5.49	1.56	1.04	0.87	10.33	8.95	11.7	10.95	NA	0
GSM2898995	GSE108462	10.01	8875	24.51	6.81	11.35	16.08	15.17	90.82	1.7	1.93	7.25	4.58	0.78	1.05	0.98	10.3	6.93	12.58	12.32	GSM2898995;GSM2899001;GSM2899013	3
GSM3563102	GSE125105	0.05	31.52	35.11	2.6	3.77	2.46	16.13	34.69	1.75	1.86	10.44	8.37	4.1	0.3	1.78	5.37	2.53	9.82	9.9	NA	0
GSM2261111	GSE85218;GSE85212	0.05	69.27	186.29	7.94	18.7	16.37	15.75	50.15	2.05	1.6	8.58	5.3	11.18	14.68	5.21	16.25	13.58	12.12	11.97	NA	0
GSM1469021	GSE60274	0.13	481.6	353.32	6.94	12.67	13.05	15.28	42.01	1.99	1.7	6.8	3.25	4.65	4.93	4.45	19.21	6.75	13.62	13.59	NA	0
GSM2405031	GSE90496;GSE109381	5.51	197.31	83.95	5.24	13.84	24.69	15.78	55.97	1.55	2.02	10.18	8.27	5.66	10.16	10.23	14.9	9.21	12.2	12.83	NA	0
GSM2818276	GSE105109	0.06	0	0	4.34	10.52	40.88	9.95	85.82	1.57	1.99	7.92	5.42	5.66	11.91	6.84	12.25	7.75	11.8	12.99	GSM2818085;GSM2818276;GSM2818277;GSM2818084	4
GSM3440781	GSE121633	0.07	116.15	106.53	8.85	17.35	27.97	15.96	86.51	1.65	1.66	13.26	9.37	5.82	10.04	1.69	21.79	13.09	12.51	12.27	GSM3440780;GSM3440781	2
GSM2333991	GSE87571	0.12	309.06	221.96	5.3	14.25	25.53	16.47	70.18	1.56	1.85	8.15	3.58	5.73	10.56	7.37	19.25	9.51	12.9	12.66	NA	0
GSM2403994	GSE90496;GSE109381	6.12	96.94	88.93	5.75	7.84	30.85	11.65	76.41	1.53	2.08	13.14	9.15	7.1	9.77	4.7	9.03	10.15	11.88	12.86	NA	0
GSM3440646	GSE121633	0.06	94.09	86.16	7.04	17.85	29.5	17.53	87.82	2.08	1.68	8.79	6	6.33	15.8	7.52	25.91	14.25	12.39	11.91	GSM3440646;GSM3440647	2
GSM2311054	GSE86961	0.05	64.84	52.48	5.73	10.45	19.57	12.83	47.11	1.56	1.99	15.07	12.34	5.53	13.86	6.52	13.87	9.21	11.03	10.99	GSM2311054;GSM2311055	2
GSM1843077	GSE71678	0.03	56.15	140.49	3.6	21.13	21.72	14.36	88.58	1.69	2.1	14.78	11.24	3.33	11.47	8.06	4.07	10	11.32	12.24	NA	0
GSM2792251	GSE104210	3.99	66.74	24.53	3.59	5.04	10.86	12.68	50.16	1.64	1.94	15.78	9.28	5.5	8.31	5.54	9.46	5.31	11.18	12.01	NA	0
GSM3562989	GSE125105	0.05	25.79	127.03	5.11	10.43	13.6	16.16	55.49	1.64	2.05	12.39	8.24	6.63	6.91	3.6	6.68	4.72	10.65	10.8	NA	0
GSM2405075	GSE90496;GSE109381	5.97	13790	169.43	4.29	12.83	21.69	12.82	55.84	1.6	1.97	9.21	6.88	6.53	7.2	7.31	14.55	9.2	12	12.21	NA	0
GSM1505211	GSE61453;GSE61454	0.15	90.28	168.83	6.63	6.72	12.68	16.61	36.29	2.01	1.64	4.07	3.61	0.65	0.57	1.45	4.84	1.79	11.44	11.96	NA	0
GSM2404760	GSE90496;GSE109381	8.67	693.37	384.25	3.62	8.36	15.48	11.95	70.52	1.68	1.98	7.07	4.47	3.21	10.11	8.42	9.91	7.23	12.4	13	NA	0
GSM2183298	GSE82084	0.09	48.71	32.07	6.3	9.07	17.52	16.67	30.5	1.59	2.04	7.21	5.71	3.56	2.68	3.24	8.33	7.78	12.06	11.88	GSM2183297;GSM2183298;GSM2183299;GSM2183300	4
GSM2334562	GSE87571	0.05	52.45	71.89	6.59	18.37	23.2	16.23	86.45	2.02	1.68	11.87	5.51	6.35	5.1	9.04	27.56	8.81	12.59	12.41	NA	0
GSM2792309	GSE104210	6.21	1304	238.33	7.53	14.56	30.97	14.37	78.9	1.6	2.03	13.07	9.33	8.69	10.65	8.07	10.6	8.28	11.83	12.89	NA	0
GSM1897014	GSE73515;GSE73518	0.06	118.65	171.73	2.81	14.14	26.18	11.07	46.98	1.96	1.6	7.89	5.75	3.21	12.31	11.06	11.03	11.04	12.17	13.2	NA	0
GSM3090267	GSE112873;GSE112877	0.09	35757	90.8	9.26	21.12	22.21	16.37	51.22	1.47	0.83	9.08	8.66	3.48	17.6	6.09	12.54	9.34	11.89	12.33	GSM3090262;GSM3090263;GSM3090264;GSM3090265;GSM3090266;GSM3090267;GSM3090268;GSM3090269;GSM3090270;GSM3090271;GSM3090272;GSM3090273;GSM3090274;GSM3090275;GSM3090276;GSM3090277;GSM3090278;GSM3090279;GSM3090280;GSM3090281;GSM3090282;GSM3090283;GSM3090284;GSM3090285;GSM3090286;GSM3090287;GSM3090288;GSM3090289;GSM3090290;GSM3090291;GSM3090292;GSM3090293;GSM3090294;GSM3090295;GSM3090297;GSM3090298;GSM…	47
GSM2941758	GSE109379;GSE109381	4.89	2803.43	210.94	4.64	12.59	27.59	13.36	55.56	1.63	1.89	8.14	8.44	6.92	8.79	10.6	12.62	7.58	12.07	12.62	NA	0
GSM2334237	GSE87571	0.07	88.87	64.03	6.67	16.48	27.46	15.61	59.6	1.91	1.63	6.49	5.05	7.43	6.57	9.6	16.28	8.78	12.81	12.68	NA	0
GSM2815458	GSE105018	0.05	36375	36.56	4.54	17.29	32.81	15.59	67.43	1.57	1.86	11.37	7.24	2.43	16.2	8.31	13.7	11.19	12.32	12.37	NA	0
GSM1617022	GSE66210	0.08	55.96	29.8	5.43	10.68	10.78	14.76	32.69	1.57	1.88	12.26	8.85	1.62	1.5	1.45	10.66	7.43	10.66	11.18	NA	0
GSM1522992	GSE62219	0.06	77.31	156.17	5.84	5.15	10.91	11.92	53.52	1.94	1.64	9.33	3.86	5.9	8.64	0.49	2.49	6.31	10.73	10.58	GSM1522986;GSM1522990;GSM1522992;GSM1522993;GSM1522994;GSM1523001	6
GSM1203986	GSE49032;GSE49031	0.05	146.82	91.94	7.64	16.21	17.52	21.7	36.3	2.05	1.57	8.19	5.69	8.09	14.26	5.06	21.27	8.35	12.83	11.83	NA	0
GSM1506307	GSE61496	0.05	93.28	105.05	5.43	17.21	17.49	21.29	50.8	2.04	1.64	6.88	6.63	7.34	16.48	6.93	11.64	11.36	12.32	11.49	GSM1506301;GSM1506307	2
GSM2674443	GSE100197	0.07	19123	26.06	6.23	12.57	17.89	15.37	39.5	1.68	1.94	10.43	7.57	3.34	2.21	3.31	10.36	7.59	11.41	12.3	NA	0
GSM1905361	GSE73895	0.04	20263	237.17	4.92	9.73	20.48	14.89	89.4	1.7	2	8.44	6.59	5.77	17.23	7.38	11.38	5.08	11.17	11.75	GSM1905360;GSM1905361	2
GSM1873635	GSE72867	0.1	206.73	91.69	5.82	15.02	20.57	15.66	44.49	1.63	2.05	8.88	4.58	7.23	9.31	5.75	11.57	7.72	12.14	11.76	GSM1873608;GSM1873614;GSM1873626;GSM1873629;GSM1873635;GSM1873638;GSM1873644;GSM1873650	8
GSM3030023	GSE111396	0.06	70.73	48.1	7.4	15.28	23	16.19	45.26	1.5	1.97	10.55	9.17	9.74	14.59	8.54	12.04	7.97	11.08	12.19	NA	0
GSM2127922	GSE80468	0.04	151.65	317.04	5.53	14.42	11.13	11.77	70.73	1.54	1.81	11.53	8.5	5.79	12.02	3.96	13.56	6.78	11.66	10.81	NA	0
GSM2815444	GSE105018	0.09	2202.62	72.17	3.48	13.38	27.08	16.75	63.42	1.59	2.02	9.32	5.8	1.85	12.28	10.51	11.3	10.44	12.13	12.24	NA	0
GSM3380794	GSE119684	0.09	77.7	62.51	5.44	12.63	16.18	17.67	47.05	1.98	1.62	5.6	4.12	6.56	12.11	8.15	14.27	10.1	12.43	12.39	NA	0
GSM2814413	GSE105018	0.08	132.52	274.44	5.37	12.94	17.57	12.05	57.74	1.64	1.87	9.73	7.26	7	12.65	7.31	13.48	8.37	11.9	11.56	GSM2814412;GSM2814413	2
GSM3440355	GSE121633	0.08	74.37	50.12	6.92	15.18	17.14	17.55	62.53	2.11	1.6	7.61	5.7	7.42	12.28	6.86	12.09	12.39	12.35	11.82	GSM3440355;GSM3440356	2
GSM3662228	GSE128068;GSE128067	5.21	0	0	2.86	4.6	8.86	13.15	34.72	1.87	2.13	9.4	6.77	2.02	8.12	3.25	4.21	4.36	10.33	10.39	GSM3662228;GSM3662244	2
GSM1438823	GSE59524	0.13	67.15	133.24	7.86	14.72	15.06	17.76	59.47	2.12	1.62	5.28	4.27	7.82	16.8	5.28	19.54	8.37	12.96	12.38	NA	0
GSM1914060	GSE74193	0.07	80.71	1018.18	2.78	9.78	19.23	16.64	55.66	1.93	1.6	10.37	7.97	5.45	4.64	7.77	13.07	8.48	12.12	12.05	NA	0
GSM1588792	GSE65186;GSE65183	0.05	202.74	113.11	7.27	14.73	15.47	25.66	35.79	1.76	2.08	12.95	7.54	11.88	20	7.17	22.56	9.65	11.88	11.31	GSM1588792;GSM1588793;GSM1588794;GSM1588795;GSM1588796;GSM1588797	6
GSM1899675	GSE73626	0.08	91.04	80.99	8.56	10.32	24.36	15.15	36.47	1.6	2.04	8.4	7.43	6.63	15.62	7.64	10.48	5.48	12.01	12.11	NA	0
GSM2617092	GSE98876	0.07	17528	0	6.74	13.01	28.43	16.75	38.36	1.58	1.91	10.51	7.56	5.01	4.03	5.02	11.85	8.97	11.53	11.65	NA	0
GSM2667521	GSE99994;GSE99996	0.05	69.46	286.05	4.52	15.54	30.5	16.56	53.42	1.47	0.84	14.04	8.37	3.62	5.72	4.21	8.1	5.9	10.97	12.19	GSM2667521;GSM2667522;GSM2667523	3
GSM2311104	GSE86961	0.07	61.88	54.57	5.67	9.77	18.93	12.87	46.12	1.45	2.02	12.24	9.05	5.18	9.82	6.33	12.18	8.74	11.12	11.24	GSM2311104;GSM2311105	2
GSM2714826	GSE101764	0.05	118.31	130.76	3.05	18.03	34.69	12.41	85.21	2.14	1.62	8.81	7.96	4.25	13.34	12.36	16.2	9.62	12.32	12.79	GSM2714826;GSM2714828	2
GSM1647842	GSE67485;GSE67477	0.05	96.22	90.66	3.44	10.71	13.39	12.54	63.93	1.4	1.96	10.14	7.2	2.84	8.28	4.54	16.87	6.58	11.59	12.21	GSM1647842;GSM1647843	2
GSM3190109	GSE115797	0.03	490.22	929.5	1.62	3.82	5.96	14.65	82.94	2.1	0.14	29.95	16.06	5.42	4.61	1.97	1.92	4.16	8.1	8.38	GSM3190109;GSM3190110	2
GSM3035835	GSE111629	0.09	171.07	607	5.76	13.95	15.78	15.63	55.68	1.61	1.94	7.7	5.12	7.1	10.42	4.47	14.18	7.39	11.93	11.75	NA	0
GSM3035771	GSE111629	0.06	412.67	205.51	6.03	19.45	22.68	16.31	77.43	1.73	1.93	8.26	7.39	8.08	9.14	8.12	15.51	8.68	12.09	12.09	NA	0
GSM1257728	GSE52025;GSE53261	0.11	121.42	147.73	8.91	16.87	14.18	14.69	59.53	1.97	1.72	5.15	4.82	8.56	5.58	4.43	13.59	7.73	12.23	12.43	NA	0
GSM2062682	GSE77965	0.13	75.21	78.42	3.51	10.79	16.57	11.31	42.42	2.02	1.62	4.71	4.78	4.5	6.57	7.52	13.28	7.4	12.68	11.41	GSM2062679;GSM2062680;GSM2062681;GSM2062682;GSM2062683;GSM2062684;GSM2062685;GSM2062686	8
GSM1947290	GSE75248	0.06	85.08	49.55	7.08	24.38	27.52	19.96	79.38	1.57	2.05	10.62	8.39	6.17	8.8	8.61	10.9	7.16	11.44	12.48	NA	0
GSM3440542	GSE121633	0.09	92.28	75.62	9.81	17.89	23.56	17.39	61.15	1.93	1.72	8.09	6.06	5	3.39	1.09	32.9	14.59	12.57	12.05	GSM3440542;GSM3440543	2
GSM2405579	GSE90496;GSE109381	6.25	29031	0	5.15	6.61	14.52	18.84	51.32	1.61	1.96	8.11	5.73	1.91	6.51	2.4	9.4	5.84	11.65	12.56	NA	0
GSM1855612	GSE72120	0.06	67.6	53.33	6.79	11.07	10.09	14.15	25.11	1.83	1.98	14.28	11.04	6.77	4.59	1.17	5.98	5.15	10.24	10.48	NA	0
GSM3563477	GSE125105	0.04	74	2553	6.18	11.58	24.72	17.68	65.03	1.64	2.12	17.07	11.06	13.16	9.49	3.35	6.69	7.61	10.35	10.69	NA	0
GSM2091625	GSE79329	0.07	37.59	3250	6.76	15.27	22.41	14.95	59.36	1.61	2	7.4	6.08	7.89	11.61	6.19	12.46	8.79	12.3	12.1	NA	0
GSM3025819	GSE111223	0.08	37.79	113.02	4.34	15.7	14.7	17.63	71.82	1.74	1.99	9.37	6.14	3.53	14.21	5.39	16.84	10.37	12.08	11.44	NA	0
GSM3190095	GSE115797	0.03	0	111.79	6.08	19.64	44.8	17.17	71.1	1.56	2.1	14.13	10.85	5.5	17.53	10.96	11.5	10.05	11.8	12.37	GSM3190095;GSM3190096	2
GSM2575460	GSE97687	0.03	162.97	150.32	6.61	19.29	22.08	17.5	78.01	1.64	2.05	12.83	8.15	7.04	14.41	4.03	17.6	10.6	11.83	11.98	GSM2575460;GSM2575461;GSM2575462;GSM2575459	4
GSM1564258	GSE64096	0.09	1232.25	225.89	5.37	12.66	26.52	14.31	73.48	1.67	1.92	9.32	4.59	1.39	1.72	2.05	11.6	9.33	11.02	12.14	GSM1564257;GSM1564258	2
GSM1505051	GSE61450;GSE61454	0.15	122.29	195.73	6.7	8.75	10.85	18.77	36.78	2.06	1.75	4.88	4.84	1.3	1.26	0.63	3.52	1.95	11.13	11.29	NA	0
GSM3026722	GSE69138	0.08	452.41	58.09	3.89	8.09	18.3	8.54	20.88	1.42	1.81	5.95	5.01	3.08	4.78	4.84	7.86	5.27	12.35	12.79	NA	0
GSM1705051	GSE69633;GSE69636	0.09	234.26	196.98	1.68	5.64	19.07	9.33	68.84	2.03	1.66	6.94	4.62	0.28	0.23	1.94	3.07	3.14	10.96	12	NA	0
GSM2562876	GSE97362	0.02	25.39	41	4.63	11.15	15.05	22.3	59.95	1.57	2.05	17.2	11.27	2.85	6.83	5.02	15.81	10.59	11.65	10.67	NA	0
GSM2260966	GSE85218;GSE85212	0.04	59.44	150.74	7.85	17.79	16.66	16.52	54.27	2.09	1.61	19.36	8.84	7.8	16.05	5.51	16.3	13.92	11.63	11.51	NA	0
GSM2815077	GSE105018	0.1	0	15.22	4.33	11.24	17.3	18.69	47.81	1.59	1.93	6.98	5.08	2.38	11.94	5.42	10.47	9.73	12.2	11.78	GSM2815077;GSM2815078	2
GSM2402868	GSE90496;GSE109381	0.13	338.46	724.42	4.2	9.8	16.75	14.04	46.44	2	1.63	6.57	5.41	4.49	10.11	7.31	11.77	9.62	12.4	12.63	GSM2402868;GSM2403239;GSM2403240	3
GSM2430122	GSE92469;GSE92462	0.06	177.58	92.9	8.18	15.72	31.52	17.78	68.48	1.69	2.06	8.68	6.73	9.13	12.47	9.35	19.7	10.15	11.95	12.24	NA	0
GSM1235587	GSE51057;GSE51032	0.12	72.81	69.57	4.09	8.76	11.44	12.21	47.81	1.96	1.66	6.89	4.12	5.78	8.94	5.83	10.36	8.16	12.06	11.55	NA	0
GSM1506462	GSE61496	0.04	76.59	69.56	5.15	19.09	21.06	18.83	82.57	2.09	1.61	10.4	9.08	8.1	15.41	7.75	16.5	11.95	11.94	11.33	GSM1506456;GSM1506462	2
GSM1944178	GSE75153	0.05	65.46	107.61	6.94	18.17	16.4	17.84	53.5	1.94	1.68	10.27	7.17	5.39	2.16	3.21	12.96	13.95	11.41	11.66	NA	0
GSM1850003	GSE72021	0.03	358.65	370.15	8.21	26.81	22.51	19.66	89.83	2.12	1.6	8.99	7.46	14.43	13.64	0.71	15.67	17.07	11.82	11.68	NA	0
GSM2261391	GSE85218;GSE85212	0.06	55.34	99.01	9.05	17.67	18.44	16.39	74.1	1.65	1.93	13.05	7.44	3.97	2.93	2.14	20.43	10.29	11.27	11.6	NA	0
GSM2818122	GSE105109	0.14	0	0	4.83	8.39	18.1	11.13	33.34	1.58	1.81	5.54	3.62	6.63	9.44	5.23	7.86	4.29	11.71	12.62	GSM2818122;GSM2818314;GSM2818123;GSM2818315	4
GSM2814990	GSE105018	0.07	0	47.85	3.65	12.31	19.71	14.88	57.6	1.67	2.02	8.28	4.84	2.23	14.38	8.05	9.29	9.39	11.88	12	GSM2814989;GSM2814990	2
GSM1338106	GSE55491	0.15	120.23	37.67	8.21	10.59	12.94	14.64	41.93	2.12	1.6	8.01	4.36	10.14	10.53	5.99	17.75	7.72	12.4	11.64	NA	0
GSM3573376	GSE125399	0.04	126.6	61.16	6.07	14.94	27.02	17.84	75.3	1.6	1.99	13.47	7.58	10.24	13.8	6.39	17.38	10.36	11.76	12.44	NA	0
GSM1235878	GSE51032	0.04	84.63	45.39	5.56	8.48	10.23	27.75	34.44	2.43	1.8	21.07	20.01	7.28	9.61	8.48	9.77	6.11	9.45	9.24	NA	0
GSM1425486	GSE59065	0.07	53.46	53.71	4.94	10.49	12.74	12.26	40.87	1.84	1.72	10.01	8.23	6.15	12.31	7.75	10.05	7.78	11.48	11.14	GSM1425485;GSM1425486;GSM1425487	3
GSM2829412	GSE106089	0.05	0	0	5.92	16.14	16.77	16.51	61.62	1.63	1.99	9.52	8.4	7.22	10.2	5.86	10.07	7.83	11.82	11.98	NA	0
GSM1873598	GSE72867	0.06	64.98	140.23	3.77	13.52	27.85	11.92	67.48	2.02	1.68	7.93	5.29	7.86	7.87	8.82	20.14	9.46	12.65	12.17	GSM1873597;GSM1873598;GSM1873599;GSM1873601;GSM1873605;GSM1873611;GSM1873623;GSM1873632;GSM1873641;GSM1873648;GSM1873649;GSM1873657;GSM1873658	13
GSM2090047	GSE79257	0.07	297.13	158.63	5.57	15.1	24.33	15.17	79.87	1.57	2.08	8.91	4.75	2.3	0.65	0.7	8.29	5.09	12.03	11.97	GSM2090042;GSM2090047	2
GSM1897629	GSE73549	4.6	85.21	56.8	5.25	8.24	14.94	14.93	27.19	1.7	2.12	7.86	6.26	7.1	4.91	4.03	9.64	5.86	11.51	11.54	GSM1897628;GSM1897629;GSM1897630;GSM1897631;GSM1897632	5
GSM1235962	GSE51057;GSE51032	0.17	76.2	42.54	3.28	6.98	7.62	10.72	32.5	2	1.53	4.04	3.54	6.64	9.39	5.21	11.75	5.8	12.22	11.41	NA	0
GSM1669725	GSE68379	0.08	62.33	53.3	7.67	12.43	21.47	15.59	50.77	1.92	1.6	9.29	5.64	8.17	11.67	8.56	12.39	7.43	11.27	12.9	NA	0
GSM1425504	GSE59065	0.05	60.72	90.24	3.09	7.17	6.07	12.52	66.79	1.87	1.63	9.33	8.32	7.57	8.19	4.47	6.66	4.8	9.95	9.74	GSM1425503;GSM1425504;GSM1425505	3
GSM1467009	GSE60185	0.05	141.86	145.93	8.56	13.05	26.36	19.24	98.91	1.93	1.62	9.89	7.39	7.25	10.27	8.08	23.37	11.38	12.19	12.07	NA	0
GSM3025649	GSE111223	0.06	273.16	0	4.14	14.16	12.74	19.1	66.23	1.63	2.09	11.31	6.19	2.79	11.3	5.99	14.47	8.34	11.69	11.2	NA	0
GSM2786013	GSE103911	0.06	101.61	139.92	8.08	15.73	17.17	19.15	42.08	1.68	2.01	8.88	6.38	10.31	14.62	6.43	18.19	7.94	12.23	11.7	NA	0
GSM1235932	GSE51032	0.11	85.89	65.61	4.5	9.27	17.88	10.12	40.79	2.07	1.52	6.91	4.75	4.05	9.53	8.65	13.89	8.13	11.91	11.95	NA	0
GSM3385029	GSE119847;GSE119846	0.07	332.4	63.3	5.58	12.32	24.43	13.22	53.23	1.59	1.77	8.58	6.4	7.29	13.84	9.31	13.28	8.96	11.92	11.49	GSM3385074;GSM3385046;GSM3385052;GSM3385064;GSM3385029;GSM3385085;GSM3385066;GSM3385036;GSM3385042;GSM3385030;GSM3385065;GSM3385078;GSM3385077;GSM3385048;GSM3385080;GSM3385060;GSM3385067;GSM3385084;GSM3385081;GSM3385045;GSM3385056;GSM3385071;GSM3385035;GSM3385072;GSM3385055;GSM3385049;GSM3385061;GSM3385044;GSM3385082;GSM3385033;GSM3385047;GSM3385059;GSM3385086;GSM3385058;GSM3385037;GSM3385050;GSM…	59
GSM1204293	GSE49032;GSE49031	0.17	368.67	630.99	3.98	10.86	14.14	12.05	34.67	1.88	1.6	3.3	3.25	5.31	10.05	7.71	11.5	7.06	13.31	13.2	GSM1204293;GSM1204294	2
GSM1649759	GSE67393	0.08	385.45	128.97	4.18	12.47	16.73	14.88	63.15	2.06	1.58	9.3	6.69	6.05	11.19	6.61	17.33	8.68	11.89	11.41	NA	0
GSM2943086	GSE109446	0.08	247.18	84.71	6.59	12.05	23.6	16.29	50.94	1.57	2.05	8.79	6.94	6.59	13.41	4.17	18.66	8.32	11.81	12.15	NA	0
GSM3035756	GSE111629	0.06	15832	120.11	6.74	16.59	17.51	19.12	63.01	1.64	1.95	9.24	7.59	9.33	9.17	7.73	14.53	8.82	11.89	11.83	NA	0
GSM2261219	GSE85218;GSE85212	0.08	57.55	124.19	7.65	16.14	15.67	14.82	54.3	1.99	1.59	8.4	5.44	10.53	14.56	5.45	15.83	13.71	11.89	11.81	NA	0
GSM3155948	GSE114935	0.08	46.16	48.42	6.07	11.45	17.19	11.14	49.11	1.62	2.11	10.31	7.99	6.77	11.76	7.06	9.99	8.39	11.86	11.58	GSM3155948;GSM3156475	2
GSM2405650	GSE90496;GSE109381	5.53	6818	452.36	2.97	9.33	7.39	18.45	64.71	1.68	2.04	10.64	6.68	2.05	4.59	7.19	7.4	7.94	11.63	12.2	NA	0
GSM1646902	GSE67444	0.03	137.82	134.37	7.19	14.93	16.18	23.66	44.24	1.84	2.22	18.66	18.66	11.98	11.56	4.93	11.11	9.05	10.58	10.15	GSM1646873;GSM1646902	2
GSM2796276	GSE104376	0.05	184.66	124.49	8.82	15.42	25.36	16.86	37.12	1.79	1.96	20.41	15.45	3.69	2.11	3.75	11.87	7.78	10.99	11.13	GSM2796262;GSM2796276	2
GSM2285160	GSE85828	0.09	83.68	38.65	8.53	8.82	19.27	21.07	41.77	1.58	1.94	11.16	7.19	8.55	7.49	7.42	15.11	6.99	11.57	10.91	GSM2285156;GSM2285158;GSM2285160;GSM2285193	4
GSM2062409	GSE77954;GSE77955	0.04	204.2	157.53	5	11.1	38.3	13.59	90.62	1.56	1.91	12.73	10.23	4.5	8.74	10.1	8.45	7.46	11.69	12.08	GSM2062392;GSM2062409	2
GSM2229342	GSE84207	0.07	117.22	99.76	7.86	11.81	35.78	10.91	69.17	1.63	1.89	10.9	6.55	8.37	8.53	10.47	15.18	12.11	12.08	12.61	NA	0
GSM3662198	GSE128068;GSE128064	0.11	0	0	3.79	10.32	18.52	12.6	39.1	1.62	2.03	6.55	4.73	1.94	8.31	7.97	6.98	8.95	12.31	12.15	NA	0
GSM3563408	GSE125105	0.03	17.07	15.86	5.16	11.58	27.35	16.23	59.5	1.83	1.93	14.59	9.57	9.87	5.68	3.67	4.58	4.95	9.99	10.56	NA	0
GSM2829354	GSE106089	0.11	61.86	14.03	5.39	10.56	14.45	14.1	31.83	1.59	1.82	6.18	5.67	5.22	10.23	5.59	10	7.63	11.9	12.38	NA	0
GSM2792338	GSE104210	6.3	12386	75.85	4.02	5.72	5.07	11.69	51.13	1.7	1.84	5.98	4.48	5.2	11.86	4.11	8.34	7.57	11.83	12.5	NA	0
GSM3662256	GSE128068;GSE128067	5.72	0	86.78	2.28	2.73	2.8	13.41	53.93	1.76	2.08	10.18	6.9	2	4.26	3.87	3.47	3.27	10.03	10.28	NA	0
GSM2714825	GSE101764	0.05	124.57	102.73	3.46	17.75	35.31	12.36	92.59	2.01	1.69	15.93	6.77	4.72	14.57	12.1	13.6	10.56	12.47	12.66	GSM2714825;GSM2714827	2
GSM2940812	GSE109379;GSE109381	5.99	16.88	19.56	5.52	13.11	19.27	16.45	55.44	1.68	2.05	9.75	8.03	2.21	10.55	9.41	9.31	6.97	11.95	12.9	NA	0
GSM3563322	GSE125105	0.03	58.16	18.32	6.24	10.19	13.42	20.9	46.36	1.58	2.05	14.15	10.6	8.95	9.12	3.55	4.06	4.96	10.16	10.08	NA	0
GSM2336985	GSE87640;GSE87650	0.07	138.57	131.53	8.07	8.84	21.54	14.99	66.17	1.56	2.03	8.65	7.24	10.78	9.83	6.8	5.05	7.09	11.38	11.43	GSM2336821;GSM2336985;GSM2337018;GSM2337034	4
GSM2941677	GSE109379;GSE109381	5.22	561.44	141.61	6.68	7.26	20.09	13.13	66.36	1.72	1.99	12.2	10.06	6.67	6.91	6.69	23.17	4.48	11.3	11.96	NA	0
GSM3189706	GSE115783	0.06	36617	66.63	3.59	11.58	20.3	15.07	60.58	1.65	2.04	10.55	6.57	1.12	4.72	2.68	5.08	3.2	11.49	11.18	NA	0
GSM2865242	GSE107352;GSE107353	5.32	26175	30.4	3.23	5.71	8.18	11.19	35.02	1.76	1.94	6.54	5.45	2.01	8.19	2.9	8.12	5.06	11.56	11.44	GSM2865241;GSM2865242	2
GSM1505118	GSE61452;GSE61454	0.18	447.2	533.81	8.36	8.72	8.66	14.41	32.42	1.93	1.75	4.93	4.13	6.72	4.03	5.7	4.3	4.31	11.11	11.67	NA	0
GSM3563316	GSE125105	0.04	84.79	62.43	6.98	15.95	29.93	17.55	64.09	1.72	2.04	15.55	10.43	11.42	11.71	9.42	8.69	9.23	10.86	11.21	NA	0
GSM2404486	GSE90496;GSE109381	7.14	299.65	169.26	3.84	4.02	4.88	11.74	75.04	1.67	2.01	9.12	4.99	3.35	9	2.65	8.56	5.9	11.27	11.81	NA	0
GSM1922494	GSE74548	0.06	106.2	130.21	7.28	15.78	27.08	16.24	80.68	1.59	1.98	8.75	5.35	10.78	14.48	6.95	14.77	11.32	12.46	11.99	NA	0
GSM2794384	GSE104287	0.06	1126.5	313.16	6	24.38	30.36	12.86	79.06	1.7	1.87	8.62	6.2	10.59	15.83	8.38	18.62	11.06	12.21	11.92	GSM2794359;GSM2794368;GSM2794369;GSM2794384;GSM2794385;GSM2794390	6
GSM3156422	GSE114935	0.07	10839	59.81	6.72	11.82	17.15	13.5	49.25	1.73	2	8.75	7.84	6.18	11.58	6.55	9.68	7.88	11.85	11.49	GSM3155939;GSM3156422	2
GSM3035480	GSE111629	0.05	172.73	98.84	6.12	16.48	21.91	16.27	76.09	1.7	2.2	10.7	8.32	12.46	12.37	7.9	16.64	10.69	11.73	11.3	NA	0
GSM1681171	GSE68777	0.06	45.36	209.15	6.51	16.56	37.02	14.42	66.82	1.99	1.66	11.28	8.95	3.97	3.11	2.96	13.54	7.05	11.75	11.69	NA	0
GSM3584400	GSE125895	0.07	125.8	73.09	6.84	18	30.93	16.31	76.03	1.69	1.93	11.61	7.79	8.6	3.92	4.31	9.95	7.1	11.96	12.34	GSM3584400;GSM3584388;GSM3584168;GSM3584194	4
GSM1947391	GSE75248	0.05	184.25	79.69	6.61	20.04	34.83	18.97	83.63	1.61	2.17	15.61	9.14	7.71	14.21	10.62	12.91	8.01	11.67	12.58	NA	0
GSM1896926	GSE73515;GSE73518	0.11	78.73	80.73	2.37	12.02	13.1	7.88	25.75	1.91	1.54	6.91	5.11	3.14	9.5	7.48	7.74	6.87	12.01	12.95	NA	0
GSM1235743	GSE51032	0.2	57.85	42.93	4.96	7.42	9.17	12.6	29.31	1.86	1.57	4.48	3.92	6.1	7.71	6.16	9.3	6.69	12.08	11.75	NA	0
GSM2403488	GSE90496;GSE109381	0.12	385.04	187.44	2.46	9.88	19.58	10.51	42.55	1.98	1.6	5.73	4.12	3.59	8.51	8.36	11.44	6.53	12.52	12.71	NA	0
GSM1662024	GSE68060	0.07	135.6	44.56	7.95	17.49	21.03	14.23	80.22	1.68	1.87	10.55	5.32	4.51	4.41	4.14	11.36	9.8	12.32	12.02	GSM1662012;GSM1662024	2
GSM2277328	GSE85566;GSE85568	0.07	66.42	54.33	5.51	10.17	25.62	13.23	34.16	1.68	1.77	9.79	8.17	4.94	9.31	6.87	11.3	6.87	11.58	11.97	NA	0
GSM3186450	GSE83944	0.05	3366	209.79	9.32	16.56	17.91	20.16	56.22	1.6	2.1	12.15	8.26	3.12	2.3	2.21	11.3	9.18	11.3	10.86	GSM3186429;GSM3186430;GSM3186431;GSM3186432;GSM3186433;GSM3186434;GSM3186435;GSM3186436;GSM3186437;GSM3186438;GSM3186439;GSM3186440;GSM3186441;GSM3186442;GSM3186443;GSM3186444;GSM3186445;GSM3186446;GSM3186447;GSM3186448;GSM3186449;GSM3186450;GSM3186451;GSM3186452;GSM3186453;GSM3186454;GSM3186455;GSM3186456;GSM3186457;GSM3186458;GSM3186459;GSM3186460;GSM3186461;GSM3186462;GSM3186463;GSM3186464;GSM…	48
GSM1702173	GSE69502	0.03	86.65	134.9	7.57	18.48	32.86	17.94	67.96	1.57	1.87	7.75	4.73	1.5	1.18	2.55	19.73	12.25	12.46	12.94	GSM1702095;GSM1702133;GSM1702141;GSM1702173	4
GSM1913997	GSE74193	0.06	94.32	270.16	6.26	24.17	25.25	15.65	78.37	1.7	1.95	11.2	6.54	9.47	4.57	9.88	11.72	12.22	12.16	12.31	NA	0
GSM2336901	GSE87640;GSE87650	0.11	55.07	49.93	5.91	12.78	26.01	13.65	49.87	1.74	1.82	6.36	5.03	6.45	11.78	9.49	8.14	8.35	11.8	11.82	GSM2336901;GSM2336912;GSM2336936;GSM2337039	4
GSM1235718	GSE51032	0.14	41.37	39.17	4.65	7.21	12.01	12.59	26.15	1.94	1.56	6.4	5.37	6.18	9.41	8.26	9.23	6.2	11.71	11.7	NA	0
GSM2320024	GSE87056	0.03	137.45	99.66	8.03	19.8	27.08	18.56	80.24	1.63	2.03	16.93	7.32	7.51	18.75	3.81	17.17	8.03	11.92	12.02	GSM2320016;GSM2320017;GSM2320018;GSM2320019;GSM2320020;GSM2320021;GSM2320022;GSM2320023;GSM2320024;GSM2320025	10
GSM3530105	GSE124366	0.13	39.07	29.17	6.53	9.99	15.09	14.46	34.05	1.54	1.91	6.16	4.72	5.85	9.85	6.51	10.95	7.32	12.13	11.66	GSM3530105;GSM3530003	2
GSM3026696	GSE69138	0.1	43.51	10.47	5.09	11.46	19.56	12.56	40.32	1.73	1.99	5.95	5.36	4.15	7.18	4.76	10.53	6.18	12.14	12.14	NA	0
GSM2792195	GSE104210	4.66	0	233.33	6.58	14.56	14.63	16.71	55.91	1.68	2.04	18.61	10.85	6.84	12.95	5.19	8.96	5.97	11.53	11.8	NA	0
GSM1438825	GSE59524	0.11	58.67	138.61	7.49	16.21	15.82	19.86	56.75	2.07	1.64	4.62	4.8	7.86	16.08	6.3	21.6	10.2	12.84	12.31	NA	0
GSM2814767	GSE105018	0.09	58.96	90.56	3.93	13.3	27.12	14.96	64.43	1.55	2.07	6.67	4.76	2.46	12.36	10.25	11.42	9.74	12.34	12.55	GSM2814766;GSM2814767	2
GSM2791727	GSE104210	0.06	16535	8593	4.97	17.28	19.45	11.44	46.48	1.57	1.85	6.97	4.72	6.09	15.04	6.03	14.77	5.91	12.62	12.71	NA	0
GSM2940963	GSE109379;GSE109381	6.94	0	0	6.05	11.42	30.35	15.55	68.57	1.67	2.11	10.48	6.46	3.48	8.82	9.87	9.38	7.39	12.63	12.78	NA	0
GSM2293194	GSE86078	0.13	100.54	34.11	5.44	8.65	9.83	11.87	30.91	1.63	2.12	6.28	5.48	3.82	3.57	3.22	7.58	5.65	11.67	11.05	NA	0
GSM2334550	GSE87571	0.06	56.04	74.99	6.75	17.84	26.89	16.98	76.93	1.85	1.63	11.69	7	6.68	8.97	9.95	19.12	9.99	12.38	12.24	NA	0
GSM1203846	GSE49032;GSE49031	0.1	444.4	494.14	4.47	13.58	20.93	10.04	37.67	1.8	1.51	5.66	4.68	7.24	11.8	8.79	15.15	6.92	13.23	13.11	GSM1203846;GSM1203847	2
GSM2794530	GSE104293	8.3	233.59	87.05	5.98	6.24	4.98	22.03	92.71	1.63	2.07	15.66	6.86	4.66	13.55	2.4	8.8	6.28	12.92	11.55	NA	0
GSM2261454	GSE85218;GSE85212	0.04	43.72	147.5	8.43	16.8	25.89	20.33	76.52	1.61	1.97	9.66	6.21	9.09	13.86	4.7	16	9.4	11.73	11.47	NA	0
GSM1541355	GSE63106	0.07	82.7	129.28	5.92	13.25	15.56	16.99	63.94	2.1	1.63	8.43	5.06	6.46	10.9	5.63	18.01	8.72	11.71	11.87	GSM1541355;GSM1541356	2
GSM3440550	GSE121633	0.07	72.98	149.17	8.04	12.71	17.42	15.93	48.48	2.22	1.72	9.07	9.34	9.98	14.96	10.23	15.88	7.28	11.3	11.06	NA	0
GSM3004087	GSE110607	0.07	165.97	400.81	6.96	14.94	27.23	21.05	63.41	1.7	2.07	10.37	6.76	7.01	9.5	10.28	23.71	7.09	11.68	11.42	GSM3004035;GSM3004061;GSM3004087;GSM3004113	4
GSM3396841	GSE120250	0.06	35.02	24.58	8.14	13.21	7.79	14.78	48.26	1.66	1.95	12.75	7.28	9.31	9.14	3.39	12.87	6.18	11.32	11.24	NA	0
GSM1914299	GSE74193	0.11	114.88	120.46	4.07	12.89	20.13	17.5	50.43	2.01	1.6	7.68	4.46	8.02	3.07	9.76	9.17	6.65	11.88	11.93	NA	0
GSM1670330	GSE68379	0.13	62.36	66.18	6.53	10.76	13.76	12.81	33.5	1.93	1.54	6.03	3.96	6.24	9.24	6.88	10.31	8.5	12.45	11.87	NA	0
GSM3584288	GSE125895	0.08	138.71	67.83	6.93	12.47	23.32	16.08	58.55	1.61	1.95	8.67	5.03	8.28	6.76	8.71	20.4	10.83	12.47	12.5	GSM3584288;GSM3584262;GSM3584180	3
GSM1662047	GSE68060	0.06	79.3	26.97	8.71	17.66	22.6	16.31	71.34	1.65	2.04	16.43	6.69	1.5	1.84	3.09	13.12	11.88	11.53	12.04	NA	0
GSM2369084	GSE89400;GSE89401	0.04	159.46	29276	6.94	19.54	27.53	24.01	78.06	1.6	2.03	9.39	7.56	10.3	15.61	9.67	15.49	10.51	11.8	10.97	GSM2369073;GSM2369075;GSM2369077;GSM2369079;GSM2369082;GSM2369084;GSM2369086;GSM2369089;GSM2369091;GSM2369093;GSM2369095;GSM2369097;GSM2369099;GSM2369101;GSM2369103;GSM2369105;GSM2369108	17
GSM3662244	GSE128068;GSE128067	5.17	26.69	12247	3.01	4.2	6.37	11.64	35.11	1.64	2.06	7.36	6.17	1.93	6.64	3.95	6.16	3.88	11.22	11.08	GSM3662228;GSM3662244	2
GSM3562836	GSE125105	0.05	94.55	13349	6.31	10.54	19.07	19.63	49.21	1.66	2.06	12.39	9.38	8.97	8.43	7.93	5.48	4.94	10.47	10.83	NA	0
GSM2941570	GSE109379;GSE109381	5.2	8211	98.32	5.89	8.26	11.6	14.45	42.72	1.61	2.14	7.73	6.14	5.65	5.6	6.58	9.73	5.16	11.88	11.73	NA	0
GSM1855670	GSE72120	0.14	64.82	46.46	5.35	8.95	16.42	13.62	28.13	1.64	1.87	6.99	5.43	5.73	8.59	6.86	9.82	7.7	11.05	11.81	NA	0
GSM1235711	GSE51057;GSE51032	0.15	66.54	52.93	3.57	8.35	8.68	10.8	38.07	1.95	1.54	4.95	4.48	5.87	9.09	5.15	9.62	7.02	12.02	11.3	NA	0
GSM2589534	GSE98224	0.07	92.96	67.8	7.38	13.36	20.31	12.19	48.75	1.61	2.01	8.59	7.43	4.16	3.04	3.26	12.25	7.97	11.97	12.5	NA	0
GSM2656406	GSE99863	0.05	2028.46	138.48	7.69	15.67	44.17	14.29	76.55	1.69	2.07	9.51	7.85	6.3	15.81	12.5	20.12	7.13	12.74	12.81	NA	0
GSM1861058	GSE72364	0.14	62.97	49.79	4.66	9.83	13.36	11.24	39.05	1.61	1.79	5.86	4.15	2.48	1.91	2.37	12.28	8.12	12.44	11.92	NA	0
GSM3584318	GSE125895	0.08	138.53	114.16	6.66	12.63	27.72	17.02	71.43	1.67	1.97	9.9	5	11.03	2.78	8.52	8.13	7.74	11.65	12.07	GSM3584318;GSM3584165;GSM3584399	3
GSM2405477	GSE90496;GSE109381	7.49	379.28	289.6	5.63	10.59	22.53	16.98	50.35	1.72	2.06	6.38	5	5.63	5.38	8.35	14.68	7.42	12.45	12.65	NA	0
GSM1235609	GSE51032	0.16	73.12	44.87	3.83	8.62	11.36	9.86	42.04	1.8	1.63	4.43	4.05	8.4	9.11	6.42	13.42	6.5	12.07	11.44	NA	0
GSM2260644	GSE85210	0.05	277.73	362.28	6.88	15.09	26.21	13.51	101.19	1.67	1.97	11.53	5.86	7.76	13.61	9.47	13.78	12.24	11.88	11.87	NA	0
GSM1922631	GSE74548	0.12	80.21	129.09	3.24	8.26	13.84	13.25	47.44	1.67	2.08	8.12	4.57	3.37	2.13	1.16	6.39	4.45	11.64	11.74	GSM1922630;GSM1922631	2
GSM2405169	GSE90496;GSE109381	0.06	966	164.22	5.24	13.06	38.6	11.45	50.2	1.64	2	7.3	8.12	4.92	13.18	13.58	12.82	8.26	12.51	12.65	NA	0
GSM2404843	GSE90496;GSE109381	6.88	122.06	64.43	4.67	11.23	21.56	13.19	89.01	1.63	1.96	12.05	5.4	5.73	8.74	7.96	9.32	9.98	12.53	12.44	NA	0
GSM2794580	GSE104293	8.45	694.07	669.08	5.86	8.26	8.3	15.21	87.3	1.56	2.05	10.76	7.01	4.71	8.31	3.27	7.46	9.22	12.21	11.09	NA	0
GSM1646900	GSE67444	0.07	158.92	147.08	7.72	19.04	23.74	17.07	88.35	1.68	1.98	11.63	6.68	9.36	4.52	2.84	12.19	10.01	12.01	11.75	GSM1646866;GSM1646900	2
GSM1235772	GSE51032	0.12	40.14	42.24	4.72	7.98	11.32	14.07	40.09	1.79	1.67	6.56	5.12	7.08	10.74	7	10.66	8.19	11.74	11.42	NA	0
GSM1425535	GSE59065	0.1	60.83	66.66	4.02	10.82	11.36	10.77	34.55	1.87	1.69	7.72	6.47	4.94	9.94	6.32	8.56	7.13	11.59	11.33	GSM1425533;GSM1425534;GSM1425535	3
GSM2133364	GSE80685	0.15	78.66	58.42	4.55	8.88	13.84	12.39	25.69	1.86	2.3	5.73	5.21	3.72	9.12	7.07	12.48	7.72	12.76	12.72	NA	0
GSM1873847	GSE72874;GSE72872	0.05	147.31	81.95	5.84	16.08	23.09	14.26	67.15	1.89	1.54	19.88	10.22	5.66	14.8	7.96	15.04	9.52	11.24	11.41	NA	0
GSM2133462	GSE80685	0.16	28.2	0	5.71	8.12	14.85	13.1	27.42	1.69	1.78	4.83	4.89	6.55	9.11	8.73	9.68	6.09	12.22	12.4	GSM2133385;GSM2133462	2
GSM1850038	GSE72021	0.03	316.28	251.22	2.99	18.95	15.16	10.94	142.82	2.04	1.76	23.81	10.94	6.26	15.88	5.91	16.82	11.7	12.27	11.62	NA	0
GSM2751815	GSE102970	0.07	0	18280	3.45	10.64	21.6	14.03	39.33	1.66	1.9	8.97	6.26	1.77	10.45	8.04	8.52	7.78	11.27	12.08	NA	0
GSM1873748	GSE72874;GSE72872	0.02	12506	540.75	7.3	15.96	32.67	15.27	99.13	1.5	2.02	26.49	21.08	6.91	16.33	9.2	14.77	9.96	11	11.09	GSM1873748;GSM1873916	2
GSM2729923	GSE102177	0.06	16650	24.54	5.4	16.49	28.88	11.36	59.09	1.68	1.98	10.85	7.15	6.46	13.92	8.88	9.92	10.46	12.35	12.56	NA	0
GSM2334315	GSE87571	0.11	158.73	133.18	4.91	12.81	26.29	14.73	82.31	1.58	1.89	6.12	3.81	6.05	11.39	4.11	17.83	11.27	12.87	12.45	NA	0
GSM3406972	GSE120650	0.12	110.82	91.2	2.53	10.37	21.16	6.36	32.29	1.96	1.58	7.87	4.02	3.9	7.27	9.82	7.01	6.78	12.22	12.95	NA	0
GSM1858683	GSE72251;GSE72308	0.07	73.58	71.63	7.66	14.21	18.48	14.43	62.48	1.98	1.64	8.52	6.42	8.06	12.37	2.45	12.84	9.43	12.07	11.86	NA	0
GSM3562862	GSE125105	0.04	0	24536	5.82	13.57	26.05	16.72	74.31	1.64	2.12	10.87	7.22	1.09	6.62	8.75	8.51	3.88	10.6	11.29	NA	0
GSM2819550	GSE105123;GSE105124	0.09	118.65	72.34	5.89	15.82	13.26	15.43	83.01	1.66	1.95	8.21	4.2	1.18	1.21	0.82	16.3	9.45	12.83	11.73	GSM2819500;GSM2819518;GSM2819532;GSM2819550;GSM2819575;GSM2819589	6
GSM1564270	GSE64096	0.07	155.92	248.97	5.25	13.36	28.27	12.74	76.79	1.65	2.01	8.98	4.21	3.78	3	4.79	13.63	10.11	11.53	12.46	GSM1564269;GSM1564270	2
GSM2083512	GSE79009	0.11	76.59	94.01	6.66	15.1	26.57	13.87	94.48	1.64	1.96	12.42	5.07	1.28	1.52	2.11	16.78	11.04	12.57	12.48	NA	0
GSM1425585	GSE59065	0.1	41.02	45.59	3.85	9.83	9.92	9.86	37.13	2.01	1.54	6.5	5.33	5.31	10.58	5.12	10.43	8.92	11.68	11.31	GSM1425583;GSM1425584;GSM1425585	3
GSM2362984	GSE89253;GSE89251	0.04	188.53	599.14	5.86	19.28	25.55	17.46	85.78	1.71	2.08	13.33	8.69	10.35	25.41	4.63	11.67	15.9	11.39	11.23	GSM2362984;GSM2363064	2
GSM2260561	GSE85210	0.03	180.91	132.25	7.07	17.86	22.19	12.89	51.26	1.71	2.14	19.55	10.66	7.65	17.96	6.16	11.25	9.88	11.61	11.29	NA	0
GSM1947194	GSE75248	0.07	126.66	158.01	5.66	10.84	12.12	20.21	28.17	2.13	1.63	9.97	7.09	7.28	8.41	4.87	12.33	6.49	11.25	11.49	NA	0
GSM1203630	GSE49032;GSE49031	0.18	264.01	182.17	5.47	12.5	11.75	14.79	35.47	1.84	1.79	5.1	3.76	9.17	13.52	6.15	17.88	8.31	13.22	12.02	GSM1203630;GSM1203631;GSM1203632	3
GSM2403010	GSE90496;GSE109381	0.07	253.49	124.71	5.45	13.69	23.87	17.41	61	1.98	1.6	8.08	5.51	6.25	15.08	9.66	24.01	9.78	12.57	12.77	NA	0
GSM1194461	GSE49149	0.02	90.37	68.32	8.07	19.13	22.01	20.55	89.78	1.92	1.63	25.25	14.48	9.03	22.51	5.87	24.37	11.2	11.25	10.85	NA	0
GSM3562894	GSE125105	0.03	11372	126.31	5.11	10.56	16.62	16.85	62.54	1.6	2.01	9.85	9.44	7.89	10.42	5.01	4.83	6.85	10.46	10.9	NA	0
GSM2404944	GSE90496;GSE109381	3.83	59.84	89.81	3.69	6.41	4.03	16.5	47.53	1.61	2.08	10.9	8.21	4.51	6.33	0.72	6.92	6.06	10.7	9.91	NA	0
GSM2405640	GSE90496;GSE109381	5.68	8106	51.41	3.03	13.29	16.13	15.27	69.31	1.65	2.03	9.06	8.31	4.79	9.73	5.8	14.65	7.84	11.31	12.17	NA	0
GSM2403758	GSE90496;GSE109381	7.63	162.34	116.48	6.21	8.61	20.75	13.55	119.66	1.74	2.03	14.39	7.07	6.64	11.61	5.44	12.76	12.32	12.31	12.58	NA	0
GSM2792124	GSE104210	0.14	107.58	72.8	6.3	12.83	14.12	13.74	42.08	1.61	1.87	5.7	4.32	6.82	9.13	4.69	7.89	7.87	12.34	12.26	NA	0
GSM3563057	GSE125105	0.05	176.6	66.03	6.29	9.85	20.33	17.15	40.29	1.61	1.88	13.45	6.72	7.43	7.26	7.38	6.91	4.35	10.92	11.16	NA	0
GSM2336995	GSE87640;GSE87650	0.09	92.31	59.93	7.99	7.58	17.25	15.48	45.74	1.8	1.96	9.69	8.15	9.96	9.67	5.8	8.4	6.63	10.82	11.12	GSM2336995;GSM2337001;GSM2337032	3
GSM1633017	GSE66836	0.1	263.09	263.79	5.33	7.53	16.03	12.55	69.72	2.23	1.62	6.57	5.04	7.63	7.75	9.5	7.98	12.38	11.53	11.96	NA	0
GSM2260523	GSE85210	0.05	93.55	68.52	7.09	18.6	27.69	16.88	111.98	1.6	2.04	19.37	6.77	8.42	12.44	8.69	15.32	13.45	12.75	12.39	NA	0
GSM1236291	GSE51057;GSE51032	0.06	74.24	51.41	5.21	13.09	16.31	16.2	63.6	1.97	1.7	10.26	7.63	7.2	10.91	7.07	10.84	9.44	11.57	11.15	NA	0
GSM2334352	GSE87571	0.06	100.38	59.29	7.92	18.72	33.33	16.66	77.37	1.98	1.6	11.22	7.28	6.92	9.37	11.23	14.12	8.99	12.68	12.68	NA	0
GSM2261046	GSE85218;GSE85212	0.05	69.79	134.59	5.69	23.36	19.11	15.17	68.7	1.96	1.65	10.32	5.99	10	6.88	4.59	21.36	11.96	11.57	12.02	NA	0
GSM3455773	GSE122126	0.07	0	0	1.38	4.87	9.95	14.73	46.74	1.75	2.05	9.6	6.59	2.4	3	6.22	10.36	8	11.76	11.5	NA	0
GSM3530123	GSE124366	0.09	73.47	63.22	7.74	15.23	20.02	14.59	62.76	1.62	1.93	8.49	5.31	6.72	14.73	6.64	18.22	9.53	12.35	11.59	GSM3530123;GSM3530136;GSM3530112	3
GSM3440473	GSE121633	0.05	63.4	115.37	5.85	12.15	23.89	15.82	124.94	2.13	1.61	9.5	6.78	15.59	15.48	13.68	14.84	7.32	11.05	11.35	GSM3440473;GSM3440474	2
GSM1632997	GSE66836	0.05	378.6	388.53	5.65	12.5	21.65	15.29	69.07	2.14	1.59	7.64	5.85	10.31	7.82	5.97	9.3	13.12	11.66	12.19	GSM1632996;GSM1632997	2
GSM1858761	GSE72251;GSE72308	0.16	64.82	50.77	6.64	10.28	9.01	13.24	38.04	2.04	1.7	6.65	5.29	7.43	11.89	5.89	12.75	7.88	12.33	11.69	NA	0
GSM2049878	GSE77348	0.08	66.48	37.11	7.91	11.32	21.97	17.5	41.62	1.67	1.93	9.39	7.17	5.59	13.31	9.49	15	9.29	11.92	11.5	GSM2049875;GSM2049876;GSM2049877;GSM2049878;GSM2049879;GSM2049880;GSM2049881;GSM2049882;GSM2049883;GSM2049884;GSM2049885;GSM2049886;GSM2049887;GSM2049888;GSM2049889	15
GSM1669682	GSE68379	0.25	58.8	37.6	3.91	10.1	3.66	13.09	22.55	1.57	1.6	2.35	2.19	4.88	9.75	1.34	12.41	6.95	14.35	11.14	NA	0
GSM3380775	GSE119684	0.06	338.8	142.2	8.1	19.07	22.14	20.03	68.85	1.97	1.66	7.42	6.28	9.04	12.32	5.78	31.6	0	12.62	11.95	NA	0
GSM2777744	GSE103659	5.64	14859	324.73	5.82	12.77	27.85	14.38	77.01	1.65	2.06	14.3	10.45	5.94	7.48	11.79	14.43	7.73	11.78	12.42	NA	0
GSM2815331	GSE105018	0.1	29.64	44.83	3.87	14.25	16.94	15.13	55.44	1.66	1.99	7.15	5.19	2.09	12.2	9.05	12.46	10.04	12.26	12.13	GSM2815330;GSM2815331	2
GSM2770871	GSE103413	0.08	135.46	77.65	4.55	13.01	25.3	14.32	57.99	1.92	1.64	6.11	5.15	5.12	8.47	4.32	13.77	7.88	12.51	12.47	NA	0
GSM3563277	GSE125105	0.05	35.15	31.65	5.37	10.24	21.29	16.2	60.17	1.56	2.05	16.14	9.58	10.11	7.43	3.21	4.25	5.68	10.17	10.36	NA	0
GSM2814857	GSE105018	0.04	47.91	193.42	4.06	16.14	22.19	17.2	71.57	1.6	2.07	12.65	7.53	2.61	13.12	6.65	11.47	12.85	11.65	11.81	GSM2814841;GSM2814857	2
GSM2260684	GSE85210	0.04	130.44	89.73	7.54	21.41	32.74	16.67	111.59	1.72	1.97	19.66	8.14	9.83	15.9	7.25	16.33	11.28	11.6	11.74	NA	0
GSM1922549	GSE74548	0.08	191.26	187.64	5.01	9.46	11.47	13.64	79.13	1.51	2.13	8.57	5.05	2.72	4.04	4.32	6.5	6.07	11.53	11.43	GSM1922548;GSM1922549	2
GSM1947304	GSE75248	0.04	7457	62.7	5.5	17.75	27.78	16.77	68.18	1.61	2.09	8.76	9.98	7	8.91	9.22	12.89	8.38	11.68	12.69	NA	0
GSM1619613	GSE66313	3.93	58.69	110.77	5.49	1.22	22.58	11.98	94.37	1.68	2.1	20.16	11.52	1.87	4.18	1.62	11.22	4.69	10.14	11.59	NA	0
GSM2941608	GSE109379;GSE109381	7.7	230.92	168.61	5.72	5.87	26.13	13.55	72.44	1.72	2.03	9.03	7.37	4.17	7.32	4.38	18.14	5.07	11.61	12.32	NA	0
GSM1944180	GSE75153	0.05	141.67	143.68	7.35	17.25	22.24	19.17	81.41	1.59	2.06	11.71	6.95	11.08	19.04	5.11	20.17	12.34	11.75	11.63	NA	0
GSM2472299	GSE94063;GSE94282	0.13	117.93	144.24	7.28	14.75	19.58	13	57.18	2.01	1.54	8.53	4.46	5.99	6.33	5.43	17.52	10.72	12.81	12.37	GSM2472279;GSM2472280;GSM2472281;GSM2472282;GSM2472283;GSM2472284;GSM2472285;GSM2472286;GSM2472287;GSM2472288;GSM2472289;GSM2472290;GSM2472291;GSM2472292;GSM2472293;GSM2472294;GSM2472295;GSM2472296;GSM2472297;GSM2472299	20
GSM1964475	GSE75704	0.08	85.01	85.18	5.35	5.96	8.96	15.79	67.71	1.77	1.58	8.06	5.03	4.4	2.86	3.82	19.84	9.49	12.39	11.73	NA	0
GSM1075891	GSE43976	0.04	76.6	74.94	6.61	14.88	28.17	19.34	82.03	2.13	1.75	12.97	7.46	7.5	11.8	9.46	16.69	10.92	11.89	11.57	NA	0
GSM2349489	GSE88824	0.04	364.57	95.58	7.11	15.22	30.45	17.29	78.42	1.55	1.97	13.4	8.58	7.79	13.06	7.79	19.66	9.42	11.67	11.41	GSM2349488;GSM2349489;GSM2349490;GSM2349491;GSM2349492;GSM2349493;GSM2349494;GSM2349495	8
GSM1425546	GSE59065	0.09	70.25	45.12	4.54	11.27	9.44	11.12	31.44	1.85	1.67	8.32	6.25	5.34	12.1	5.8	11.46	7.22	11.79	11.24	GSM1425545;GSM1425546;GSM1425547	3
GSM2867898	GSE107459;GSE107460	0.07	28.2	18.79	5.88	12.51	20.68	15.44	37.19	1.65	1.91	8.22	6.81	6.69	7.03	5.28	8.27	5	11.33	11.72	GSM2867898;GSM2867899	2
GSM2261022	GSE85218;GSE85212	0.06	72.1	150.12	8.53	16.86	17.41	17.88	56.12	2.1	1.61	8.94	5.74	11.08	13.08	5.25	16.91	10.4	11.88	12.02	NA	0
GSM2899031	GSE108462	10.02	22802	475.84	7.81	10.23	18.67	17.63	108.84	1.58	1.98	8.43	5.96	0.88	1.3	1.35	11.82	8.62	12.72	12.35	GSM2898885;GSM2898897;GSM2898901;GSM2898911;GSM2898954;GSM2898971;GSM2898978;GSM2898988;GSM2898992;GSM2899014;GSM2899030;GSM2899031	12
GSM1588753	GSE65186;GSE65183	0.07	56.66	128.76	6.57	12.05	24.81	10.69	80.16	1.68	1.93	9.12	5.05	10.06	16.04	7.06	15.45	9.23	11.3	12.38	GSM1588752;GSM1588753;GSM1588754;GSM1588755;GSM1588756;GSM1588757	6
GSM2940967	GSE109379;GSE109381	8.79	63.85	0	5.84	10.09	37.3	17.79	72.47	1.63	1.93	13.48	9.72	5.11	8.02	7.79	12.86	6.46	12.47	13.19	NA	0
GSM2781520	GSE103768;GSE103769	0.05	111.35	107.76	6.58	13.51	24.33	16.44	55.31	1.72	2.02	14.02	7.53	7.04	10.94	5.27	12.02	8.04	11.72	11.79	GSM2781501;GSM2781520;GSM2781539	3
GSM2809060	GSE66351	0.2	62.28	60.36	3.37	5.4	6.35	10.21	28.68	2.07	1.64	4.49	3.26	6.05	3.94	4.24	5.9	5.26	11.94	11.41	GSM2808996;GSM2809060	2
GSM1670561	GSE68379	0.11	79.02	86.51	6.04	7.38	20.48	12.94	42.03	2.1	1.49	6.51	6.02	7.05	8.48	8.21	12.76	7.9	11.79	11.98	NA	0
GSM2941819	GSE109379;GSE109381	6.16	387.84	0	4.42	3.67	25.5	11.75	70.29	1.54	2.01	7.53	7.32	5.53	5.03	8.33	8.55	8.35	12.01	12.44	NA	0
GSM2842631	GSE106556	0.09	0	21.34	5.44	13.56	16.16	15.78	70.21	1.44	0.84	9.65	5.79	7.57	13.17	3.97	9.69	12.2	12.23	11.69	GSM2842631;GSM2842630	2
GSM2405595	GSE90496;GSE109381	6.69	9994	212.31	5.42	8.55	17.6	15.19	37.94	1.65	1.93	5.95	5.08	6.96	10.96	9.52	9.22	5.99	12.17	12.86	NA	0
GSM2404533	GSE90496;GSE109381	8.14	189.74	129.8	4.83	11.31	26.39	12.38	82.02	1.68	2.08	7.97	5.27	4.69	6.8	9.07	7.26	9.98	11.99	12.48	NA	0
GSM2777766	GSE103659	5.94	7.49	193.93	6.19	12.35	25.37	17.69	45.66	1.64	1.98	9.83	8.59	7.12	5.84	8.94	10.88	7.7	11.84	12.45	NA	0
GSM2285198	GSE85828	0.07	128.57	113.05	5.47	12.67	24.47	13.06	54.48	1.65	2.09	10.05	7.93	7.19	6.9	7.77	13.57	9.33	11.36	11.32	GSM2285197;GSM2285198;GSM2285201	3
GSM1506388	GSE61496	0.11	159.95	114.25	4.91	18.05	19.47	17.29	78.4	2.04	1.7	6.16	4.78	6.34	13.48	7.15	17.03	11.09	12.54	11.75	GSM1506388;GSM1506394	2
GSM2943096	GSE109446	0.1	169.98	91.27	4.82	13.51	20.23	15.86	59.3	1.67	1.98	10.37	5.16	7.3	9.28	5.21	17	9.42	12.29	12.2	NA	0
GSM2814206	GSE105018	0.08	155.04	391.7	6.18	12.29	27.01	14.92	66.76	1.63	2.06	9.99	6.46	6.54	10.61	7.6	12.56	10.58	12.11	12.2	GSM2814206;GSM2814207	2
GSM2792328	GSE104210	0.08	8639	43.48	7.68	15.87	20.96	11.71	63.01	1.73	2.1	8.19	7.58	13.19	12.78	3.38	15.33	9.19	11.74	12.04	NA	0
GSM1944964	GSE75196	0.05	170.32	88.75	6.64	18.1	33.94	15.58	84.83	1.57	2.01	11.02	6.86	6.21	8.46	8.21	12.12	10.55	11.45	12.17	NA	0
GSM2617097	GSE98876	0.06	17.92	49.45	6.42	13.19	26.18	16.46	38.14	1.57	1.86	9.66	8.4	7.89	14.92	11.61	12.46	9.46	11.52	11.77	GSM2617085;GSM2617097	2
GSM1914290	GSE74193	0.08	48.52	360.91	4.9	11.36	17.81	18.19	66.99	2.04	1.62	6.22	6.13	5.72	5.28	7.03	22.49	8.84	12.37	12.13	GSM1914289;GSM1914290	2
GSM3440452	GSE121633	0.08	64.52	150.56	7.56	12.31	22.34	13.22	63.36	2.07	1.61	9.38	6.77	8.74	13.14	9.32	17.91	7.92	12.2	12.24	GSM3440451;GSM3440452	2
GSM2089996	GSE79257	0.05	148.6	356.46	5.84	15.18	25.23	18.27	70.78	1.61	1.98	7.52	5.72	0.47	0.31	0.44	6.13	5.83	11.51	11.84	NA	0
GSM1425562	GSE59065	0.08	38.44	35.59	3.58	9.99	10.71	8.37	30.56	1.8	1.56	9.14	6.87	5.68	8.26	5.79	9.01	6.93	11.23	11.06	GSM1425562;GSM1425563;GSM1425564	3
GSM2806789	GSE104728;GSE107511	0.04	54.72	124.27	6.06	17.01	12.28	20.92	58.72	2.09	1.66	12.63	7.01	1.04	0.84	0.8	17.47	13.78	10.58	11.07	NA	0
GSM3584154	GSE125895	0.07	125.72	82.08	6.83	14.43	34.51	18.57	71.52	1.62	1.96	11.06	6.27	8.81	5.26	4.62	14.72	8.72	11.82	12.26	GSM3584154;GSM3584313;GSM3584225;GSM3584405	4
GSM2363897	GSE89278	0.03	332.97	150.96	7.03	15.02	28.47	16.19	69.34	1.63	2.08	20.95	11.85	6.66	12.96	8.99	18.6	10.96	11.33	11.34	NA	0
GSM2465246	GSE93933	0.07	62.19	83.29	7.7	14.86	21.43	13.74	37.68	1.52	1.86	6.63	6.28	7.61	17.12	8.5	16.77	7.91	12.27	12.36	NA	0
GSM3026789	GSE69138	0.09	52.5	26.54	5.71	10.6	21.22	13.21	50.2	1.64	1.99	8.06	5.68	3.21	4.16	2.78	13.01	6.08	12.3	12.19	NA	0
GSM3588018	GSE126017	0.07	11102	159.28	6.98	15.36	18.71	12.73	70.42	1.62	2.03	8.16	6.45	6.02	13.81	5.71	13.33	7.5	11.87	12.33	NA	0
GSM1257724	GSE52025;GSE53261	0.08	81.97	122.39	8.59	17.41	17.27	20.05	79.27	2.01	1.66	11.32	6.49	10.08	18.23	6.52	16.12	12.75	11.82	12.12	NA	0
GSM2459817	GSE93646	0.07	93.84	121.33	6.06	16.92	30.05	14.42	57.74	1.71	1.99	9.38	7.65	5.41	12.35	9.53	15.4	9.63	11.23	11.74	NA	0
GSM1236373	GSE51057;GSE51032	0.14	55.53	44.81	4.3	8.75	8.65	12.27	41.46	2.02	1.58	5.64	4.23	5.28	7.88	4.88	10.49	7.22	11.95	11.35	NA	0
GSM2428775	GSE92378	0.06	106.44	204.2	14.51	17.16	35.7	14.69	70.89	1.77	2.63	10.31	11.44	11.82	20.37	11.95	18.67	10.06	12.51	10.41	NA	0
GSM2334118	GSE87571	0.05	60.08	59.37	7.35	16.55	38.47	14.62	79.54	2.02	1.63	10.33	6.22	8.23	6.01	6.2	16.51	12.37	12.55	12.36	NA	0
GSM3016517	GSE110778;GSE110780	0.05	194.4	86.68	5.96	17.23	18.62	15.4	30.6	1.59	1.86	9.91	5.62	1.43	1.3	1.93	15.09	7.27	12.8	12.69	NA	0
GSM1203792	GSE49032;GSE49031	0.08	101.7	105.4	5.18	18.52	26.41	19.07	104.34	2.05	1.55	4.96	4.31	4.03	15.36	10.13	24.96	11.85	12.86	12.58	NA	0
GSM2404462	GSE90496;GSE109381	0.07	93.36	101.86	6.09	19.55	38.99	13.81	85.44	1.6	1.99	15.1	6.46	9.23	7.78	9.22	11.71	9.06	11.8	11.84	NA	0
GSM2738188	GSE102468	0.06	2784.12	130.64	3.73	8.22	17.14	18.12	44.09	1.7	1.99	11.98	7.7	6.12	6.35	3.75	7.81	2.23	10.77	11.41	NA	0
GSM2492248	GSE94943	0.08	143.85	171.47	6.4	19.72	19.03	18.52	62.74	1.9	1.7	6.31	4.54	2.92	2.96	2.62	17.14	10.7	12.19	12.54	GSM2492224;GSM2492236;GSM2492248	3
GSM1670114	GSE68379	0.11	87.35	59.74	4.84	8.62	14.52	13.72	29.95	1.88	1.63	6.35	5.53	2.96	10.97	7.64	10.46	8.63	12.09	12.18	NA	0
GSM2362968	GSE89253;GSE89251	0.04	173.67	689.27	8.07	20.52	38.22	22.18	66.91	1.67	2.19	15.66	11.74	16.52	17.13	14.48	20.04	10.22	11.43	11.17	GSM2362968;GSM2363012	2
GSM2267985	GSE85506	0.09	87.7	73.35	4.02	11.19	24.35	12.99	33.54	1.98	1.65	6.87	5.21	6.11	10.24	9.98	13.51	7.57	12.65	12.89	NA	0
GSM2403437	GSE90496;GSE109381	0.1	346.29	116.28	2.47	12.37	28.94	11.8	60.32	2.02	1.6	8.9	4.68	5.21	10.32	10.42	11.63	11.03	12.28	13.3	NA	0
GSM2575455	GSE97687	0.03	105.5	103.7	8.66	20.68	16.51	17.73	70.21	1.63	1.86	16.24	7.09	6.4	7.02	2.84	17.09	10.29	11.68	11.91	GSM2575455;GSM2575456;GSM2575458;GSM2575457	4
GSM2714670	GSE101764	0.06	651.57	179.41	6.56	15.26	29.15	13.83	58.16	1.61	1.87	9.61	7.68	6.79	8.1	11.5	8.32	7.39	11.95	12.67	NA	0
GSM1235544	GSE51057;GSE51032	0.12	86.3	59.7	4.09	7.82	10.52	12.67	52.54	1.89	1.66	5.7	4.56	6.01	8.89	4.81	11.49	6.67	11.9	11.24	NA	0
GSM2617108	GSE98876	0.07	28.45	24.71	6.33	12.66	20.9	14.55	33.9	1.57	2.04	9.05	7.62	8.64	12.77	9.19	10.37	8.32	11.65	11.73	GSM2617051;GSM2617108	2
GSM1843089	GSE71678	0.04	416.16	96.18	9.09	24.54	33.07	22.41	87.67	1.62	2.05	18.56	12.82	9.41	5.92	7.96	16.46	8.52	11.27	12.17	NA	0
GSM1606880	GSE65821;GSE65820	0.05	114.08	101.75	4.27	9.15	16.51	14.19	92.62	1.6	1.97	14.55	8.14	6.75	7.8	7.99	12.15	10.73	10.62	11.55	NA	0
GSM2941468	GSE109379;GSE109381	6.1	281.27	77.65	5.41	10.22	32.5	15.06	74.81	1.68	2	14.05	7.83	7.32	5.48	8.32	9.26	7.77	12.24	12.47	NA	0
GSM1075895	GSE43976	0.06	98.74	158.02	6.49	17.74	24.71	20.34	71.77	2.08	1.68	8.82	6.35	6.98	13.16	8.93	15.09	13.02	12.22	11.83	NA	0
GSM1842873	GSE71678	0.09	310.14	107.58	5.65	20.3	23.3	16.34	57.99	1.62	1.99	9.57	5.92	6.84	10.26	8.71	13.57	9.13	12.14	12.92	NA	0
GSM2562899	GSE97362	0.04	76.62	410.42	4.49	9.34	11.26	19.41	60.01	1.69	2.09	14.08	7.62	2.14	7.1	4.4	17.03	9.57	11.85	10.97	NA	0
GSM1236288	GSE51032	0.07	76.01	78.71	5	10.71	14.04	15.26	54.99	2.08	1.61	10.13	7.54	5.17	10.11	7.78	16.19	9.45	11.78	11.36	NA	0
GSM2229198	GSE84207	0.04	165.07	92.94	10.73	12.19	24.62	22.98	43.91	1.83	2.43	17.71	13.04	11.19	15.86	8.76	12.12	8.48	11.02	11.09	NA	0
GSM2285215	GSE85828	0.07	116.8	98.93	6.21	12.07	20.79	15.03	49.57	1.74	2.06	9.3	7.43	7.86	2.36	7.83	12.54	10.32	11.63	11.42	GSM2285126;GSM2285200;GSM2285209;GSM2285211;GSM2285215	5
GSM2777780	GSE103659	3.88	69.63	275.56	7.17	4.94	9.02	19.52	54.01	0.55	0.7	22.66	11.07	6.21	4.12	2.17	7.3	9.38	11.26	11.55	NA	0
GSM2403313	GSE90496;GSE109381	9.65	94.28	118.3	2.05	10.44	15.2	10.99	51.03	2.07	1.66	6.44	4.42	1.57	5.79	2.06	10.11	4.35	12.23	13.33	NA	0
GSM2465154	GSE93933	0.12	164.14	81.64	7.51	8.03	19.72	12.82	55.58	1.58	2.03	7.27	5.53	5.83	7.38	7.57	18.45	8.95	12.65	12.32	NA	0
GSM1669631	GSE68379	0.1	74.77	65.06	6.82	10.66	18.99	13.78	38.09	1.92	1.65	7.01	5.53	7.88	14.55	7.65	11.19	7.12	12.23	11.54	NA	0
GSM2404395	GSE90496;GSE109381	0.09	162.01	86.57	5.05	12.98	31.5	14.14	63.34	1.7	2.06	9.53	5.48	6.72	8.75	7.5	9.63	8.19	11.48	12.34	NA	0
GSM1467139	GSE60185	0.04	163.34	182.12	6.39	16.75	34.27	19.48	105.3	2.04	1.66	11.66	5.93	6.28	12.35	8.32	25.57	13.26	12.32	12.29	NA	0
GSM1858786	GSE72251;GSE72308	0.07	66.66	52.65	7.58	16.15	16.31	15.79	57.62	1.94	1.72	9.56	8.51	9.64	12.33	2.34	12.73	10.68	11.66	11.68	NA	0
GSM2404666	GSE90496;GSE109381	6.57	34.01	177.45	6.15	5.9	21.94	15.03	61.1	1.7	1.91	11.43	6.92	8.41	9.03	5.43	11.74	8.05	11.62	12.23	NA	0
GSM2403369	GSE90496;GSE109381	8.59	150.87	135	2.53	10.88	17.71	8.16	34.21	1.97	1.54	4.28	3.58	4	9.14	8.66	11.6	6.27	12.76	13.52	NA	0
GSM2815346	GSE105018	0.07	17.07	3480	4.67	17.66	17.63	18.89	55.28	1.61	1.99	9.13	7.16	2.29	5.02	5.61	12.17	9.82	12.05	11.86	NA	0
GSM3025746	GSE111223	0.08	8580	0	3.58	13.63	12.59	17.42	74.5	1.65	1.98	8.09	5.79	2.49	13.3	3.03	13.28	8.47	11.74	11.04	NA	0
GSM2285507	GSE85845	0.06	40.54	61.57	3.77	13.62	17.63	16.33	74.99	1.66	2.03	12.78	7.95	3.29	12.42	5.59	12.26	8.28	12.12	11.54	GSM2285507;GSM2285508;GSM2285509	3
GSM2090024	GSE79257	0.05	169.84	143.8	4.44	15.24	9.81	15.43	76.6	1.6	1.94	8.2	5.91	0.56	0.12	0.33	5.95	3.14	10.95	11.43	NA	0
GSM3016480	GSE110776;GSE110780	0.06	94.9	120.02	5.27	15.48	17.28	15.07	59.62	1.56	2.06	8.25	5.39	4.62	12.75	5.73	16.69	8.85	12.8	12.32	NA	0
GSM1848089	GSE71955;GSE71957	0.09	482.27	139.31	6.91	16.18	22.35	16.95	56.68	1.69	1.93	7.43	5.93	8.8	16.29	7.29	11.49	8.17	12.45	12.25	GSM1848014;GSM1848089	2
GSM2027153	GSE76503	0.06	124.9	102.45	6	12.08	14.08	11.3	56.2	1.63	1.88	15.3	8.96	7.12	10.76	5.62	13.96	10.56	11.51	10.78	GSM2027153;GSM2027165	2
GSM2792335	GSE104210	4.15	62.03	47.22	4.9	9.88	13.87	12.75	43.52	1.65	1.81	8.03	6.05	4	4.19	5.76	9.43	4.79	11.94	12.51	NA	0
GSM1588841	GSE65186;GSE65183	0.05	195.81	266.12	6.61	14.26	24.88	15.32	89.21	1.63	1.98	9.34	5.17	10.04	8.34	11.6	18.73	14.35	11.66	12.06	GSM1588838;GSM1588839;GSM1588840;GSM1588841	4
GSM1670036	GSE68379	0.08	68.53	77.32	7.41	12.11	17.39	13.45	52.63	2.16	1.6	7.43	5.8	6.59	12.5	4.6	12.24	8.83	11.89	11.9	NA	0
GSM1606940	GSE65821;GSE65820	0.04	217.51	121.49	7.51	21.68	35.47	20.55	105.85	1.64	2.03	20.06	9.33	15.91	12.59	6.76	14.41	15.95	10.81	11.82	NA	0
GSM2814113	GSE105018	0.09	32769	0	5.7	13.89	23.62	14.47	57.67	1.67	2.04	6.49	5.83	8.42	12.6	6.97	10.62	10.27	12.24	12.08	NA	0
GSM1236039	GSE51057;GSE51032	0.09	91.46	68.76	5.18	10.18	13.49	13.54	46.15	1.87	1.73	8.33	5.78	5.3	10.11	6.45	13.56	7.11	11.71	11.41	NA	0
GSM2973761	GSE109914	0.08	0	154.79	5.16	12.7	34.12	12.76	51	0.49	0.72	9.42	5.89	6.75	9.73	3.8	4.91	11.8	11.46	12.01	NA	0
GSM2940744	GSE109379;GSE109381	6.76	891.88	100.46	4.68	6.2	13.27	14.15	99.95	1.79	2.04	18.94	10.28	4.38	12.98	9.34	15.97	3.31	10.78	11.46	NA	0
GSM2260783	GSE85218;GSE85212	0.06	50.8	130.7	6.52	18.1	13.54	17.99	57.12	1.99	1.62	12.58	6.48	6.82	14.75	6.22	16.36	9.56	11.24	11.74	NA	0
GSM2260674	GSE85210	0.05	123.43	118.02	5.02	14.34	32.03	14.13	85.54	1.65	2.05	11.28	7.55	7.2	10.65	3.64	10.33	11.7	11.42	11.62	NA	0
GSM2771092	GSE103427;GSE103425	0.06	199.17	1088.8	6.32	8.7	15.58	14.79	64.02	1.57	2.01	12.37	7.18	5.68	4.84	4.29	16.23	8.9	11.67	11.16	GSM2771074;GSM2771075;GSM2771076;GSM2771077;GSM2771082;GSM2771083;GSM2771084;GSM2771085;GSM2771090;GSM2771091;GSM2771092;GSM2771093	12
GSM1858690	GSE72251;GSE72308	0.08	45.37	49	7.73	13.7	17.93	17.8	52.12	1.93	1.72	7.9	5.91	7.61	10.23	2.95	10.84	9.8	12.16	11.74	NA	0
GSM2403848	GSE90496;GSE109381	8.54	111.75	137.15	5.17	3.8	12.97	15.98	95.1	1.71	2	16.18	8.01	4.03	8.8	1.9	5.12	11.49	11.59	12.01	NA	0
GSM1947022	GSE75248	0.1	200.72	354.75	5.03	19.08	14.56	17.39	48.22	1.99	1.59	5.51	6.69	5.04	12.43	6.75	14.03	7.04	12.18	12.56	NA	0
GSM2714856	GSE101764	0.04	119.9	79	3.98	12.91	32.69	18.55	76.24	2.1	1.63	7.87	6.45	5.2	15.35	9.95	14.89	13.73	12.35	12.4	GSM2714854;GSM2714856	2
GSM1203824	GSE49032;GSE49031	0.09	154.21	177.5	5.18	14.33	20.34	17.45	69.63	2.01	1.52	5.08	3.71	5.92	11.12	6.6	18.75	11.99	12.72	11.9	NA	0
GSM2098263	GSE79556	0.05	124.55	114.05	2	3	6.08	16.73	75.27	1.66	1.99	18.41	9.01	7.18	0.1	2.37	2.66	5.94	9.5	10.31	NA	0
GSM2941056	GSE109379;GSE109381	6.19	0	940	5.18	10.73	16.94	16.2	41.6	1.7	2.06	5.72	5.14	4.57	6.53	7.73	11.57	6.83	12.07	12.59	NA	0
GSM2404300	GSE90496;GSE109381	3.78	145.88	167.68	5.99	14.45	43	14.06	75.38	1.63	2.15	10.91	7.7	4.4	9.58	10.33	18.26	9.06	12.17	12.92	NA	0
GSM2931614	GSE109096;GSE109097	0.06	409.74	361.12	6.94	15.39	22.84	16.72	60.96	1.53	2	8.87	6.33	5.54	10.39	3.9	16.54	6.86	12.66	12.58	NA	0
GSM2404751	GSE90496;GSE109381	0.08	265.73	126.31	5.31	15.26	36.86	11.96	41.73	1.63	2.11	9.27	5.88	5.37	7.86	11.87	9.03	7.63	12.31	12.01	NA	0
GSM1855610	GSE72120	0.03	46.67	25.38	6.08	5.96	7.86	17.55	16.34	1.94	2.48	25.09	20.88	8.22	3.37	1.44	4.7	4.31	8.54	9.15	NA	0
GSM3440495	GSE121633	0.05	70.52	148.67	8.54	24.07	31.87	16.63	132.45	1.98	1.86	11.56	8.42	16.15	21.09	18.19	24.14	10.02	11.95	12.03	NA	0
GSM1669694	GSE68379	0.14	57.68	58.55	6.24	9.29	14.17	11.9	30.73	1.85	1.62	5.99	4.69	6.35	10.22	6.36	10.47	8.32	12.58	11.61	NA	0
GSM2403759	GSE90496;GSE109381	8.73	101.28	126	6.39	3.86	9.29	13.46	112.26	1.65	2.12	12.85	5.73	3.82	4.82	0.75	2.83	13.62	11.65	11.38	NA	0
GSM1204311	GSE49032;GSE49031	0.05	86.72	148.91	8.83	21.3	32.6	20.22	109.77	2.04	1.87	15.03	6.55	12.39	18.52	10.47	20.51	16.65	13.55	9.85	GSM1204306;GSM1204307;GSM1204308;GSM1204309;GSM1204310;GSM1204311	6
GSM1203618	GSE49032;GSE49031	0.11	135.34	127.39	5.73	16.87	19.54	20.13	71.23	1.92	1.61	6.7	4.15	6.18	13.39	6.49	23.96	9.44	13.02	12.02	NA	0
GSM1498747	GSE61160	0.11	95.19	57.98	6.55	9.47	19.44	13.57	44.49	1.93	1.66	6.56	4.35	1.58	1.29	2.52	16.98	8.6	11.95	12.31	NA	0
GSM2781519	GSE103768;GSE103769	0.06	79.86	66.43	8.2	18.11	18.59	15.33	74.2	1.6	2.09	20.98	9.25	7.7	12.94	7.11	14.69	10.2	11.78	11.7	GSM2781500;GSM2781519;GSM2781538	3
GSM2363532	GSE89278	0.05	4067	51.76	4.4	18.56	29.28	11.86	68.85	1.62	1.95	13.77	8.37	9.6	11.17	11.11	14.88	8.29	11.45	11.37	NA	0
GSM2256756	GSE85042	0.06	159.02	76.54	5.16	12.5	36.04	12.76	92.78	1.6	1.97	9.29	5.75	5.39	11.32	11.66	13.11	9.9	11.98	12.74	NA	0
GSM3026672	GSE69138	0.08	83.2	35.93	6.31	14.48	27.34	18.5	54.02	1.68	1.95	6.11	5.46	5.33	5.14	4.8	20.35	6.76	12.21	12.01	NA	0
GSM1914107	GSE74193	0.08	42.32	415.08	4.82	15.51	17.56	17.8	64.5	1.9	1.64	6.05	6.48	4.98	4.73	7.11	18.72	8.49	12.18	12.15	GSM1914107;GSM1914108	2
GSM1896948	GSE73515;GSE73518	0.06	87.03	105.97	2.79	14.44	34.42	11.08	85.98	1.99	1.65	11.23	6.24	3.55	12.22	11.42	16.19	10.11	12.49	13.18	NA	0
GSM2756924	GSE103186	0.04	147.38	668.27	3.37	12.97	21.27	16.02	64.67	1.66	2.06	15.12	11.24	2.29	15.03	8.44	13.44	9.15	11.19	10.96	NA	0
GSM2867840	GSE107459;GSE107460	0.09	40.6	10.35	5.04	13.26	16.6	14.03	46.71	1.71	2.14	8.32	5.69	5.13	8.34	5.73	6.38	3.32	11.53	11.69	NA	0
GSM1619034	GSE66298;GSE66295	0.06	184.48	115.85	4.8	15.29	19.39	17.1	87.65	1.67	1.94	10.67	6.39	7.26	21.09	5.25	16.87	12.22	12.34	10.95	NA	0
GSM2756909	GSE103186	0.04	0	0	2.53	16.72	19.62	17.35	81.32	1.73	1.96	18.84	12.56	2.28	16.21	9.03	12.56	10.11	11.05	10.97	GSM2756909;GSM2756948;GSM2756959	3
GSM2492244	GSE94943	0.15	527.3	136.44	5	13.37	13.36	16.59	43.46	1.99	1.6	4.57	3.57	2.01	3.1	2.41	20.43	8.69	13.11	12.17	GSM2492227;GSM2492232;GSM2492239;GSM2492244;GSM2492251;GSM2492256	6
GSM1886988	GSE73115	0.08	112.03	146.52	5.26	20.32	20.74	16.22	76.54	2.04	1.6	6.25	4.1	8.1	15.18	8.21	17.59	12.11	12.82	12.29	GSM1886982;GSM1886988	2
GSM2221447	GSE83917;GSE84043	0.15	404.51	197.96	5.02	8.04	12.21	13.21	25.07	1.85	1.59	4.9	4.19	4.65	9.5	5.88	9.25	8.29	12.34	12.56	NA	0
GSM2791912	GSE104210	7.15	0	6389	9.82	13.95	18.2	16.61	54.2	1.63	1.99	9.29	7.45	6	14.24	4.85	12.06	5.45	12.39	12.76	NA	0
GSM3406980	GSE120650	0.07	106.58	95.05	2.97	13.1	30.49	10.26	43.82	1.95	1.61	7.63	6.43	3.19	11.92	11.48	9.93	10.33	11.72	13.2	NA	0
GSM1858802	GSE72308;GSE72254	0.12	42.29	47.7	5.36	9.03	8.96	14.79	35.72	2.05	1.64	6.85	5.6	6.66	10.46	4.94	11.99	7.9	11.93	11.89	NA	0
GSM2829688	GSE106099	0.06	162.33	117.66	8.2	14.65	22.26	19.81	56.9	2.08	1.6	9.87	6.48	6.26	2.85	3.6	16.8	11.04	11.12	11.66	GSM2829687;GSM2829688	2
GSM2337517	GSE87648;GSE87650	0.04	57.3	34.75	6.15	9.95	9.95	18.28	36.28	1.8	2.42	18.71	17.97	7.48	12.13	4.06	7.01	7.27	9.8	9.48	NA	0
GSM1669935	GSE68379	0.09	108.26	82.85	6.77	10.96	21.68	14.25	40.2	2.08	1.62	6.99	5.43	6	13.37	8.68	11.74	8.63	12.37	11.87	GSM1669934;GSM1669935	2
GSM1683051	GSE68838	0.07	49.92	66.98	5.23	13.16	9.66	20.43	41.78	1.19	1.57	4.53	2.45	1.97	1.21	1.79	11.88	0	12.61	12.23	NA	0
GSM2570032	GSE97483;GSE97484	0.03	5974	102.5	8.77	15.54	21.8	18.59	60.61	1.74	2.14	21.58	14.75	11.01	11.86	7.34	20.64	6.09	11.06	11.3	GSM2570027;GSM2570028;GSM2570029;GSM2570030;GSM2570031;GSM2570032	6
GSM2973842	GSE109914	0.05	46674	0	5.89	15.6	37.68	11.95	50.87	0.54	0.7	13.29	6.57	5.79	12.66	4.47	5.66	16.06	11.74	12.24	NA	0
GSM3563373	GSE125105	0.04	235.43	226.28	6.35	11.83	26.02	19.15	71.59	1.62	2.13	16.29	11.49	12.17	7.96	8.63	7.83	6.4	10.36	10.62	NA	0
GSM2261324	GSE85218;GSE85212	0.05	74.77	115.43	7.31	21.73	20.28	15.16	73.08	1.64	1.93	11.59	7.14	10.59	21.07	3.91	19.3	12.54	11.54	11.71	NA	0
GSM2403414	GSE90496;GSE109381	0.11	187.03	122.42	2.93	13.97	24.98	12.12	64.77	2.07	1.63	8.13	4.26	3.42	10.78	9.73	12.84	10.94	12.58	13.18	NA	0
GSM2363643	GSE89278	0.06	9.02	21.53	6.42	16.94	21.67	13.58	64.4	1.7	1.96	10.32	7.57	8.07	13.24	8.03	11.67	8.54	11.7	11.57	NA	0
GSM2905411	GSE108576	4.62	22779	166.5	5.57	14.81	20.99	22.11	55.25	1.54	1.85	12.42	8.05	7.2	1.54	1.56	12.27	12.24	11.75	11.43	NA	0
GSM2293068	GSE86078	0.04	91.15	407.68	6.84	14.36	19.11	16.2	58.6	1.74	2.02	16.08	10.95	9.03	16.13	4.63	13.84	9.19	10.29	11.39	NA	0
GSM3004068	GSE110607	0.06	9021	73.38	7	12.41	24.92	15.7	65.26	1.73	2.1	8.7	5.8	6.52	10.94	6.91	17.26	6.73	11.79	11.15	GSM3004042;GSM3004068;GSM3004094;GSM3004120	4
GSM2714786	GSE101764	0.1	309.91	439.92	6.07	15.77	25.81	10.79	53.92	1.76	1.99	7.19	5.38	6.74	10	9.87	9.64	8.97	12.58	12.96	NA	0
GSM3440710	GSE121633	0.09	130.52	82.32	7.2	13.85	16.75	16.35	83.73	2.06	1.69	6.82	5.55	7.75	12.72	6.7	16.26	7.93	12.31	11.85	NA	0
GSM2403984	GSE90496;GSE109381	0.02	72	68.8	6.88	17.4	47.89	16.62	103.71	2.01	1.65	19.99	16.33	8.28	10.39	16.59	18.42	8.92	10.79	11.44	NA	0
GSM3563508	GSE125105	0.03	81.34	15.55	6.79	13.68	32.02	18.93	78.67	1.67	2.03	14.58	10.97	8.12	9.63	11.21	7.83	6.64	10.51	10.83	NA	0
GSM2459827	GSE93646	4.73	70.77	106.71	4.63	3.56	21.79	14.55	49.32	1.75	1.94	8.23	6.53	2.33	2.94	3.68	8.85	4.54	10.42	11.54	NA	0
GSM3440428	GSE121633	0.05	61.42	187.57	6.6	15.65	18.34	15.85	73.37	1.69	1.8	16.43	10.56	6.2	15.53	7.09	11.54	11.42	12	11.54	NA	0
GSM2062411	GSE77954;GSE77955	0.07	92.51	63.93	5.58	12.17	29.76	12.37	99.88	1.53	1.95	12.39	6.75	4.55	11.79	10.15	14.29	10.81	11.93	12.02	GSM2062396;GSM2062411	2
GSM2238007	GSE84493	0.11	66.3	49.82	5.94	9.52	18.96	14.02	27.37	1.84	2.28	6.99	6.09	6.39	10.53	8.98	15.1	7.73	12.19	12.6	GSM2238007;GSM2238216	2
GSM3385085	GSE119847;GSE119846	0.09	133.53	56.95	4.26	11.38	18.82	10.89	49.09	1.56	1.75	7.42	5.01	4.4	9.36	6.43	11.74	7.03	12.21	11.75	GSM3385074;GSM3385046;GSM3385052;GSM3385064;GSM3385029;GSM3385085;GSM3385066;GSM3385036;GSM3385042;GSM3385030;GSM3385065;GSM3385078;GSM3385077;GSM3385048;GSM3385080;GSM3385060;GSM3385067;GSM3385084;GSM3385081;GSM3385045;GSM3385056;GSM3385071;GSM3385035;GSM3385072;GSM3385055;GSM3385049;GSM3385061;GSM3385044;GSM3385082;GSM3385033;GSM3385047;GSM3385059;GSM3385086;GSM3385058;GSM3385037;GSM3385050;GSM…	59
GSM2792107	GSE104210	0.06	75.27	276.61	6.42	17.18	16.35	13.61	81.54	1.58	2.02	9.66	5.86	9.73	11.86	4.67	12.35	5.65	11.85	12.09	NA	0
GSM3026747	GSE69138	0.07	111.82	21.1	4.64	13.46	21.55	12.99	44.9	1.57	1.93	6.9	5.43	4.52	7.51	6.15	9.02	7.57	11.89	11.96	NA	0
GSM2405308	GSE90496;GSE109381	4.6	518.84	206.97	6.43	18.31	41.65	14.23	65.84	1.63	2.02	20.29	13.22	7	9.19	13.96	14.78	7.36	11.52	12.53	NA	0
GSM3440653	GSE121633	0.08	64.79	59.98	8.55	13.7	23.48	18.23	74.98	1.95	1.68	8.32	6.39	8.72	16.16	8.12	17.98	10.29	12.23	11.79	GSM3440652;GSM3440653	2
GSM2818392	GSE105109	0.08	41297	0	3.28	9.45	24.08	18.1	46.39	1.57	1.98	7.31	5.28	4.88	4.52	7.28	13.46	6.25	11.78	12.91	GSM2818392;GSM2818200;GSM2818201;GSM2818393	4
GSM2814776	GSE105018	0.08	33642	977.62	3.94	13.43	22.89	15.19	62.57	1.54	1.97	5.84	3.87	2.68	10.53	4.94	8.89	9.32	12.04	12.25	GSM2814776;GSM2814777	2
GSM3440662	GSE121633	0.07	130.44	76.3	8.26	12.8	23.64	19.39	57.91	2.05	1.75	9.8	6.99	7.89	15.59	8.14	15.5	9.4	12.08	11.8	GSM3440661;GSM3440662	2
GSM2814386	GSE105018	0.09	90.36	205.42	5.15	13.53	16.12	8.7	40.96	1.62	1.79	8.37	4.6	6.56	8.73	6.45	10.1	7.41	12.16	11.95	GSM2814386;GSM2814387	2
GSM3004094	GSE110607	0.08	98.1	336.14	5.54	12.28	19.06	18.75	54.12	1.66	2.13	6.68	6.39	6.09	6.66	7.06	18.54	7.18	12	11.48	GSM3004042;GSM3004068;GSM3004094;GSM3004120	4
GSM2349488	GSE88824	0.05	357.95	98.49	7.57	19.79	31.23	17.19	64.36	1.57	1.94	11.71	8.93	8.86	11.15	6.51	17.79	10.94	11.55	11.56	GSM2349488;GSM2349489;GSM2349490;GSM2349491;GSM2349492;GSM2349493;GSM2349494;GSM2349495	8
GSM2645869	GSE99553	0.05	4442	465.36	7.27	16.92	32.89	17.41	57.7	1.69	2.05	11.56	9.45	7.94	13.26	11.37	10.68	11.56	11.82	12.22	NA	0
GSM2334014	GSE87571	0.07	162.25	118.3	5.71	12.81	25.83	15.45	88.64	1.59	1.9	6.41	3.59	5.44	4.93	6.2	18.91	10.73	12.75	12.35	NA	0
GSM2337374	GSE87648;GSE87650	0.03	27.33	19.3	6.53	10.71	17.46	18.52	44.98	1.95	2.32	29.52	26.97	9.05	13.07	9.32	6.97	7.69	9.33	9.8	NA	0
GSM1842984	GSE71678	0.06	198.49	178.26	7.4	18.41	28.13	17.39	76.67	1.66	2.18	8.18	7.58	7.91	13.22	9.97	12.99	10.01	11.41	12.46	NA	0
GSM2459641	GSE93646	0.03	95.69	74.09	8.21	21.06	36.06	18.55	81.82	1.6	2.04	18.31	10.65	2.1	2.31	2.37	23.04	10.72	11.39	11.09	NA	0
GSM2674473	GSE100197	0.09	89.03	71.15	5.4	9.99	12.59	14.37	70.2	1.94	1.61	9.13	5.88	2.46	1.14	1.67	13.2	8.19	11.45	11.84	NA	0
GSM2405487	GSE90496;GSE109381	6.66	76.62	62.19	5.12	14.81	34.62	17.07	50.84	1.65	2.05	9.03	6.82	4.75	10.16	11.63	14.01	7.8	12.19	12.34	NA	0
GSM2562765	GSE97362	0.03	0	4506.5	7.97	13.53	14.74	22.84	76.86	1.77	2.02	16.78	8.56	6.77	9.67	4.95	19.18	11.49	11.86	10.83	NA	0
GSM2084822	GSE79064	0.06	64.75	55.47	4.61	13.54	23.29	13.09	42.66	1.88	1.56	11.61	8.51	4.99	7.16	6.85	11.25	9.4	11.88	12.04	GSM2084822;GSM2084827	2
GSM2403269	GSE90496;GSE109381	9.23	48.96	68.76	3.14	15.53	27.64	12.34	65.39	2.09	1.66	7.35	7.61	1.65	6.03	4.03	12.25	3.69	12.25	12.92	NA	0
GSM2334313	GSE87571	0.08	308.93	161.79	5.3	11.8	26.5	14.46	74.34	1.55	1.99	8.44	3.65	6.05	11.92	6.46	15.97	10.03	12.68	12.43	NA	0
GSM3396831	GSE120250	0.06	4.56	126.13	8.64	10.52	9.18	19.07	24.02	1.65	1.9	8.79	8	6.97	7.58	4.1	13.83	4.29	11.7	11.34	NA	0
GSM1670459	GSE68379	0.25	58.3	49.71	3.93	11.47	3.74	13.21	24.73	1.47	1.52	2.9	1.97	3.35	7.47	1.09	9.82	6.48	13.56	12.32	NA	0
GSM2403332	GSE90496;GSE109381	7.55	68.47	73.84	2.61	14.89	26.98	10.56	54.06	2.12	1.57	13.28	7.57	3.09	11.31	10.26	14.52	8.1	12.57	13.17	NA	0
GSM2867832	GSE107459;GSE107460	0.11	52.62	45.84	5.83	10.03	13.05	13.95	37.65	1.58	2.03	6.81	5.51	4.79	7.78	6.01	7.89	5.39	11.89	11.74	GSM2867832;GSM2867833	2
GSM3035566	GSE111629	0.05	141.32	467	8.54	22.5	24.07	17.77	76.65	1.67	2.02	14.25	7.21	13.05	10.86	8.55	19.57	9.87	11.95	11.63	NA	0
GSM1914677	GSE74214	0.05	13946	348.24	7.51	12.24	24.66	15.73	77.83	1.69	1.95	11.77	6.47	6.24	5.16	9.7	10.7	6.03	11.14	11.93	NA	0
GSM2562863	GSE97362	0.03	5.74	157.8	4.44	11.59	20.22	20.7	74.29	1.6	2.08	14.25	8.48	2.23	6.7	5.17	19.09	9.79	11.63	10.7	NA	0
GSM1588384	GSE65163;GSE65205	0.05	352.1	561.03	4.49	9.26	13.35	20.89	61.87	2.03	2.31	17.14	13.52	3.62	8.88	4.85	9.24	9.57	11.09	11.05	NA	0
GSM3385066	GSE119847;GSE119846	0.08	129.24	69.16	7.18	15.67	34.03	14.28	59.73	1.63	1.88	9.34	6.05	8.11	14.96	10.67	15.39	11.9	12.37	11.94	GSM3385074;GSM3385046;GSM3385052;GSM3385064;GSM3385029;GSM3385085;GSM3385066;GSM3385036;GSM3385042;GSM3385030;GSM3385065;GSM3385078;GSM3385077;GSM3385048;GSM3385080;GSM3385060;GSM3385067;GSM3385084;GSM3385081;GSM3385045;GSM3385056;GSM3385071;GSM3385035;GSM3385072;GSM3385055;GSM3385049;GSM3385061;GSM3385044;GSM3385082;GSM3385033;GSM3385047;GSM3385059;GSM3385086;GSM3385058;GSM3385037;GSM3385050;GSM…	59
GSM2738296	GSE102468	0.04	56.68	66.37	4.47	13.06	26.54	14.89	43.54	1.63	1.98	11.3	8.73	11.33	8.01	9.7	5.11	4.91	10.5	11.1	NA	0
GSM1235944	GSE51032	0.11	74.47	70.53	4.66	10.38	14.62	11.84	42.9	2.1	1.64	7.75	5.64	5.11	8.06	7.72	15.72	9.05	11.91	11.66	NA	0
GSM1913878	GSE74193	0.06	94.46	172.54	4.84	12.76	24.09	17.01	61.78	1.98	1.58	7.69	5.66	5.21	5.33	8.69	18.4	10.19	12.42	12.44	NA	0
GSM2859944	GSE107039;GSE107038	0.07	127.35	78.78	5.52	13.42	21.57	19.14	54.64	1.65	2.03	10.52	8.22	6.19	10.47	8.36	16.24	8.37	11.72	11.58	NA	0
GSM2349493	GSE88824	0.05	283.11	141.02	5.68	13.97	28.35	16.21	90.12	1.66	1.97	11.65	7.36	6.88	9.3	7.3	17.7	9.9	11.56	11.42	GSM2349488;GSM2349489;GSM2349490;GSM2349491;GSM2349492;GSM2349493;GSM2349494;GSM2349495	8
GSM2818376	GSE105109	0.08	23.28	489.88	4.33	7.34	16.17	11.35	42.52	1.58	1.88	8.05	4.92	5.13	6.12	6.14	8.47	6.38	11.49	12.43	GSM2818184;GSM2818376;GSM2818377	3
GSM1848015	GSE71955;GSE71957	0.07	321.05	99.92	6.35	17.83	28.79	13.69	61.67	1.65	2.25	5.81	4.76	10.14	13.69	8.98	13.3	9.75	12.25	12.24	GSM1848015;GSM1848090	2
GSM2667471	GSE99994;GSE99996	0.06	43.19	51.35	4.55	11.7	27.44	15.65	52.84	1.72	2	10.85	8.24	3.37	9.66	6.53	8.84	6.57	10.7	12.09	GSM2667470;GSM2667471;GSM2667472	3
GSM1501490	GSE61278;GSE61279	0.08	55.92	42.09	3.73	11.43	14.86	12.73	39.27	1.94	1.61	9.82	7.48	2.06	1.25	1.08	12.32	10.26	11.49	10.99	NA	0
GSM2792005	GSE104210	8.9	160.43	318.84	8.34	9.27	5.8	7.39	67.02	1.67	2.12	8.13	7.1	9.81	13.66	2.63	16.73	5.89	12.24	12.41	NA	0
GSM2267396	GSE85467;GSE85464	0.03	182.73	652.7	3.91	12.28	19.99	18.19	60.49	1.68	2	14.07	12.64	2.89	11.59	9.04	11.97	10.19	10.73	10.93	GSM2267395;GSM2267396	2
GSM2334504	GSE87571	0.09	81.66	70.15	5.26	14.04	18.53	14.54	50.6	2.02	1.55	7.11	4.67	6.79	9.9	7.35	14.84	8.37	12.87	12.4	NA	0
GSM2403030	GSE90496;GSE109381	7.31	78.08	145.13	4.88	14.27	19.25	16.12	71.86	2.16	1.66	10.86	7.51	5.31	11.24	7.28	18.2	8.94	12.12	12.35	NA	0
GSM2818178	GSE105109	0.16	59230	0	3.52	4.94	19.95	11.4	48.96	1.85	1.95	4.91	3.97	1.97	2.49	1.93	5.02	5.57	10.63	11.88	GSM2818178;GSM2818179;GSM2818370;GSM2818371	4
GSM2724278	GSE102119;GSE102120	0.08	82.61	86.6	6.72	14.86	31.18	11.84	62.94	1.62	2.11	7.21	7.24	6.77	3.72	11.97	10.12	7.36	11.66	12.25	GSM2724241;GSM2724243;GSM2724245;GSM2724247;GSM2724278;GSM2724280;GSM2724282;GSM2724284	8
GSM2792004	GSE104210	0.07	50.42	193.4	7.87	15.24	17.99	12.8	70.93	1.69	2.01	8.74	5.55	8.76	15.85	6.54	15.37	7.52	12.18	12.45	NA	0
GSM1506519	GSE61496	0.07	57.31	96.15	4.59	12.53	17.83	18.51	53.69	2.05	1.66	7.75	5.44	6.11	6.37	6.59	13.48	9.1	12.12	11.85	NA	0
GSM1204066	GSE49032;GSE49031	0.15	112.57	157.23	5.21	10.66	12.13	17.19	35.8	1.92	1.57	4.29	4.36	4.35	9.6	6.32	14.46	7.43	13.06	12.05	NA	0
GSM1670332	GSE68379	0.07	54.74	65.13	7.13	12.13	18.02	15.16	26.71	2.01	1.58	10.38	6.85	2.02	1.32	1.8	8.87	8.92	11.62	11.53	NA	0
GSM3035495	GSE111629	0.07	64.95	58.32	7.6	13.9	14.12	17.87	50.52	1.68	2.05	7.55	7.06	11.36	11.47	3.65	18.34	8.52	11.89	11.48	NA	0
GSM2268008	GSE85506	0.13	82.64	84.15	4.08	13.08	15.58	12.41	35.47	2.09	1.71	7.26	4.64	7.82	20.59	7.83	13.19	9.83	12.46	12.29	NA	0
GSM3035953	GSE111629	0.03	234.49	216.44	5.63	12	12.29	17.21	86.29	1.7	2.05	12.14	7.38	15.86	10.18	7.97	14.95	7.81	11.22	11	NA	0
GSM2941356	GSE109379;GSE109381	5.73	380.29	134.71	6.15	11.22	13.72	14.32	99.39	1.71	2.04	13.65	6.77	4.98	9.41	7.63	12.89	9.19	11.42	12.06	NA	0
GSM1338112	GSE55491	0.07	91.62	25.74	8.09	15.04	14.86	14.45	67.41	2.04	1.65	7.85	5.61	10.51	14.64	7.52	21	8.98	11.84	11.36	NA	0
GSM1913976	GSE74193	0.07	154.67	122.25	4.73	16.44	24.21	19.29	91.44	1.93	1.59	6.02	5.25	8.92	4.77	9.08	11.47	8.59	11.97	12.05	GSM1913975;GSM1913976	2
GSM2238180	GSE84493	0.12	89.41	6.9	6.16	10.07	18.11	14.17	35.2	1.69	1.96	6.23	5.56	6.22	10.93	6.52	14.55	5.48	12.43	12.08	GSM2238094;GSM2238180	2
GSM2090018	GSE79257	0.07	201.89	224.78	6.68	20.54	14.15	15.81	75.46	1.59	2.04	12.56	6.64	1.03	0.31	0.53	9.52	6.64	11.87	11.8	NA	0
GSM2337420	GSE87648;GSE87650	0.05	92.54	121.34	8.13	17.54	15.9	14.83	43.34	1.81	1.82	13.72	10.36	10.44	17.96	4.78	11.47	9.62	11.2	10.8	NA	0
GSM1944210	GSE75153	0.05	85.63	115.3	7.67	16.03	18.99	19.71	53.69	2.03	1.59	9.16	6.95	7.53	4.41	3.88	24.73	11.74	11.54	11.86	NA	0
GSM2136685	GSE80762	0.05	293.56	915.83	4.87	16.55	18.51	18.13	77.45	1.67	1.93	9.9	9.29	3.08	13.81	7.24	15.69	12.96	12.03	11.39	GSM2136684;GSM2136685	2
GSM2336918	GSE87640;GSE87650	0.08	136.54	114.3	8.69	11.69	26.94	15.04	55.81	1.64	1.98	9.14	7.19	12.34	13.69	4.86	8.7	7.54	11.44	11.53	GSM2336854;GSM2336855;GSM2336918;GSM2336972	4
GSM3084194	GSE112812;GSE112877	0.1	66.1	85.98	4.65	14.91	19.42	17.5	51.37	1.67	1.97	8.2	5.51	2.18	11.92	5.36	13.46	8.86	12.28	12.7	GSM3084155;GSM3084156;GSM3084157;GSM3084158;GSM3084159;GSM3084160;GSM3084161;GSM3084162;GSM3084163;GSM3084164;GSM3084165;GSM3084166;GSM3084167;GSM3084168;GSM3084169;GSM3084170;GSM3084171;GSM3084172;GSM3084173;GSM3084174;GSM3084175;GSM3084176;GSM3084177;GSM3084178;GSM3084179;GSM3084180;GSM3084181;GSM3084182;GSM3084183;GSM3084184;GSM3084185;GSM3084186;GSM3084187;GSM3084188;GSM3084189;GSM3084190;GSM…	48
GSM2941769	GSE109379;GSE109381	5.6	764.67	445.79	5.61	8.65	20.09	16.13	58.15	1.64	2.11	11.19	8.57	7.3	6.18	5.28	10.66	7.06	11.77	12.57	NA	0
GSM2238148	GSE84493	0.1	28.51	83.43	6.66	11.19	18.65	12	37.65	1.54	1.91	6.53	6.58	5.61	11.26	6.61	11	6.48	12.17	11.91	GSM2238114;GSM2238148	2
GSM2650816	GSE99716	0.06	137.31	144.74	4.86	16.73	18.08	15.76	55.5	2.11	1.66	10.83	9.53	5.37	10.47	6.79	16.38	8.78	11.52	10.99	NA	0
GSM1204248	GSE49032;GSE49031	0.09	118.89	627.02	4.61	11.44	19.27	19.01	62.92	1.9	1.65	6.26	4.94	4.16	11.56	7.07	19.84	9.7	12.45	12.37	GSM1204162;GSM1204248	2
GSM3380760	GSE119684	0.05	111.85	98.34	7.46	19.59	24.04	19.25	90.65	2.1	1.64	10.71	7.95	7.67	10.8	7.57	18.36	13.05	12.14	11.61	NA	0
GSM1235974	GSE51032	0.12	61.68	86.04	5.59	10.43	13.43	12.46	50.79	2.03	1.71	6.36	4.98	6.48	9.68	7.61	13.15	8.62	11.8	11.54	NA	0
GSM3562915	GSE125105	0.07	0	122.83	4.81	6.97	14.25	19.76	49.65	1.7	1.94	11.62	8.48	5.53	4.81	6.23	4.21	3.8	10.19	10.55	NA	0
GSM2815440	GSE105018	0.06	55.03	65.33	4.86	18.76	29.65	16.26	56.23	1.64	1.99	9.2	7.43	2.42	12.5	10.65	11.39	8.68	11.93	12.22	NA	0
GSM2815557	GSE105018	0.09	49248	45.95	4.65	11.02	25.79	13.75	37.66	1.64	1.95	8.13	5.47	3.11	12.41	12.02	10.19	7.78	11.85	12.17	NA	0
GSM2405179	GSE90496;GSE109381	0.09	137.39	122.44	5.29	10.48	28.2	12.26	59.42	1.68	1.97	9.49	6.08	4	7.55	11.81	13.92	6.99	11.97	12.51	NA	0
GSM2405188	GSE90496;GSE109381	6.09	247.21	107.67	4.98	6.44	28.53	15.41	59.77	1.65	2.07	10.62	7.16	5.67	6.02	4.76	12.71	6.88	12.04	12.53	NA	0
GSM2738262	GSE102468	0.05	84.35	55.72	4.94	9.49	24.29	15.11	52.46	1.68	1.93	12.5	10.78	6.88	7.06	6.52	6.58	5.94	10.59	11.07	NA	0
GSM3035736	GSE111629	0.03	583.51	509.48	6.49	18.94	28.5	15.61	119.38	1.61	2.03	10.43	7.72	8.41	7.77	10.09	15.82	10.92	12.12	12.17	NA	0
GSM1914293	GSE74193	0.05	74.74	89.22	7.09	20.72	27.38	20.82	103.27	2.04	1.65	9.53	6.55	9.64	5.94	10.55	14.69	10.88	12.14	12.29	NA	0
GSM2941152	GSE109379;GSE109381	7.07	26797	1674.45	4.85	8.94	14.44	16.64	38.16	1.61	2.05	5.53	4.76	4.66	8.17	5.78	10.3	7.45	12.75	12.49	NA	0
GSM2809041	GSE66351	0.26	103.79	65.4	4.3	4.98	5.14	10.73	31.73	2	1.61	3.25	3.17	5.18	3.91	3.98	7.27	4.69	12.15	11.51	GSM2808977;GSM2809041	2
GSM3035958	GSE111629	0.04	228.05	192.53	8.38	25.94	19.69	17.18	75.26	1.61	1.9	9.27	7.57	11.66	17.56	5.41	16.06	9.09	12.01	11.53	NA	0
GSM2260687	GSE85210	0.08	113.15	114.29	6.11	13.31	26.77	12.98	88.22	1.72	2.05	9.32	5.8	5.76	11.57	6.19	15.98	9.05	11.76	11.89	NA	0
GSM3294760	GSE117439	3.78	66.22	56.3	5.14	9.42	23.95	18.01	66.57	1.57	1.88	13.07	8.72	1.16	1.39	2.79	13.62	10.08	11.21	11.76	GSM3294759;GSM3294760	2
GSM3563335	GSE125105	0.03	93.13	119.65	6.15	11.9	26.18	20.06	68.54	1.68	2.06	18.6	12.9	12.61	11.46	7.13	7.7	6.98	10.4	10.89	NA	0
GSM1469027	GSE60274	0.14	550.95	396.64	7.45	13.87	12.9	14.4	44.01	2.02	1.67	5.04	3.44	4.31	11.47	3.86	16.95	7.92	13.53	13.26	NA	0
GSM2562782	GSE97362	0.05	75.49	668.55	6.04	11.59	10.6	15.93	50.73	1.65	1.96	14.57	7.92	6.41	7.45	4.34	15.57	9.86	11.88	10.69	NA	0
GSM2815511	GSE105018	0.06	112.87	6143	3.36	15.02	24.87	14.15	68.05	1.56	1.94	6.32	5.13	1.81	4.84	8.65	9.06	10.36	11.81	12.36	NA	0
GSM3455770	GSE122126	0.05	28748	0	4.84	15.59	30.12	17.36	43.19	1.71	2.09	13.94	8.95	2.59	15.75	8.87	10.83	8.81	11.52	11.94	NA	0
GSM2404804	GSE90496;GSE109381	0.07	103.32	85.36	5.24	12.45	32.62	13.12	65.34	1.51	2	9.29	5.48	4.65	11.03	11.56	6.25	9.05	12.27	12.68	NA	0
GSM1848009	GSE71955;GSE71957	0.07	83.77	113.42	7.5	19.09	28.97	19.68	91.3	1.7	1.92	10.59	5.39	9.88	12.43	8.16	16.82	12.93	12.43	11.81	GSM1848009;GSM1848084	2
GSM1425747	GSE59065	0.1	38.39	47.11	4.39	10.84	10.49	9.56	33.24	2.03	1.62	6.83	6.24	4.84	9.73	5.4	8.01	8.16	11.74	11.26	GSM1425747;GSM1425748;GSM1425750	3
GSM3311531	GSE117853;GSE117852	0.05	138.95	73.93	7.44	14.88	29.08	15.98	62.65	1.58	2.14	11.45	10.25	6.57	14.36	6.66	14.53	5.47	11.13	12	NA	0
GSM2229157	GSE84207	0.09	65.77	85.18	8.07	9.63	25.08	14.66	41.08	1.61	1.95	10.1	4.97	9.37	14.93	8.41	8.42	9.59	12.23	12.21	NA	0
GSM1914064	GSE74193	0.1	83.91	289.39	4.01	12.52	16.68	15.2	56	1.95	1.56	5.98	5.25	5	3.78	7.43	17.4	9.05	12.34	12.25	GSM1914063;GSM1914064	2
GSM2334479	GSE87571	0.07	88.83	85.91	5.23	12.38	19.56	15.35	60.66	1.93	1.56	9.99	4.73	3.72	10.32	7.24	14.45	8.9	12.87	12.48	NA	0
GSM1633001	GSE66836	0.1	117.04	142.32	4.76	6.37	14.67	12.57	53.07	2.47	1.8	7.43	6.15	8.25	5.14	9.28	5.73	7.89	11.02	11.96	GSM1633001;GSM1633002	2
GSM3440588	GSE121633	0.1	92.87	86.07	7.24	14.83	22.48	18.26	65.14	2.1	1.68	6.59	5.16	7.62	16.23	7.76	16.91	9.83	12.21	11.9	GSM3440587;GSM3440588	2
GSM3562935	GSE125105	0.07	19627	172.93	6.15	9.7	13.33	17.84	44.59	1.65	1.98	8.49	7.01	5.67	5.04	3.49	4.56	3.79	10.86	10.95	NA	0
GSM2027182	GSE76503	0.06	274.11	154.12	7.35	14.21	15.83	12.1	60.03	1.67	2.01	14.08	10.73	7.54	13.97	6.44	14.86	10.8	11.64	10.98	GSM2027170;GSM2027182	2
GSM3440648	GSE121633	0.03	58.43	100.64	9.67	29.02	41	16.8	99.32	2	1.81	18.51	7.91	19.14	19.28	17.45	14.23	10.01	11.86	11.94	NA	0
GSM3035902	GSE111629	0.06	17978	608.4	7.03	16.89	19.01	16.76	78.77	1.64	2.01	7.94	6.11	11.37	15.28	7.77	11.19	9.8	12.01	11.74	NA	0
GSM2403484	GSE90496;GSE109381	0.09	230.35	233.11	2.8	12.27	24.14	11.93	66.58	2.03	1.59	6.1	4.29	4.2	13.79	10.67	13.1	8.97	12.4	12.64	NA	0
GSM1506521	GSE61496	0.07	66.02	96.71	4.44	13.11	17.24	18.07	54.5	2.1	1.65	6.22	5.9	3.93	6.14	5.54	10.14	8.15	12.23	11.77	GSM1506521;GSM1506527	2
GSM2402911	GSE90496;GSE109381	0.11	351.01	116.65	8.14	16.45	22.2	13.55	84.66	1.97	1.75	8.23	6.06	9.5	21.51	10.12	23.94	11.57	12.09	12.32	NA	0
GSM2403460	GSE90496;GSE109381	0.1	247.65	122.25	2.47	13.77	29.98	10.22	71.91	1.96	1.62	6.4	4	3.38	11.72	11.35	14.06	9.89	12.61	13.22	NA	0
GSM1467100	GSE60185	0.05	170.31	171.4	10.09	14.19	20.05	29.11	48.58	2.24	1.6	11.85	10.04	8.9	9.45	5.76	27.1	9.54	12.41	11.86	NA	0
GSM2818244	GSE105109	0.08	16709	31943	6.92	10.24	28.59	15.86	51.18	1.66	2.22	8.8	7.25	9.16	4.43	5.92	13.82	8.09	11.34	12.45	GSM2818244;GSM2818245;GSM2818052;GSM2818053	4
GSM2459437	GSE93646	0.07	66.04	96.19	5.5	11.67	18.65	14.58	51.13	2.08	1.58	8.99	6.73	1.44	1.88	2.22	17.51	9	11.47	11.52	NA	0
GSM1588795	GSE65186;GSE65183	0.06	357.87	0	5.48	15.23	21.37	20.64	46.04	1.73	1.96	10.31	5.13	10.88	18.58	6.75	11.52	10.32	11.9	11.65	GSM1588792;GSM1588793;GSM1588794;GSM1588795;GSM1588796;GSM1588797	6
GSM2404613	GSE90496;GSE109381	7.29	0	0	5.13	12.91	16.43	15.5	51.36	1.7	2.15	8.71	8.65	5.16	6.07	7.71	13.79	7.94	12.27	11.98	NA	0
GSM1506528	GSE61496	0.05	96.82	96.7	8.05	16.42	25.69	21.96	61.74	1.96	1.7	9.11	6.71	10.16	14.73	9.63	12.9	10.1	11.94	11.44	GSM1506528;GSM1506534	2
GSM2714639	GSE101764	0.07	3290.67	163.6	11.81	15.65	28.44	12.03	39.69	1.64	2.12	12.89	10.03	8.95	9.42	4.31	12.35	9.4	12.03	12.37	NA	0
GSM2815655	GSE105018	0.06	28.83	0	5.46	16.43	27.15	16.69	79.75	1.63	2.09	8.37	6.69	10.45	15.7	12.04	11.85	10.71	11.95	12.22	GSM2815655;GSM2815656	2
GSM3149503	GSE114753	0.05	262.12	36.12	7.8	20.37	30.41	16.15	74.89	1.57	2.21	10.58	7.07	1.23	1.06	1.1	17.72	8.7	11.3	12.19	NA	0
GSM1873829	GSE72874;GSE72872	0.03	79.85	93.39	6.62	16.94	19.61	15.97	81.6	2	1.65	15.87	11.75	6.61	13.17	5.76	17.54	10.16	11.14	10.86	NA	0
GSM2941023	GSE109379;GSE109381	9.22	24254	0	5.16	7.74	14.97	13.71	59.57	1.75	2.04	8.25	4.65	4.93	9.85	10.12	9.14	5.11	12.82	12.49	NA	0
GSM1922513	GSE74548	0.1	81.05	116.23	5.57	7.01	12.41	13.98	48.75	1.64	1.98	9.76	5.38	4.08	2.79	2.58	7.06	5.95	11.5	11.43	GSM1922512;GSM1922513	2
GSM3584243	GSE125895	0.06	105.12	75.67	7.59	14.86	28.11	18.86	60.99	1.64	2	13.39	7.67	8.98	4.97	4.76	9.1	9.04	11.54	11.88	GSM3584243;GSM3584204;GSM3584286;GSM3584218	4
GSM3004059	GSE110607	0.07	24809	523.04	4.88	13.63	18.94	20.32	74.24	1.69	2.03	7.35	6.23	7.41	11.83	6.38	15.64	5.89	11.67	10.92	GSM3004033;GSM3004034;GSM3004059;GSM3004060;GSM3004085;GSM3004086;GSM3004111;GSM3004112	8
GSM1203934	GSE49032;GSE49031	0.07	128.65	137.7	5.9	16.73	23.45	21.45	76.71	1.91	1.62	5.46	5.77	6.46	11.64	6.91	20.98	11.43	12.85	11.87	NA	0
GSM2403631	GSE90496;GSE109381	9.29	198.92	206.08	4.66	9.87	20.68	12.6	87.9	1.63	1.97	10.07	5.77	7.35	11.88	5.29	10.66	9.86	12.2	12.52	NA	0
GSM2818209	GSE105109	0.05	312.93	71.64	4.25	9.65	19.3	13.36	89.17	1.61	1.9	7.15	5.84	1.07	2.36	3.48	5.79	5.18	10.32	12.14	GSM2818209;GSM2818401;GSM2818208;GSM2818400	4
GSM1469013	GSE60274	0.18	264.02	214.15	6.82	12.41	13.11	16.81	45.1	1.97	1.67	5.18	4.32	5.43	11.43	4.24	16.1	9.88	13.5	13.39	NA	0
GSM1236124	GSE51032	0.06	54.28	73.66	5.76	8.22	7.98	30.27	40.37	2.49	1.79	17.24	14.8	7.06	11.01	6.98	11.48	7.44	9.89	9.31	NA	0
GSM2724330	GSE102119;GSE102120	0.11	90.7	82.19	6.15	13.99	24.59	11.84	55.19	1.69	2	7.19	5.43	4.43	5.38	9.67	11.35	7.99	12.37	12.55	GSM2724328;GSM2724330	2
GSM2617090	GSE98876	0.1	0	5479	6.36	12.92	19.95	13.31	38.45	1.65	1.94	7.93	6.09	7.27	8.2	4.63	10.04	7.94	12.07	12.02	GSM2617086;GSM2617090	2
GSM1555023	GSE63670;GSE63669	0.04	52.06	120.01	6.93	17.22	14.51	15.49	55.35	2.04	1.69	8.75	6.37	10.06	15.97	5.1	16.91	13.44	11.49	11.5	GSM1555020;GSM1555022;GSM1555023;GSM1555028;GSM1555029	5
GSM2221580	GSE83917;GSE84043	0.14	0	10862	5.46	9.65	15.12	13.26	30.38	1.65	1.91	5.54	4.49	5.05	10.65	6.7	11.01	6.85	12.52	12.46	GSM2221482;GSM2221578;GSM2221580	3
GSM2667514	GSE99994;GSE99996	0.08	338.68	118.68	6.39	12.68	32.18	13.22	49.86	1.61	1.96	6.73	5.62	6.7	9.86	10.52	12.39	7.23	11.86	12.93	GSM2667514;GSM2667515;GSM2667516;GSM2667517	4
GSM2293100	GSE86078	0.1	3861	13.87	3.51	8.61	8.48	12.6	36.89	1.69	1.97	7.11	5.69	6.67	9.59	4.2	9.22	6.19	11.13	11.26	NA	0
GSM1505103	GSE61452;GSE61454	0.13	94.37	452.91	5.42	9.33	13.79	13.44	36.58	1.98	1.69	4.65	3.49	2.05	1.02	1.72	3.87	2.98	11.59	12.14	NA	0
GSM1873789	GSE72874;GSE72872	0.03	90.69	84.79	5.93	14.53	20.09	15.69	85.98	1.82	1.65	18.59	13.39	5.83	14.58	6.81	18.05	10.2	11.27	11.04	NA	0
GSM2404540	GSE90496;GSE109381	8.26	66.23	61.86	3.77	4.03	13.2	12.2	78.36	1.62	1.98	9.4	5.81	3.58	6.04	2.9	10.16	4.67	11.63	11.95	NA	0
GSM1654910	GSE67733	0.07	101.18	64.66	7.46	15.65	27.91	16.44	52.7	1.59	1.95	10.11	5.66	11.08	14.1	9.78	23.79	8.21	11.9	12.96	GSM1654907;GSM1654908;GSM1654909;GSM1654910;GSM1654911;GSM1654912	6
GSM1920432	GSE74432	0.04	69.03	86.62	6.99	9.82	12.47	19.87	97.71	1.62	1.87	12.66	8.73	7.49	6.03	4.35	22.39	9.89	11.82	10.79	NA	0
GSM2362994	GSE89253;GSE89251	0.05	207.25	352.96	7.3	19.49	34.81	18.12	63.68	1.61	2.27	12.17	8.79	12.71	21.6	8.11	19.68	8.2	11.64	11.47	GSM2362992;GSM2362994	2
GSM2877346	GSE107737	0.04	44.46	436.03	5.33	17.46	29.32	17	70.32	1.58	2.12	14.91	8.18	7.78	14.64	6.91	11.59	10.88	11.66	11.64	NA	0
GSM3267765	GSE117050	0.06	184.7	170.02	7.88	16.67	19.01	19.47	40.07	1.66	2.07	9.87	6.53	10.99	13.35	6.95	15.57	8.77	11.76	11.39	NA	0
GSM1203904	GSE49032;GSE49031	0.06	133.83	96.56	5.2	16.31	25.75	18.25	83.17	2.03	1.61	7.96	5.49	6.46	12.41	8.28	24.61	10.78	12.41	11.78	GSM1203904;GSM1204216	2
GSM2814722	GSE105018	0.06	144.83	6022	5.89	17.87	26.83	15.94	56.03	1.55	1.98	11.52	6.23	3.1	16.56	10.39	10.4	9.89	11.73	12.09	GSM2814722;GSM2814723	2
GSM2724310	GSE102119;GSE102120	0.12	154.89	76.43	4.36	11.44	20.47	9.98	53.79	1.62	1.92	6.27	4.88	1.94	2.42	7.06	11.19	5.82	12.38	12.71	GSM2724310;GSM2724312	2
GSM1841879	GSE71626;GSE71627	0.09	254.73	69.61	4.63	14.45	20.73	13.26	68.46	1.94	1.61	6.81	4.39	5.3	14.76	6.37	16.11	8.35	12.55	12.07	GSM1841879;GSM1841880	2
GSM2941351	GSE109379;GSE109381	5.48	116.78	166.38	8.4	19.23	24.35	13.3	59.4	1.64	2.12	11.98	7.25	7.22	12.67	7.48	13.17	11.35	12.28	12.8	GSM2941351;GSM2941763	2
GSM1670439	GSE68379	0.14	75.76	87.77	6.73	9.53	13.1	12.68	43.83	1.95	1.68	5.56	4.86	7.01	9.33	6.42	14.72	7.58	11.94	12.12	NA	0
GSM1669591	GSE68379	0.05	79.37	79.75	6.17	14.15	31.53	13.91	52.28	1.95	1.62	10.19	7.77	9.4	13.35	10.32	11.94	12.24	12.07	11.58	NA	0
GSM1897697	GSE73549	5.09	84.92	39.8	3.17	6.17	16.05	13.01	52.07	1.63	1.94	10.84	5.44	4.66	6.98	6.12	11.3	6.51	11.68	11.75	GSM1897693;GSM1897694;GSM1897695;GSM1897696;GSM1897697;GSM1897698;GSM1897699	7
GSM2123071	GSE80261	0.08	82.2	77.51	6.65	11.22	15.15	17.19	61.25	1.61	1.94	8.65	6.33	6.71	7.94	3.79	9.94	8.41	11.7	11.47	NA	0
GSM2791994	GSE104210	5.29	76.81	46.83	4.5	8.79	13.39	11.87	33.86	1.56	1.94	5.68	4.54	3.92	6.03	6.35	7.73	5.97	12.41	12.84	NA	0
GSM3563048	GSE125105	0.05	9362	49.9	5.32	8.88	17.9	15.22	50.06	1.61	2	11.25	8	2.21	0.75	3.29	5.54	4.62	10.76	11.22	NA	0
GSM2714630	GSE101764	0.05	21.22	167.24	8.32	17.69	27.46	13.98	74.26	1.7	2.05	11.09	7.48	8.75	12.75	7.66	8.42	7.59	12.08	12.22	GSM2714630;GSM2714632	2
GSM3639500	GSE127828;GSE127829	0.07	172.2	183.5	7.69	17.42	24.81	19.81	60.98	1.45	2.07	9.66	6.79	8.9	15.67	6.94	17.7	9.61	11.7	12.67	GSM3639500;GSM3639503;GSM3639504;GSM3639506;GSM3639508;GSM3639511;GSM3639509;GSM3639510;GSM3639501;GSM3639502;GSM3639505	11
GSM3440786	GSE121633	0.07	102.59	129.26	7.77	13.6	25.3	16.03	49.81	1.77	1.71	11.77	9.75	4.23	4.99	1.52	23.59	9.96	12.06	11.71	NA	0
GSM2815236	GSE105018	0.06	133.6	159.96	5.27	15.74	20.45	16.85	57.62	1.57	1.91	8.08	6.63	2.32	12.52	9.4	15.05	10.52	12.17	12.05	GSM2815236;GSM2815237	2
GSM2724273	GSE102119;GSE102120	0.1	196.8	16050	6.02	11.8	21.85	15.53	40.13	1.64	2.08	6.21	5.83	5.23	4.73	9.5	9.23	5.32	11.98	12.57	GSM2724271;GSM2724273;GSM2724344;GSM2724346	4
GSM2815599	GSE105018	0.07	1579.75	357.5	4.81	14.05	29.52	16.93	45.02	1.57	1.91	8.03	5.57	3.07	18.4	10.68	12.38	10.62	12.27	12.31	NA	0
GSM1522971	GSE62219	0.07	55.82	66.81	5.57	9.68	11.75	13.05	66.13	2	1.55	11.65	4.96	8.61	18.24	6.31	7.65	13.92	11.25	10.76	GSM1522965;GSM1522971;GSM1522972;GSM1522973;GSM1522975;GSM1522977	6
GSM2267379	GSE85467;GSE85464	0.04	281.33	124.76	6.39	18.98	19.1	12.74	108.25	1.61	2.13	13.35	9.08	7.51	14.99	7.99	14.08	9.56	11.5	11.46	GSM2267379;GSM2267380	2
GSM2404077	GSE90496;GSE109381	6.53	289.12	136.66	6.49	5.31	10.38	13.19	95.04	1.71	1.94	12.69	6.76	1.76	8.2	1.04	7.61	6.64	11.56	12.58	NA	0
GSM2133375	GSE80685	0.17	65.78	40.83	5.05	8.36	16.4	14.1	23.33	1.78	2.24	5.58	5.22	4.85	9.7	7.3	12.5	6.98	12.44	12.6	GSM2133375;GSM2133417;GSM2133460	3
GSM1947116	GSE75248	0.12	376.16	153.06	3.08	14.13	20.42	14.72	66.22	2.17	1.6	6.43	5.49	4.37	6.86	8.93	16.26	8.14	11.9	12.47	NA	0
GSM2565841	GSE97466	0.07	56.08	63.7	4.33	10.05	19.76	12.15	51.6	1.58	1.99	10.03	8.55	4.13	9.13	4.77	12.51	9.82	11.32	11.39	GSM2565774;GSM2565841	2
GSM2562733	GSE97362	0.04	6704	108.5	3.9	10.02	13.73	21.41	70.77	1.71	2.08	9.58	9.58	2.03	7.02	3.54	17.93	9.9	11.84	10.75	NA	0
GSM3562874	GSE125105	0.06	12718	20.11	6.81	12.3	18.18	14.55	57.8	1.63	2.01	14.1	7.77	7.08	7.68	3.74	5.78	3.37	10.97	11.27	NA	0
GSM1964426	GSE75704	0.05	161.85	103.74	5.43	7.18	9.43	19.17	84.89	2.13	1.56	7.77	7.08	4.16	4.33	4.51	26.76	8.62	12.48	11.81	NA	0
GSM2794609	GSE104293	0.1	177.33	131.99	7.09	16.27	18	15.49	64.4	1.58	2.03	8.51	5.24	8.32	16.87	7.17	13.36	11.32	12.85	11.87	NA	0
GSM2586414	GSE98056	0.22	5892	0	5.81	6.16	9.31	12.77	23.92	1.68	1.87	4.73	4.44	5.9	7.64	5.95	9.25	4.99	12.2	11.81	GSM2586414;GSM2586449	2
GSM1194472	GSE49149	0.03	106.51	112.78	7.09	16.06	21.44	19.67	77.52	2.04	1.62	15.19	9.35	8.49	11.88	6.31	16.52	12.24	11.02	10.98	GSM1194472;GSM1194480	2
GSM3662185	GSE128068;GSE128064	0.12	4686	6783	5.22	8.29	14.86	13.45	16.46	1.85	1.94	6.24	6.78	2.72	8.87	6.9	8.83	5.61	11.61	11.61	NA	0
GSM3004033	GSE110607	0.08	1075.7	7758	3.78	10.37	17.76	15.19	52.8	1.62	1.98	6.39	5.7	3.17	4.15	7.46	12.05	4.78	11.21	11.37	GSM3004033;GSM3004034;GSM3004059;GSM3004060;GSM3004085;GSM3004086;GSM3004111;GSM3004112	8
GSM2818068	GSE105109	0.06	127.99	0	4.98	9.52	28.57	11.03	51.08	1.57	1.89	6.63	5.02	8.08	5.71	8.34	9.65	6.32	11.55	12.67	GSM2818068;GSM2818261;GSM2818260;GSM2818069	4
GSM1235715	GSE51032	0.12	34.35	43.5	4.67	7.8	10.91	14.06	34.09	1.99	1.54	6.16	5.51	5.5	9.08	6.97	8.51	6.4	11.59	11.49	NA	0
GSM3004064	GSE110607	0.09	63.28	55.65	6.24	12.61	18.09	17.43	60.09	1.63	2.13	6.72	5.22	8.71	10.85	6.57	18.45	8.1	12.01	11.56	GSM3004037;GSM3004038;GSM3004063;GSM3004064;GSM3004089;GSM3004090;GSM3004115;GSM3004116	8
GSM2405244	GSE90496;GSE109381	4.55	348.45	108.53	6.08	14	25.92	15.1	62.03	1.64	2.03	9.79	8.9	5.49	8.73	10.11	19.1	7.16	11.74	12.12	NA	0
GSM3035796	GSE111629	0.07	106.81	190.89	7.78	19.68	17.07	19.82	72.05	1.65	1.92	10.39	6.53	9.31	13.38	3.76	9.08	9.96	11.75	11.58	NA	0
GSM2221532	GSE83917;GSE84043	0.21	91.97	74.5	4.93	7.05	10.28	11.41	26.96	1.86	2.35	4.52	4.3	4.38	8.38	5.04	7.46	7.27	12.4	12.14	NA	0
GSM2934947	GSE109042	0.08	0	4080	2.78	5.99	11.69	11.93	47.5	1.65	2.06	6.7	5.37	5.09	9.16	3.13	4.58	4.64	10.54	10.76	NA	0
GSM2404946	GSE90496;GSE109381	6.01	62.62	120.76	0.99	1.04	1	12.77	27.28	1.74	1.58	11.38	6.73	0.12	0.06	0.26	1.25	2.02	8.89	8.56	NA	0
GSM2277224	GSE85566;GSE85568	0.12	62.94	59.88	4.84	11.85	26.83	12.64	49.13	1.98	1.56	4.55	4.49	5.37	12.14	8.46	14.24	8.38	12.6	13.02	NA	0
GSM1843008	GSE71678	0.05	163.02	203.69	7.49	24.82	37.33	21.86	99.69	1.58	2.11	19.36	12.6	10.94	13.51	8.6	17.89	8.5	11.09	12.34	NA	0
GSM2405231	GSE90496;GSE109381	0.07	234.28	128.14	6.76	15.17	32.94	13.28	54.57	1.64	2.25	7.98	8.52	7.21	10.97	11.68	13.42	8.13	12.09	11.72	NA	0
GSM1236303	GSE51032	0.1	23.02	15.57	4.56	5.67	6.68	18.11	25.84	2.45	1.63	10.01	9.92	5.8	6.97	5.41	6.94	4.76	10.27	9.97	NA	0
GSM1425526	GSE59065	0.15	38.07	49.37	2.36	8.38	10.83	8.58	31.67	2	1.61	6.61	4.99	3.51	9.54	5.55	9.3	7.4	11.74	11.42	GSM1425524;GSM1425525;GSM1425526	3
GSM2459621	GSE93646	8.69	93.5	132.16	4.64	3.14	3.84	19.13	48.77	2.07	1.57	9.25	5.26	3.55	8.33	1.61	12.56	5.68	10.83	11.27	NA	0
GSM2405278	GSE90496;GSE109381	0.06	21795	6847	6.31	15.55	38.83	14.65	67.8	1.66	2.08	9.18	6.81	2.68	2.51	5.24	14.62	8.23	12.01	12.56	NA	0
GSM2719550	GSE101961	0.05	786.96	0	5.98	15.2	31.92	18.2	40.89	1.8	2.08	15.89	10.1	2.7	14.3	10.49	10.24	8.77	11.74	12.12	NA	0
GSM1236230	GSE51057;GSE51032	0.09	101.44	55.19	2.51	9.89	15.07	12.77	59.97	1.88	1.61	9.27	6.2	7.13	7.17	6.79	13.17	8.62	11.81	11.36	NA	0
GSM2865172	GSE107351;GSE107353	0.08	31994	0	3.97	12.39	21.25	15.41	49.18	1.5	2.1	10.35	6.78	1.97	11.21	8.68	9.61	9.5	12.12	12.04	NA	0
GSM2260560	GSE85210	0.06	99.5	113.07	6.3	14.57	22.85	20.82	46.71	1.7	2.08	10.18	7.58	8.37	17.95	2.98	12.5	9.23	11.62	11.53	NA	0
GSM3101868	GSE112314	0.06	829.9	112.01	4.33	12.28	27.89	13.49	88.91	1.4	2.05	13.39	7.78	5.2	10.81	10.97	12.18	7.41	10.97	11.38	NA	0
GSM1705041	GSE69633;GSE69636	0.08	104.13	234.3	1.15	2.88	15.94	16.57	66.53	2.05	1.64	5.65	5.09	0.3	0.27	1.26	3.03	1.69	10.92	11.59	NA	0
GSM2100454	GSE68344;GSE79648	0.06	296.83	0	6.26	15.61	10.85	22.15	31.36	1.7	2.09	10.42	6.39	2.95	1.35	1.22	17.4	6.73	11.69	11.48	GSM2100443;GSM2100444;GSM2100445;GSM2100446;GSM2100447;GSM2100448;GSM2100449;GSM2100450;GSM2100451;GSM2100452;GSM2100453;GSM2100454;GSM2100455;GSM2100456;GSM2100457;GSM2100458;GSM2100459;GSM2100460;GSM2100461;GSM2100462;GSM2100463;GSM2100464;GSM2100465;GSM2100466	24
GSM2402886	GSE90496;GSE109381	0.07	198.59	112.71	4.87	15.45	34.22	12.65	104.32	2.04	1.6	13.16	5.75	4.75	11.25	10.03	19.14	11.42	12.43	12.47	NA	0
GSM2934927	GSE109042	0.06	17.19	23.31	5.18	12.53	21.41	15.79	52.33	1.66	1.89	11.71	9.61	9.13	13.52	9.32	7.56	7.73	10.58	11.27	GSM2934926;GSM2934927	2
GSM1236254	GSE51032	0.03	47.19	24.47	4.46	4.41	9.48	25.61	21.8	2.36	1.67	38.66	35.15	6.07	7	9.29	7	4.62	8.08	8.31	NA	0
GSM2334022	GSE87571	0.07	98.88	75.43	4.67	14.43	22.2	15.64	72.13	1.97	1.62	10.61	4.88	4.09	9.25	9.12	14.71	8.51	12.77	12.51	NA	0
GSM3035410	GSE111629	0.04	353.73	8786	7.5	19.33	20.58	17.28	74.13	1.57	2.04	9.18	8.76	13.36	16.07	6.8	17.74	9.05	12.2	11.79	NA	0
GSM1496797	GSE61107	0.03	60.34	72.25	6.44	21.53	28.69	15.38	82.24	1.68	1.87	19.64	8.75	10.76	8.66	7.7	19.65	10.3	11.39	11.43	NA	0
GSM2062685	GSE77965	0.08	56.23	61.42	2.84	13.3	18.93	11.77	53.5	1.89	1.59	7.76	6.26	5.53	9.74	4.2	10.28	9.32	12.05	10.62	GSM2062679;GSM2062680;GSM2062681;GSM2062682;GSM2062683;GSM2062684;GSM2062685;GSM2062686	8
GSM2277267	GSE85566;GSE85568	0.15	51.7	47.76	5	10.36	17.62	11.04	31.8	1.9	1.52	5.51	4.23	5.39	12.79	6.63	13.35	0	12.43	12.68	NA	0
GSM2062675	GSE77965	0.08	59.26	78.19	3.47	9.84	19.37	15.51	45.56	1.91	1.54	9.81	7.01	8.49	9.13	3.83	8.37	11.59	11.63	11.8	GSM2062669;GSM2062675	2
GSM2404830	GSE90496;GSE109381	6.19	440.06	268.08	4.83	11.44	33.38	12.37	66.28	1.66	2.03	6.77	4.66	5.05	10.04	10.77	7.29	8.3	12.36	13	NA	0
GSM3584244	GSE125895	0.08	176.21	101.35	6.77	14.53	24.01	17.78	49.55	1.66	1.95	8.67	5.48	8.33	5.3	5.05	15.45	9.22	12.13	12.26	GSM3584244;GSM3584339;GSM3584145;GSM3584263	4
GSM3530059	GSE124366	0.11	82.91	63.69	6.35	10.72	16.14	15.45	49.96	1.58	1.89	5.83	4.56	5.22	10.16	6	15.1	8.69	12.48	11.79	GSM3530059;GSM3530160	2
GSM2888725	GSE108058	0.04	130.36	102.59	8.64	18.92	42.54	15.33	98.02	1.69	1.9	10.81	6.64	9.15	19.76	10.64	15.98	11.97	12.19	12.89	NA	0
GSM2814254	GSE105018	0.06	82.56	212.54	5.71	15.2	26.76	12.66	62.32	1.59	1.88	9.04	6.98	7.76	14.08	9.43	11.99	9.72	12.11	11.98	NA	0
GSM2777846	GSE103659	6.23	1137.16	1270	5.61	6.7	23.9	19.62	54.63	1.61	2.01	8.24	7.39	9.17	7.31	5.66	11.48	7.42	11.83	12.26	NA	0
GSM1203597	GSE49032;GSE49031	0.07	111.29	305.23	5.74	14.38	26.97	23.55	68.28	1.95	1.74	4.95	3.91	6.73	11.74	7.65	20.27	10.34	13.16	11.65	NA	0
GSM2941666	GSE109379;GSE109381	5.55	437.41	173.1	6.02	12.62	26.1	14.12	61.61	1.7	2.14	10.48	6.99	5.71	10.4	10.15	15.82	7.4	12.4	12.04	NA	0
GSM1873863	GSE72874;GSE72872	0.04	98.47	89.5	6.02	16.84	18.17	15.58	91.81	1.83	1.68	16.14	12.31	6.1	18.31	6.6	19.66	10.58	10.88	11.03	NA	0
GSM2459528	GSE93646	0.1	91.1	66.89	5.2	10.31	18.78	13.43	44.24	1.63	1.88	9.81	6.09	4.77	7.36	4.54	7.64	7.41	11.28	11.42	NA	0
GSM2334541	GSE87571	0.04	61.74	91.71	6.27	14.98	24.87	15.11	79.77	2.01	1.5	8.79	4.87	5.15	9.69	9.31	22.19	7.01	12.78	12.58	NA	0
GSM3035427	GSE111629	0.09	105.43	198.36	7.25	13.64	14.16	20.01	52.78	1.68	2.04	6.06	5.03	11.18	9.1	7.3	13.13	6.88	11.68	11.28	NA	0
GSM2940771	GSE109379;GSE109381	7.27	7800	259.57	6.84	21.18	46.89	15.13	75.69	1.67	2	12.1	8.84	6.71	14.75	11.93	15.19	8.84	12.55	12.14	NA	0
GSM1842899	GSE71678	0.05	16987	202.79	8.01	20.67	32.18	20.72	82.91	1.6	2.06	11.67	9.76	7.77	14.76	9.14	12.79	8.85	11.14	12.3	NA	0
GSM1505179	GSE61453;GSE61454	0.12	142.49	214.89	7.48	11.43	10.84	20.51	38.61	2.01	1.69	5.75	4.54	0.96	0.84	1.76	4.72	2.43	11.25	11.44	NA	0
GSM1588814	GSE65186;GSE65183	0.11	446.6	0	5.6	9.33	10.14	19.38	35.23	1.72	1.9	6.65	3.89	9.11	16	5.02	13.8	7.68	11.82	11.41	GSM1588812;GSM1588813;GSM1588814;GSM1588815;GSM1588816;GSM1588817	6
GSM2101223	GSE79695	0.05	976.83	3223	7.53	16.05	39.1	14.25	55.55	1.63	1.99	6.67	6.32	8.48	10.98	9.09	10.34	7.98	11.74	12.92	NA	0
GSM1681192	GSE68777	0.05	73.8	94.94	6.62	18.15	35.55	15.45	60.81	2.01	1.71	13.99	11	3.61	3.68	3.35	13.21	9.61	11.55	11.48	NA	0
GSM1944177	GSE75153	0.05	60.93	137.57	8.65	20.4	19.56	21.45	52.98	1.98	1.65	12.21	8.77	12.25	22.13	7.28	12	13.26	11.27	11.8	NA	0
GSM1897019	GSE73515;GSE73518	0.1	182.59	104.86	2.34	11.72	18.24	9.29	47.32	2.09	1.46	5.82	3.71	2.67	11.75	8.9	8.72	8.56	12.3	13.27	NA	0
GSM2714591	GSE101764	0.06	286.31	68.22	5.6	13.29	41.71	14.85	79.59	1.68	2.01	13.07	5.68	5.51	15.42	10.73	14.24	12.22	12.42	12.71	GSM2714591;GSM2714593	2
GSM1506319	GSE61496	0.05	85.33	63.42	5.26	19.09	16.74	20.37	82.37	2.05	1.69	7.85	8.34	7.1	15.16	6.71	16.34	11.74	12.38	11.43	GSM1506313;GSM1506319	2
GSM2261044	GSE85218;GSE85212	0.05	45.72	133.3	7.22	15.38	18.75	14.58	55.21	2.04	1.64	11.13	6.33	8.1	9.79	5.28	14.44	9.34	12.02	11.52	NA	0
GSM1897665	GSE73549	5.8	66.45	51.76	3.72	4.39	7.48	13.14	45.34	1.67	1.95	8.48	5.9	6.4	7.57	3.94	9.91	6.47	11.19	11.3	GSM1897665;GSM1897666;GSM1897667;GSM1897668;GSM1897669;GSM1897670;GSM1897671	7
GSM2791839	GSE104210	7.4	0	10609	3.87	5.79	6.57	13.58	90.79	1.69	2.01	8.46	5.56	5.14	1.85	2.41	7.63	6.72	12.15	12.51	NA	0
GSM2814359	GSE105018	0.07	167.45	472.54	7.53	16.31	13.9	15.35	41.19	1.72	1.82	9.14	7.35	8.12	13.48	5.88	15.53	8.28	12.03	11.58	GSM2814359;GSM2814360	2
GSM1466977	GSE60185	0.17	202.66	339.16	5.55	9.45	17.32	14.62	40.66	1.97	1.69	4.46	4.12	4.88	9.91	6.6	17.12	8.78	13.13	12.77	NA	0
GSM1913799	GSE74193	0.04	68.7	107.64	3.82	18.16	26.98	19.55	80.11	2.02	1.71	7.49	7.57	8.22	5.66	10.28	11.03	9.08	12.1	12.4	NA	0
GSM1588805	GSE65186;GSE65183	0.05	389.67	203.29	5.42	12.67	23.98	20.78	91.85	1.63	2.11	9.87	7.21	13.51	20.02	6.38	9.5	13.93	9.92	12.1	GSM1588802;GSM1588803;GSM1588804;GSM1588805	4
GSM1235894	GSE51032	0.09	102.35	155.98	5.01	12.37	21.79	12.95	66.39	2.15	1.68	7.83	5.93	4.86	13.18	8.96	12.32	10.19	11.99	11.91	NA	0
GSM2363582	GSE89278	0.04	122	82.78	5.21	14.64	35.94	13.27	51.62	1.58	2.09	14.28	9.6	5.42	9.58	10.18	15.53	8	11.74	11.63	NA	0
GSM2277218	GSE85566;GSE85568	0.09	65.95	58.84	4.93	13.52	28.2	14.54	44.08	1.96	1.65	6.95	6.01	6.18	10.78	10.18	13.7	9.58	12.05	12.71	NA	0
GSM2818152	GSE105109	0.09	24.78	27046	4.67	7.44	23.44	18.33	59.21	1.65	2.04	6.47	4.21	6.46	9.48	8.52	7.6	5	11.15	12.31	GSM2818152;GSM2818345;GSM2818344;GSM2818153	4
GSM2644994	GSE99511	0.06	161.73	97.64	8.58	19.18	22.64	14.82	80.2	1.73	2.02	10.07	6.52	10.5	18.3	5.46	16.47	11.08	12.18	11.53	NA	0
GSM3529965	GSE124366	0.08	71.08	69.92	9.43	18.1	22.92	16.07	64.13	1.93	1.64	8.06	6.75	8.25	12.61	2.81	13.95	12.03	12.15	12.29	GSM3529989;GSM3529965;GSM3529983	3
GSM1914135	GSE74193	0.11	53.4	196.99	4.47	6.96	21.73	1.55	30.2	1.79	1.79	6.9	5.16	5.54	5.6	7.62	10.4	3.34	12.63	12.52	GSM1914135;GSM1914136	2
GSM2091638	GSE79329	0.04	268.33	135.6	7.64	16.64	20.77	16.15	55.09	1.68	2.02	14.66	6.38	8.81	13.55	7.31	15.12	10.69	12.19	11.67	NA	0
GSM2405029	GSE90496;GSE109381	4.86	345.4	294.19	5.56	16.82	28.92	12.21	48.99	1.56	1.93	9.34	8.9	6.35	9.74	11	15.3	9.29	12.27	12.26	NA	0
GSM1204218	GSE49032;GSE49031	0.11	274.42	379.98	4.49	12.89	20.08	11.68	45.38	1.9	1.64	4.89	3.99	6.6	11.75	8.27	16.82	7.78	13.23	13.02	GSM1203940;GSM1204218	2
GSM2714802	GSE101764	0.09	156.48	144.1	6.11	14.77	34.34	12.28	74.21	1.74	2.06	10.67	7.46	4.33	8.61	8.23	10.04	7.13	11.92	12.47	GSM2714801;GSM2714802	2
GSM2808893	GSE66351	0.11	47.35	50.47	5.58	9.9	14.96	12.09	34.19	1.95	1.56	7.55	5.25	1.18	1.07	1.8	10.13	6.33	11.72	11.79	GSM2808893;GSM2808894	2
GSM2261249	GSE85218;GSE85212	0.05	33.74	82	5.47	16.87	14.44	13.85	44.79	1.96	1.61	13.01	8.5	7.35	20.08	6.11	14	8.73	11.56	11.73	NA	0
GSM1619627	GSE66313	3.48	75.65	102.89	6.49	1.97	11.86	14.75	102.87	1.68	2.12	30.58	15.29	1.32	4.78	2.09	4.65	4.95	9.07	10.71	GSM1619627;GSM1619628	2
GSM1194446	GSE49149	0.02	54.72	63.49	8.32	6.73	19.99	20.85	96.03	1.94	1.55	27.58	19.36	9.06	12	8.04	8.83	12.43	9.91	10.48	GSM1194446;GSM1194447	2
GSM2337343	GSE87648;GSE87650	0.06	61.91	35.32	7.61	14.65	20.61	16.55	57.57	1.74	2.03	13.15	9.81	9.92	16.72	9.9	10.65	13.46	11.08	11.12	NA	0
GSM2459524	GSE93646	6.71	72.69	103.58	4.43	3.27	9.78	21.35	42.6	2.04	1.57	7.75	6.29	6.4	3.54	1	11.91	11.23	10.77	11.64	NA	0
GSM2404606	GSE90496;GSE109381	6.71	2340.47	492.88	5.85	9.52	8.82	15.94	63.19	1.77	2.14	12.44	9.71	4.65	7.62	2.46	7.82	9.67	11.31	11.89	NA	0
GSM1702241	GSE69502	0.09	31.92	33.31	7.31	9.13	15.31	15.52	55.1	1.63	1.97	7.75	5.52	5.17	1.59	2.21	9.14	8.82	11.38	11.89	GSM1702206;GSM1702241	2
GSM1588846	GSE65186;GSE65183	0.04	117.6	0	6.42	17.88	25.82	20.85	85.79	1.67	2.03	12.88	7.31	10.63	20.23	7.98	14.98	13.89	11.42	11.32	GSM1588842;GSM1588843;GSM1588844;GSM1588845;GSM1588846;GSM1588847	6
GSM2403777	GSE90496;GSE109381	9	209.41	67.22	7.76	4.87	18	12.55	76.77	1.7	1.96	13.16	5.51	4.88	4.05	3.11	7.51	9.29	12.29	12.9	NA	0
GSM1964368	GSE75704	0.1	186.85	47.01	4.82	5.65	8.73	15.91	66.85	1.83	1.54	6.13	4	4.19	3.73	4.53	22.85	8.4	12.85	12.13	NA	0
GSM1484264	GSE60655	0.07	103.33	93.52	7.51	16.62	24.93	18.91	61.99	1.94	1.66	7.91	5.82	7.91	12.07	8.21	16.05	10.91	12.45	12.59	GSM1484263;GSM1484264	2
GSM2818190	GSE105109	0.11	0	19075	3.78	5.28	16.65	13.06	50.98	1.62	1.94	5.58	4.36	4.48	9.76	7.79	5	6.23	10.88	12.12	GSM2818190;GSM2818191;GSM2818382;GSM2818383	4
GSM1425595	GSE59065	0.13	39.35	28.82	4.5	8.27	10.09	10.62	27.97	1.84	1.59	5.64	4.82	4.65	9.89	5.91	7.73	5.93	11.79	11.34	GSM1425595;GSM1425596;GSM1425597	3
GSM1913917	GSE74193	0.14	33.84	356.24	3.72	8.75	18.26	14.65	44.93	2.03	1.65	4.26	4.41	5.02	3.81	8.09	14.13	7.71	12.58	12.75	NA	0
GSM2815584	GSE105018	0.07	296.28	13956	4.14	18.23	27.42	17.63	76.42	1.56	2.03	12.6	6.13	2.51	10.82	8.48	11.4	11.89	12.08	12.05	NA	0
GSM1506476	GSE61496	0.08	48.2	97.08	4.93	16.42	17.14	17.18	55.15	2.05	1.67	7.18	6.14	5.87	13.08	7	13.12	9.78	12.49	11.76	GSM1506470;GSM1506476	2
GSM2083436	GSE79009	0.07	83.12	128.27	6.19	14.06	23.07	12.7	81.75	1.7	2.09	9.25	4.41	1.19	1.35	1.23	14.29	10.95	12.74	12.6	NA	0
GSM1842842	GSE71678	0.06	248.16	118.34	7	16.11	37.21	16.61	95.67	1.56	2.05	10.63	8.84	7.23	11.49	8.85	15.68	8.93	11.79	12.86	NA	0
GSM1669797	GSE68379	0.07	62.16	65.33	4.5	11.48	18.2	12.91	43.1	2.03	1.66	10.74	6.86	5.97	11.48	6.11	10.99	8.56	12.18	11.23	NA	0
GSM2941756	GSE109379;GSE109381	6.82	446.96	463.67	5.13	11.84	27.86	14.23	68.7	1.62	1.92	6.53	7.48	5.42	10.52	9.61	17.88	8.21	12.26	13.09	NA	0
GSM1236131	GSE51057;GSE51032	0.1	98.68	52.53	4.56	9.99	11.27	13.99	53.96	1.92	1.65	5.97	5	6.54	10.85	5.79	14.4	7.86	12.02	11.3	NA	0
GSM2404739	GSE90496;GSE109381	5.69	115.33	0	6.42	5.57	8.11	14.64	38.31	1.66	2.31	7.81	6.54	4.38	6.24	4.43	9.86	4.76	11.27	11.87	NA	0
GSM1858779	GSE72251;GSE72308	0.1	63.37	53.59	6.45	11.28	12.49	14.81	40.9	1.92	1.61	8.02	6.06	6.73	11.58	6.15	11.17	10.3	12.13	12.03	NA	0
GSM2586468	GSE98056	0.13	21.32	0	8.2	6.58	8.55	18.09	14.74	1.77	2.21	7.84	7.9	8.53	8.53	4.89	11.21	4.54	11.15	10.58	GSM2586434;GSM2586468	2
GSM1964404	GSE75704	0.05	145.15	79.03	5.93	8.06	12.94	15.62	75.76	1.93	1.62	11.89	7.58	3.27	3.61	3.3	23.52	9.4	12.15	11.74	NA	0
GSM2815516	GSE105018	0.06	42740	74.35	4.04	16.48	32.85	17.93	60.07	1.59	1.84	12.41	6.98	2.17	14.46	6.98	13.52	10.19	12.27	12.5	NA	0
GSM2087437	GSE79185	0.12	66.16	34.44	5.44	9.74	13.27	12.6	33.11	1.61	1.9	7.76	5.63	4.91	7.71	6.68	13.61	8.44	12.12	11.12	NA	0
GSM2941340	GSE109379;GSE109381	6.12	371.17	84.33	5.41	5.83	26.72	15.21	107.55	1.72	1.98	13.06	7.92	7.49	7.07	5.15	10.49	8.22	11.81	12.52	NA	0
GSM2815025	GSE105018	0.08	540.08	10298	4.53	13.2	28.59	14.01	55	1.64	1.98	9.46	5.45	3.38	10.1	8.44	8.29	10.15	11.77	12.24	NA	0
GSM1670191	GSE68379	0.08	82.22	58.23	6.66	10.95	23.08	12.76	43.42	1.96	1.55	10.7	6.83	4.11	9.3	10.07	11.07	8.55	12.25	11.58	NA	0
GSM2221465	GSE83917;GSE84043	0.16	202.53	337.92	7.1	11.5	14.8	14.67	33.97	1.97	1.6	3.67	3.74	7.56	10.83	5.14	17.03	6.99	13.38	12.95	NA	0
GSM3440751	GSE121633	0.11	108.54	598.71	9.53	17.82	34.22	16.1	75.8	2.04	1.67	8.92	6.31	8.52	13.22	1.31	30.4	8.54	12.62	12.11	NA	0
GSM2465178	GSE93933	0.1	185.91	74.97	7.22	8.28	20.18	11.77	61.42	1.58	2.03	8.88	4.49	5.28	9.29	6.28	16.91	8.07	12.76	12.34	NA	0
GSM2221509	GSE83917;GSE84043	0.19	83.77	65.41	5.24	7.09	12.75	12.62	21.17	1.83	2.21	4.93	4.49	5.1	7.18	5.42	7.13	6.12	12.25	12.07	NA	0
GSM1914035	GSE74193	0.03	64	85.95	6.82	27.57	42.39	23.18	96.7	2.01	1.71	18.35	9.07	10.89	7.25	12.13	10.6	11.04	11.82	12.14	NA	0
GSM1858744	GSE72251;GSE72308	0.06	48.02	70.48	7.46	18.06	26.43	16.02	70.12	2.02	1.74	10.86	7.41	4.32	14.83	3.47	15.65	11.43	12.25	11.91	NA	0
GSM1203492	GSE49032;GSE49031	0.12	247.59	118.41	5.31	11.94	14.64	21.56	58.33	2.06	1.54	4.04	3.67	4.57	12.18	7.59	20.7	9.93	13.25	11.23	NA	0
GSM2261353	GSE85218;GSE85212	0.06	31.51	123.61	8.2	17.88	21.29	17.44	85.04	1.6	2.06	10.73	8.7	10.59	24.29	7.61	15.81	9.36	11.86	11.43	NA	0
GSM2403397	GSE90496;GSE109381	7.81	102.8	108.45	1.55	7.45	10.35	10.96	43.2	2.1	1.62	8.08	4.49	3.99	8.61	4.71	10.1	6.67	11.97	12.8	NA	0
GSM2089983	GSE79257	0.07	461.86	243.05	6.85	13.31	28.34	14.89	85.89	1.58	1.98	12.49	6.99	4.85	1.87	1.53	8.38	6.67	12.17	12.03	NA	0
GSM3396802	GSE120250	0.06	40.82	80.46	8.62	14.44	11.12	16.9	54.99	1.58	2.03	9.61	7.92	8.04	8.68	4.06	10.91	6.81	11.45	11.54	NA	0
GSM2751824	GSE102970	0.1	0	0	6.24	12.3	22.78	17.28	64.84	1.72	2.1	8.82	5.95	3.26	14.41	5.46	8.75	8.58	11.32	11.88	GSM2751801;GSM2751824	2
GSM1649765	GSE67393	0.05	178.06	76.37	8.28	19.06	16.28	16.75	74.84	2.05	1.72	13.01	9.94	10.78	17.85	4.11	19.11	11.44	11.52	10.25	NA	0
GSM2404732	GSE90496;GSE109381	5.42	8750	0	5.1	10.41	14.99	15.27	52.1	1.7	2.08	8.62	6.48	7.71	8.22	6.09	10.01	8.2	11.62	12.17	NA	0
GSM2815298	GSE105018	0.05	14789	125.35	4.94	18.6	26.85	20.7	71.61	1.64	2.08	9.51	8.66	2.9	3.75	6.99	17.57	11.04	11.7	11.53	NA	0
GSM1914118	GSE74193	0.1	24.78	185.45	4.69	11.44	19.1	15.39	56.46	1.94	1.65	4.83	5.07	6.01	4.96	7.41	17.54	8.48	12.77	12.72	NA	0
GSM1646888	GSE67444	0.05	178.63	130.89	4.72	17.47	30.37	17.75	89.03	1.61	1.92	10.01	6.08	6.68	12.81	6.99	17.51	11.95	12.47	11.87	GSM1646880;GSM1646888	2
GSM2465229	GSE93933	0.12	98.73	61.85	6.98	7.99	18.2	12.16	40.86	1.69	2.04	7.49	5.13	5.73	8.05	7.22	14.48	8.46	12.56	12.23	NA	0
GSM2815070	GSE105018	0.06	35142	19.54	4.23	18.66	24.98	17.85	62.1	1.57	1.89	8.38	5.4	2.2	10.74	7.76	11.01	11.38	12.17	12.11	NA	0
GSM3260127	GSE116754	0.12	327.7	288.32	7.24	15.46	12.16	16.27	67.51	2.11	1.71	8.01	4.97	2.13	2.12	2.04	20.42	9.72	12.15	12.28	NA	0
GSM1646181	GSE67393	0.07	211.5	94	6.13	8.74	9.11	14.92	53.54	1.62	2.03	11.81	9.57	6.75	4.61	2.89	4.91	7.29	10.19	9.46	NA	0
GSM2789632	GSE104087	0.1	104.58	55.1	6.98	13.06	20.82	15.31	55.42	1.69	1.97	5.63	4.64	6.65	10.21	7	14.53	8.79	12.29	12.65	GSM2789629;GSM2789632	2
GSM2133318	GSE80685	0.15	404.51	197.96	5.02	8.04	12.21	13.21	25.07	1.85	1.59	4.9	4.19	4.65	9.5	5.88	9.25	8.29	12.34	12.56	NA	0
GSM1531260	GSE68344;GSE62670	0.12	96.21	77.42	4.74	11.54	15.21	17.32	46.25	2.01	1.56	7.18	5.02	2.17	1.62	1.97	14.23	7.66	11.61	11.88	GSM1531259;GSM1531260;GSM1531261;GSM1531262;GSM1531263;GSM1531265;GSM1531266	7
GSM1913812	GSE74193	0.14	45.15	435.98	3.9	11.53	13.01	15.1	39.96	1.88	1.61	4.65	3.75	4.41	5.6	5.34	14.82	8	12.81	12.56	NA	0
GSM2183290	GSE82084	0.11	16250	0	5.44	7.72	17.05	16.21	24.4	1.53	1.95	6.15	5.17	4.96	3.78	3.33	7.36	5.75	11.94	11.94	GSM2183289;GSM2183290;GSM2183292	3
GSM2973754	GSE109914	0.08	35256	0	6	12.74	45.22	11.95	45.75	0.54	0.73	10.66	7.1	6.61	10.47	5.5	5.87	13.61	11.54	12.3	NA	0
GSM2807777	GSE104778	0.03	112.47	183.99	1.39	2.87	3.44	12.65	104.4	1.88	1.65	7.61	4.82	1.57	1.32	1.02	23.68	7.99	12.51	11.26	NA	0
GSM2122981	GSE80261	0.1	68.24	74.63	4.09	12.52	14.76	15.59	50.86	1.9	1.58	7.62	5.42	7.17	11.66	6.96	13.41	9.34	12.14	12.15	NA	0
GSM3562868	GSE125105	0.06	102.26	0	5.51	8.34	19.06	18.68	51.07	1.71	2.1	11.15	9.17	6.72	8.03	3.28	6.58	2.21	10.39	10.8	NA	0
GSM3024481	GSE111165	0.14	37192	31699	5.33	12.87	19.93	11.6	40.71	1.55	2.03	4.62	4.21	5.03	11.49	7.54	11.73	6.69	12.52	12.56	GSM3024481;GSM3024482;GSM3024483	3
GSM1588707	GSE65186;GSE65183	0.06	211.74	182.01	6.88	17.5	26.14	16.74	91.3	1.68	1.95	10.26	6.37	6.12	22.73	6.81	19.56	11.71	11.87	12.07	GSM1588704;GSM1588705;GSM1588706;GSM1588707	4
GSM2807757	GSE104778	0.03	74.49	100.59	0.95	2.67	3.32	13.73	79.2	1.97	1.6	7.78	5.33	1.45	1.12	1.11	18.7	8.93	12.13	10.81	NA	0
GSM1670521	GSE68379	0.11	78.5	85.07	6.92	10.87	17.97	14.6	53.96	1.91	1.67	6.87	4.6	7.39	13.06	7.9	10.14	8.47	11.64	12.46	NA	0
GSM1606918	GSE65821;GSE65820	0.04	80.81	67.45	7.59	18.49	26.92	19.08	89.9	1.6	2.12	19.4	10.43	11.44	10.93	4.2	13.12	12.56	10.61	11.21	NA	0
GSM2814816	GSE105018	0.07	34875	61.03	4.38	13.68	27.34	18.02	58.74	1.59	1.96	8.51	6.69	2.96	2.75	4.51	10.16	10.89	11.97	12.06	NA	0
GSM2221535	GSE83917;GSE84043	0.18	82.06	71.38	5.08	7.2	13.4	13.68	26.65	1.88	2.3	5.32	5.07	4.29	8.75	7.05	8.85	7.9	12.43	12.05	NA	0
GSM2257511	GSE85087	0.03	100.97	123.75	2.76	4.33	2.01	15.79	112.89	1.77	1.86	13.39	7.09	0.22	0.24	0.04	10.12	5.14	9.54	8.85	GSM2257510;GSM2257511	2
GSM2941375	GSE109379;GSE109381	4.7	107.26	155.48	5.84	12.43	37.88	13.28	67.1	1.65	1.99	9.38	5.62	4.92	10.92	10.36	8.5	9.42	12.16	12.85	NA	0
GSM1236164	GSE51032	0.06	54.26	69.4	5.76	8.8	8.15	27.92	39.07	2.55	1.82	13.93	14.23	6.47	11.94	6.03	10.04	6.61	10.21	9.54	NA	0
GSM2667487	GSE99994;GSE99996	0.06	188.99	82.06	5.5	15.4	33.35	15.19	77.14	1.62	2.11	10	6.29	5.73	7.36	8.02	11.19	10.85	11.41	13.07	GSM2667486;GSM2667487;GSM2667488	3
GSM1860904	GSE72354	0.1	0	77.39	7.37	17.79	24.3	14.13	69.95	2.05	1.75	7.66	3.92	7.15	16.93	5.93	10.81	16.3	12.85	11.9	NA	0
GSM3004060	GSE110607	0.08	71.39	79.29	3.85	13.64	17.07	17.62	62.37	1.66	2.13	9.16	5.62	6.93	9.12	6.91	14.27	6.74	11.63	11.15	GSM3004033;GSM3004034;GSM3004059;GSM3004060;GSM3004085;GSM3004086;GSM3004111;GSM3004112	8
GSM1702128	GSE69502	0.03	70.71	78.91	6.73	22.28	23.98	14.82	91.42	1.55	1.87	13.57	8.6	9.93	6.73	5.8	20.94	11.02	11.61	12.29	GSM1702077;GSM1702128;GSM1702140;GSM1702164;GSM1702178	5
GSM2656384	GSE99863	0.05	720.04	7993	5.75	16.75	35.01	12.64	65.3	1.64	2.13	9.26	5.29	5.08	13.08	11.53	15.99	6.35	12.51	12.63	NA	0
GSM2941492	GSE109379;GSE109381	8.66	91.55	86.9	5.11	11.18	34.99	13.69	76.33	1.65	2.05	6.55	4.86	5.9	8.4	11.16	12.21	7.72	12.26	13.16	GSM2941467;GSM2941492	2
GSM2905153	GSE108562;GSE108564	0.05	519.41	167.49	4.03	17.3	28.71	17.6	76.31	1.64	2.02	8.95	7	2.17	12.75	8.94	17.37	8.36	12.05	12.53	GSM2905152;GSM2905153;GSM2905154;GSM2905155;GSM2905156;GSM2905157	6
GSM2941704	GSE109379;GSE109381	7.3	21388	7603	6.15	20.55	37.04	13.46	73.37	1.58	2	13.5	6.64	4.86	11.94	12.96	10.78	10.15	12.61	13.11	NA	0
GSM1896951	GSE73515;GSE73518	0.05	88.97	122.86	2.87	18.18	36.8	10.96	86.23	2.03	1.64	12.21	5.72	2.97	13.8	10.98	14.52	11.21	12.35	13.49	NA	0
GSM2791943	GSE104210	7.92	205.81	6542	7.4	12.24	20.26	14.1	65.84	1.63	1.97	7.99	6.51	6.92	13.1	4.64	11.68	5.53	12.5	12.69	NA	0
GSM1914103	GSE74193	0.07	72.72	133.02	5.43	13.98	21.7	16.07	94.7	1.95	1.64	10.23	5.03	12.41	5.93	7.96	11.37	11.12	12.33	12.44	NA	0
GSM2719638	GSE101961	0.04	111.1	117.71	11.66	32.08	42.23	18.4	98.73	2.07	1.58	12.63	10.11	11.3	18.67	3.66	19.44	17.16	11.99	12.38	NA	0
GSM1873596	GSE72867	0.05	66.06	130	5.52	14.3	30.24	13.53	87.48	1.89	1.67	12.04	7.8	7.56	11.38	9.72	19.5	11.65	12.47	11.94	GSM1873596;GSM1873600;GSM1873647;GSM1873656	4
GSM2814225	GSE105018	0.08	319.23	278.99	6.85	11.73	25.01	14.12	60.97	1.64	2.07	7.85	5.22	7.63	14.93	8.35	19.17	10.48	11.94	11.93	GSM2814224;GSM2814225	2
GSM2815235	GSE105018	0.06	15429	93.89	4.8	14.05	20.86	17.21	58.74	1.59	1.91	9.59	7.18	2.67	12.71	8.93	14.59	10.62	12.03	11.93	GSM2815234;GSM2815235	2
GSM2941697	GSE109379;GSE109381	6.4	94.72	261.7	7.14	17.18	29.91	16.7	66.06	1.62	2.18	10.85	7.73	7.81	7.49	6.95	11.28	10.64	12.38	12.76	NA	0
GSM2340962	GSE87798;GSE87797	0.04	75.85	262.59	7.58	12.9	19.51	19.38	105.85	1.68	1.99	12.21	6.37	7.41	6.63	5.46	18.54	7.16	12.17	12.53	GSM2340961;GSM2340962	2
GSM1662100	GSE68060	0.09	118.08	63	7.36	14.16	18.66	16.08	65.17	1.64	2.13	9.77	6.38	1.51	1.39	1.94	18.98	10.55	12.26	11.87	NA	0
GSM2229159	GSE84207	0.03	136.18	113.76	8.11	13.68	31.49	30.07	58.97	1.97	2.33	27.65	18.87	6.87	12.99	6.8	16.35	9.16	10.17	10.83	NA	0
GSM2814904	GSE105018	0.06	11.25	52.47	4.78	14.8	25.1	17.39	56.16	1.55	1.93	12.89	7.94	2.56	9.03	9.81	13.17	10.89	11.94	11.95	GSM2814903;GSM2814904	2
GSM1931546	GSE74738	0.1	78.02	89.1	6.77	12.29	14.88	18.12	46.23	1.57	1.86	7.2	4.87	6.78	8.92	3.66	12.14	8.62	12.12	12.63	GSM1931546;GSM1931565	2
GSM1873865	GSE72874;GSE72872	0.03	82.95	138.76	6.04	16.61	16.67	15.1	84.28	1.99	1.63	21.77	11.68	7.16	17.49	6.43	20.78	10.84	11.24	10.89	GSM1873809;GSM1873865	2
GSM1425550	GSE59065	0.13	61.62	41.4	2.73	9.35	9.15	9.61	26.41	2.14	1.47	4.93	4.14	4.29	8.92	4.26	6.97	8.13	11.89	11.47	GSM1425548;GSM1425549;GSM1425550	3
GSM1236205	GSE51057;GSE51032	0.07	89.59	68.59	4.84	13.53	13.81	13.7	85.37	1.93	1.69	10.49	5.49	6.31	11.79	4.74	14.87	8.75	12.14	11.43	NA	0
GSM2814182	GSE105018	0.07	56.45	242.85	5.98	15.7	29.56	13.38	65.25	1.63	1.96	8.76	5.95	7.98	12.9	11.52	14.49	10.26	12.35	12.51	NA	0
GSM1203530	GSE49032;GSE49031	0.07	112.18	114.62	9.57	24.76	20	22.99	86.35	2.08	1.72	6.66	6.17	9.66	14.5	7.48	22.78	13.55	12.67	11.41	NA	0
GSM2404160	GSE90496;GSE109381	4.57	198.46	102.56	6.37	14.45	32.44	11.69	65.22	1.67	1.89	8.51	4.73	7.42	12.89	12.5	13.72	7.57	12.87	12.91	NA	0
GSM2814412	GSE105018	0.08	220.76	138.86	4.55	14.89	17.48	12.56	63.09	1.63	1.97	7.73	6.92	6.54	12.61	7.33	12.14	7.86	11.86	11.64	GSM2814412;GSM2814413	2
GSM2133317	GSE80685	0.18	76.37	50.81	4.8	7.6	14.6	11.71	23.97	1.61	1.97	5.45	4.33	3.99	7.16	6.57	11.37	6.07	12.42	12.41	GSM2133308;GSM2133317	2
GSM2865101	GSE107351;GSE107353	0.15	24.39	10.28	3.42	7.19	11.17	12.97	27.49	1.61	1.98	5.87	4.39	1.89	7.7	5.79	8.51	6.3	11.74	11.54	NA	0
GSM3563434	GSE125105	0.04	38.78	30.09	4.59	11.06	29.76	15.87	61.84	1.65	2.04	14.23	8.09	8.35	7.4	6.6	6.04	5.43	10.55	10.91	NA	0
GSM2334431	GSE87571	0.06	71.4	79.37	4.76	14.45	24.63	8.17	72.8	1.54	1.78	6.36	4.1	7.3	9.64	8.29	19.99	8.41	12.15	12.24	NA	0
GSM1682509	GSE68825	0.04	67.48	93.1	6.25	9.75	21.21	15.67	86.16	2.03	1.62	11.61	7.09	1.82	1.86	2.62	11.83	9.41	11.62	12.56	GSM1682509;GSM1682526	2
GSM1670449	GSE68379	0.03	120.28	105.57	5.37	17.92	32.55	15.45	72.98	1.93	1.69	10.47	9.08	7.45	15.13	9.59	18.24	10.53	12.09	12.91	NA	0
GSM1849972	GSE72021	0.03	305.9	257.83	3.1	22.02	20.62	18.54	153.08	2.08	1.69	26.71	7.3	4.62	9.55	4.05	20.06	10.28	12.12	11.85	NA	0
GSM1235564	GSE51057;GSE51032	0.08	70.92	64.68	4.28	9.89	16.02	15.26	52.93	1.9	1.73	11.24	8	6.83	9.97	7.76	15.61	7.47	11.52	11.21	NA	0
GSM1843652	GSE71719	0.06	797.39	266.05	3.89	11.2	21.2	15.04	73.4	1.65	2.04	10.75	6.72	3.42	14.65	7.16	11.82	6.14	10.44	11.55	GSM1843652;GSM1843675	2
GSM2719542	GSE101961	0.07	0	0	4	10.17	21.88	13.96	34.41	1.74	2.22	7.72	6.11	2.08	11.79	8.4	7.53	8.02	11.69	11.93	NA	0
GSM2405555	GSE90496;GSE109381	4.89	28836	50.75	6.56	10.44	29.98	16.62	40.23	1.59	1.87	6.89	6.85	6.57	8.02	8.55	8.04	7.51	11.34	12.74	NA	0
GSM2098277	GSE79556	0.06	153.89	96.95	2.87	5.04	8.79	16.23	71.79	1.68	1.98	15.99	9.43	8.03	0.6	6.4	7.7	4.37	10.23	10.69	NA	0
GSM2238216	GSE84493	0.13	14.51	26.08	6.21	8.32	18.14	13.09	23.55	1.52	1.87	5.98	5.82	6.04	9	9.61	11.32	6.52	11.86	12.27	GSM2238007;GSM2238216	2
GSM2403924	GSE90496;GSE109381	7.86	161.2	124.65	5.75	5.55	12.05	13.39	90.23	1.68	1.96	12.31	5.49	5.13	13.11	3.82	10.77	9.64	12.54	12.33	NA	0
GSM2940848	GSE109379;GSE109381	6.21	22778	1191.27	6.55	14.41	16.96	16.59	59.16	1.59	0.75	12.97	7.14	8.42	6.88	5.09	6.29	8	11.86	12.38	NA	0
GSM3035743	GSE111629	0.05	167.51	117.04	7.63	18.59	20.02	16.87	80.94	1.65	2.01	13.33	8.75	9.95	12.49	7.56	15.37	10.28	11.78	11.56	NA	0
GSM2459676	GSE93646	8.27	80.06	77.19	2.48	4.22	7.57	15.69	48.62	2.03	1.56	5.96	4.38	2.09	0.49	0.79	3.15	14.24	11.31	11.16	NA	0
GSM2403595	GSE90496;GSE109381	0.11	241.51	105.81	5.51	12.98	27.65	11	52.72	1.59	1.92	5.54	3.45	6.51	12.66	9.32	13.66	11.5	12.45	12.73	NA	0
GSM2363884	GSE89278	0.04	154.53	183.7	5.6	13.44	29.21	13.54	57.37	1.59	2.14	14.86	12.47	7.5	12.13	7.88	15.54	7.69	11.27	11.44	NA	0
GSM2261088	GSE85218;GSE85212	0.02	108.36	104.72	4.77	18.72	24.42	16.8	90.46	1.93	1.72	13.18	8.42	9.9	12.91	7.95	21.88	11.79	12.03	11.57	NA	0
GSM1606893	GSE65821;GSE65820	0.05	288.4	144.79	8.24	14.65	25.46	17.57	91.3	1.62	2.02	17.3	8.49	12.41	3.98	7.11	14.09	9.28	11.12	11.59	NA	0
GSM2320038	GSE87056	0.06	283.21	479.05	5.89	14.19	33.29	13.71	60.08	1.68	2.19	12.99	6.78	7.08	11.71	9.35	19.76	7.41	11.42	11.91	GSM2320036;GSM2320037;GSM2320038;GSM2320039;GSM2320040;GSM2320041;GSM2320042;GSM2320043;GSM2320044;GSM2320045;GSM2320046	11
GSM2403385	GSE90496;GSE109381	8.57	72.7	139.71	2.3	5.38	10.95	8.41	41.38	1.99	1.6	6.77	3.84	4.31	7.18	4.85	8.22	5.92	12.61	13.08	NA	0
GSM1964394	GSE75704	0.08	99.65	91.84	5.28	7.37	9.5	16.7	53.36	1.86	1.6	6.19	4.41	4.37	3.75	4.93	16.28	8.22	12.45	11.93	NA	0
GSM1912562	GSE74167;GSE107215	0.05	58.92	574.15	6	19.11	14.77	10.58	31.76	1.61	1.77	10.73	6.29	6.48	10.95	4.55	14.56	8.37	12.07	12.24	GSM1912560;GSM1912561;GSM1912562	3
GSM3025691	GSE111223	0.04	14213	295.91	3.45	14.99	10.21	20.1	81.64	1.59	2.02	16.57	8.14	3.59	17.38	2.67	9.71	10.53	10.59	10.2	NA	0
GSM2829368	GSE106089	0.16	16.59	4.22	3.89	8.86	8.38	13.93	26.25	1.59	1.95	4.92	4.33	5.05	7.7	3.21	11.61	6.79	12.25	12.08	NA	0
GSM1683163	GSE68838	0.06	128.36	67.88	5.29	15.39	14.55	19.42	64.8	1.88	1.61	12.13	7.14	1.5	1.77	1.67	14.85	9.57	11.95	11.44	NA	0
GSM3026630	GSE69138	0.11	102.98	73.21	5.93	11.73	23.4	13.69	29.87	1.45	1.88	6.66	4.5	5.97	9.15	7.88	14.08	7.82	12.32	12.48	NA	0
GSM1944150	GSE75153	0.07	55.13	78.37	6.76	15.48	14.58	14.36	60.38	1.99	1.56	7.84	5.39	9.3	2.87	5.01	13.53	11.75	11.65	11.76	NA	0
GSM2333964	GSE87571	0.09	292.55	151.16	5.63	14.24	25.21	16.37	57.15	2.12	1.56	6.55	4.88	5.84	10.73	10.63	15.61	8.62	12.84	12.63	NA	0
GSM3385064	GSE119847;GSE119846	0.12	211.96	96.07	6.02	11.22	18.94	15.25	67.87	1.62	1.97	6.45	4.6	5.56	14.66	7.75	14.82	7.65	12.68	11.88	GSM3385074;GSM3385046;GSM3385052;GSM3385064;GSM3385029;GSM3385085;GSM3385066;GSM3385036;GSM3385042;GSM3385030;GSM3385065;GSM3385078;GSM3385077;GSM3385048;GSM3385080;GSM3385060;GSM3385067;GSM3385084;GSM3385081;GSM3385045;GSM3385056;GSM3385071;GSM3385035;GSM3385072;GSM3385055;GSM3385049;GSM3385061;GSM3385044;GSM3385082;GSM3385033;GSM3385047;GSM3385059;GSM3385086;GSM3385058;GSM3385037;GSM3385050;GSM…	59
GSM2792100	GSE104210	7.15	271.93	791.52	4.79	7.6	8.07	14.05	74.36	1.61	2.02	9.12	7.6	4.98	7.76	3.4	9.58	7.59	12.42	12.5	NA	0
GSM2363599	GSE89278	0.05	371.87	314	5.31	16.4	36.2	13.34	63.23	1.67	1.92	17.66	9.91	6.09	12.28	11.2	15.62	8.79	11.7	11.83	NA	0
GSM1467042	GSE60185	0.05	117.54	117.85	6.81	16.31	21.26	19.77	81.72	2	1.62	7.99	7.07	7.92	9.37	8.96	27.02	13.54	12.22	11.84	NA	0
GSM1469010	GSE60274	0.19	553.65	438.44	6.51	13.58	12.26	13.79	39.86	1.96	1.69	5.8	3.37	5.51	16.86	5.17	19.13	7.95	13.75	13.37	NA	0
GSM1541367	GSE63106	0.07	93.77	78	5.79	16.09	21.78	16.1	75.97	2.02	1.65	9.92	5.63	5.19	12.81	6.37	20.1	11.13	12.28	12.43	GSM1541367;GSM1541368	2
GSM2667462	GSE99994;GSE99996	0.05	105.08	80.68	7.04	17.64	35.39	15.67	81.08	1.71	2.05	11.61	6.82	8.63	19.88	11.07	13.68	12.67	11.35	12.93	GSM2667461;GSM2667462;GSM2667463;GSM2667465;GSM2667466	5
GSM2794557	GSE104293	9.34	292.57	114.67	4.67	5.91	4.32	16.57	88.6	1.59	1.99	9.37	4.43	5.25	7.74	0.45	10.63	10.94	12.24	10.86	NA	0
GSM1873786	GSE72874;GSE72872	0.04	73.93	69.57	5.67	15.94	24.89	17.47	61.19	1.85	1.68	21.25	14.82	6.01	15.6	8.71	21.89	10.02	11.15	11.03	GSM1873786;GSM1873795	2
GSM2288091	GSE85942;GSE85938	0.08	50.61	53.17	4.65	10.83	23.24	9.7	49.03	1.63	2.02	8.98	6.82	4.58	6.7	7.62	14.48	6.21	12.07	11.91	GSM2288088;GSM2288089;GSM2288090;GSM2288091;GSM2288092;GSM2288093;GSM2288105;GSM2288106	8
GSM3035440	GSE111629	0.08	142.48	129.09	6.55	15.32	14.79	17.26	51.41	1.59	2.15	7.28	5.75	9.59	10.84	6.29	12.39	8.29	12.24	11.8	NA	0
GSM2814196	GSE105018	0.06	121.9	341.99	6.14	15.9	28.11	14.68	75.42	1.62	1.97	7.89	7.51	7.31	14.85	9.84	15.15	8.49	12.28	12.23	GSM2814196;GSM2814197	2
GSM1873922	GSE72874;GSE72872	0.02	237.89	186.42	8.4	17.89	27.41	14.93	69.3	1.68	1.89	18.59	14.79	10.35	10.58	9.02	12.06	13.42	10.7	11.24	NA	0
GSM2674509	GSE100197	0.07	94.17	65.12	6.59	10.49	16.49	12.34	45.08	1.53	2.1	9.93	6.84	1.29	1.14	1.89	10.78	7.31	11.82	12.41	NA	0
GSM3396844	GSE120250	0.05	0	0	6.2	10.76	7.58	20.42	32.98	1.7	1.9	17.37	10.34	6.25	8.83	3.66	12.88	4.89	11.41	11.27	NA	0
GSM2806781	GSE104728;GSE107511	0.11	26.71	0	4.03	11.84	28.14	12.57	36.48	0.47	0.7	10.26	6.22	1.33	13.46	7.38	10.01	7.8	12.24	13.07	NA	0
GSM2403456	GSE90496;GSE109381	0.08	259.87	124.5	2.73	15.11	33.3	12.34	79.7	2.02	1.61	7.35	5.18	4.9	14	13.32	11.13	10.85	12.44	13.1	NA	0
GSM3025725	GSE111223	0.04	46.6	0	4.91	13.67	13.31	20.47	69.27	1.57	2.11	10.5	9.64	3.63	13.49	4.75	16.28	9.53	11.54	10.98	NA	0
GSM1936944	GSE74877	0.06	133.59	90.8	5.2	15.83	25.88	18.45	66.26	1.98	1.67	11.11	6.94	7	11.56	7.4	11.96	8.46	11.66	12.47	GSM1936932;GSM1936944	2
GSM1235902	GSE51032	0.08	92.98	70.43	8.06	11.09	14.55	15.55	56.03	2.02	1.77	9.63	7.39	8.89	12.18	6.84	15.24	9.81	11.58	11.01	NA	0
GSM2133359	GSE80685	0.14	369.7	262.55	7.12	14.33	16.37	17.26	39.99	2	1.68	5.1	4.07	7.99	12.69	5.17	24.17	6.71	13.34	12.69	GSM2133359;GSM2133451	2
GSM2403735	GSE90496;GSE109381	6.59	699.4	96.85	3.66	4.34	10.54	13.68	106.36	1.61	2.08	8.88	6.1	7.52	1.54	2.38	9.46	8.57	11.7	11.9	NA	0
GSM2238006	GSE84493	0.22	60.58	43.33	4.78	6.87	11.39	12.48	20.13	1.84	2.27	4.4	3.85	4.5	8.8	5.66	12.55	6.56	12.89	12.6	NA	0
GSM1848044	GSE71955;GSE71957	0.09	139.77	108.31	5.78	15.6	22.09	18.56	102.17	1.56	2.09	9.7	5.56	7.03	10.34	6.42	15.04	11.6	12.31	11.75	GSM1848044;GSM1848119	2
GSM2311108	GSE86961	0.06	47.21	41.26	6.07	10.59	18.11	13.3	46.31	1.44	2.08	14.49	10.78	4.98	10.37	6.31	12.65	8.73	11.28	11.09	GSM2311108;GSM2311109	2
GSM2333906	GSE87571	0.06	119.34	57.98	5.32	16.45	30.38	15.77	70.44	1.93	1.7	8.45	4.92	6.16	9.29	10.98	13.88	9.68	12.46	12.48	NA	0
GSM1886930	GSE73115	0.05	142.64	104.57	5.97	18.89	15.65	16.93	106.4	1.93	1.55	10.68	7.33	6.69	12.65	8.01	14.5	14.19	12.52	11.81	GSM1886929;GSM1886930;GSM1886935;GSM1886936	4
GSM2404165	GSE90496;GSE109381	5.41	67.77	69.21	5.12	14.48	36.99	13.39	81.48	1.66	1.88	12.5	7.43	6.75	7.37	10.43	11.65	10.46	12.33	12.82	NA	0
GSM2285179	GSE85828	0.11	69.69	42.95	4.28	5.03	10.3	12.77	34.06	1.63	1.72	7.53	4.81	1.55	1.87	1.77	6.78	6.38	11.04	11.12	GSM2285148;GSM2285149;GSM2285153;GSM2285166;GSM2285179;GSM2285195	6
GSM2089943	GSE79257	0.08	104.71	120.97	8.25	14.24	26.74	14.99	96.58	1.62	1.94	6.32	5.62	6.59	5.14	2.3	10.55	4.85	12.17	11.89	NA	0
GSM2714830	GSE101764	0.07	162.85	119.64	2.87	15.73	30.73	13.54	76.85	2.02	1.66	9.78	6.72	4	15.07	9.58	13.14	9.59	12.66	12.69	GSM2714830;GSM2714832	2
GSM2404573	GSE90496;GSE109381	0.07	333.77	121.67	5.19	13.13	34.21	12.97	65.54	1.65	1.99	6.78	8.05	5.17	8.95	11.63	8.07	6.93	12.17	12.87	NA	0
GSM2941652	GSE109379;GSE109381	4.35	231.03	349	5.64	9.63	20.55	15.36	81.32	1.68	2	13.98	10.46	3.55	3.95	4.13	11.26	8.43	11.93	11.78	NA	0
GSM3149488	GSE114753	0.04	45674	423.33	5.74	18.65	42.5	13.79	88.16	1.57	1.98	9.42	5.5	1.29	1.17	1.32	14.46	7.18	11.91	12.61	NA	0
GSM2403684	GSE90496;GSE109381	0.07	143.27	139.56	6.74	14.81	26.29	15.03	67.38	1.59	2.02	6.54	7.26	8.52	10.77	8.04	14.54	10.41	12.16	12.46	NA	0
GSM1964501	GSE75704	0.08	103.96	96.03	5.57	6.71	8.91	17.47	58.28	1.88	1.62	6.84	4.84	5.03	4.21	4.68	20.44	8.48	12.5	11.89	NA	0
GSM1931562	GSE74738	0.08	124.05	114.67	10.17	22.02	22.75	14.92	53.87	1.66	1.96	8.97	6.04	15.42	23.64	8.21	18.18	13.69	12.22	13.13	NA	0
GSM2686823	GSE100563;GSE100561	0.08	6140	47.89	5.45	18.34	21.61	17.04	59.91	1.73	1.91	5.95	5.7	2.05	1.49	1.33	13.58	8.86	12.67	12.18	NA	0
GSM2791858	GSE104210	6.69	90.71	370.29	3.8	6.34	10.11	11.57	49.25	1.69	2.01	6.74	4.66	3.43	8.03	2.51	10.49	6.82	11.76	12.66	NA	0
GSM1858784	GSE72251;GSE72308	0.05	61.78	61.93	7.56	15.86	22.11	17.93	57.84	1.86	1.71	14.28	9.57	7.77	17.43	3.24	14.52	9.73	11.68	11.62	NA	0
GSM2934918	GSE109042	0.1	9.9	20.63	5.34	8.33	16.56	15.1	35.33	1.59	1.95	7.92	5.55	7.13	8.49	5.07	8.31	6.83	11.45	11.75	NA	0
GSM2770874	GSE103413	0.12	142.97	57.75	3.57	11.65	23.99	13.88	52.7	1.94	1.63	8.87	5.34	3.91	14.76	10.21	10.95	7.48	12.3	12.5	NA	0
GSM2196078	GSE75405;GSE75406	0.11	75.48	50.15	4.59	8.8	15.58	11.78	35.77	2.05	1.62	7.61	6.34	3.34	7.49	5.74	11.66	5.81	12.12	11.95	GSM1954503;GSM1954504;GSM1954505;GSM1954506;GSM2196078	5
GSM2465212	GSE93933	0.06	153.32	72.73	6.63	9.05	30.29	13.84	73.59	1.62	2.05	10.72	5.84	4.47	9.15	9.95	14.93	10.86	12.28	12.44	NA	0
GSM1235988	GSE51057;GSE51032	0.08	40.84	37.7	4.66	10.65	13.13	13.75	51.06	1.86	1.7	7.52	6.9	6.39	10.17	6.59	12.84	8.04	11.46	11.05	NA	0
GSM2617067	GSE98876	0.11	8.71	6.72	6.1	10.34	14.55	14.22	26.67	1.59	1.98	6.32	5.89	7.96	11.99	7.6	10.05	6.49	11.95	11.69	GSM2617042;GSM2617067	2
GSM2814377	GSE105018	0.09	385.13	545.89	6.25	12.17	16.74	10.88	68.14	1.64	2.11	7.35	4.98	6.4	4.27	5.42	16.68	8.91	12.34	11.68	NA	0
GSM1873832	GSE72874;GSE72872	0.03	74.42	67.7	6.23	17.22	31.76	17.69	93.01	1.9	1.58	19.37	14.73	8.26	15.39	11.22	18.11	11.52	10.99	11.41	GSM1873832;GSM1873834	2
GSM2090008	GSE79257	0.04	124.99	212.53	7.15	16.75	21.96	20.85	60.79	1.6	1.98	12.22	7.96	4.3	2.08	1.48	7.08	4.87	11.26	11.53	NA	0
GSM1203771	GSE49032;GSE49031	0.09	119.5	92.2	6.11	15.43	17.2	16.98	50.62	1.86	1.57	5.73	4.08	5.48	13.61	7.37	17.44	9.28	12.94	12.42	NA	0
GSM2044707	GSE77136;GSE77135	0.09	100.11	74.09	5.19	15.03	22.9	15.41	68.28	1.68	1.99	11.46	4.72	6.22	10.96	7.25	16.15	10.94	11.86	12.56	GSM2044706;GSM2044707	2
GSM2777811	GSE103659	6.18	314.04	119.01	6.27	9.04	22.09	11.39	39.53	1.68	1.97	9.82	6.75	6.83	8.13	6.3	14.08	5.43	12.41	12.75	NA	0
GSM2140696	GSE81015	0.06	135.13	132.57	3.65	6.85	7.18	13.97	50.85	1.7	1.9	15.12	8.54	4.08	6.14	2.29	9.09	5.7	10.11	9.94	GSM2140687;GSM2140688;GSM2140689;GSM2140690;GSM2140691;GSM2140692;GSM2140693;GSM2140694;GSM2140695;GSM2140696;GSM2140697	11
GSM1906647	GSE73949;GSE73950	0.03	151.54	505.54	5.75	18.54	21.29	16.6	69.29	1.58	1.91	16.01	8.76	3.36	2.29	1.75	12.72	11.69	12.01	11.87	NA	0
GSM2562852	GSE97362	0.05	76	0	1.8	13.11	16.93	18.3	80.39	1.65	2.07	12.16	9.14	2.03	9.44	6	20.43	9.63	11.72	10.74	NA	0
GSM1179522	GSE48472	0.09	234.51	490.41	6.16	17.67	18.48	18.03	75.35	2	1.7	8.94	5.43	7.43	14.6	7.92	18.82	9.52	11.9	12.11	GSM1179501;GSM1179512;GSM1179518;GSM1179522;GSM1179528;GSM1179532	6
GSM1203615	GSE49032;GSE49031	0.06	90.85	82.3	5.55	17.46	21.62	21.33	74.96	2.04	1.63	11.2	6.17	5.95	11.36	7.71	20.11	11.74	12.48	11.55	NA	0
GSM2806785	GSE104728;GSE107511	0.04	83.01	147.22	6.95	16	19.67	15.5	51.88	2.1	1.66	12.04	6.67	8.64	14.72	6.2	16.56	9.82	11.79	11.91	NA	0
GSM1922577	GSE74548	0.06	69.17	135.72	4.53	8.37	17.89	10.38	44.45	1.59	1.91	7.98	4.74	3.89	4.04	2.03	6.7	5.13	11.64	11.6	GSM1922576;GSM1922577	2
GSM1682437	GSE68825	0.06	205.92	259.18	7.12	14.13	16.38	25.42	58.37	2.08	1.55	11.74	6.11	1.89	1.29	1.54	25.11	10.2	12.1	11.37	GSM1682437;GSM1682490	2
GSM1670303	GSE68379	0.1	69.8	70.54	7.45	11.56	17.97	14.91	40.14	2.04	1.66	7.72	6.22	9.26	11.69	6.68	14.6	7.99	11.81	12.03	NA	0
GSM2261255	GSE85218;GSE85212	0.05	47.33	77.17	6.9	19.72	19.84	13.77	54.18	2	1.59	12.13	6.18	7.66	16.05	6.48	13.65	10.91	12.01	11.6	NA	0
GSM2814789	GSE105018	0.1	14645	15.22	4.36	13.89	25.83	15.33	60.76	1.54	1.92	6.88	5.31	2.43	10.93	9.08	8.97	8.52	12.42	12.61	GSM2814788;GSM2814789	2
GSM1555014	GSE63670;GSE63669	0.06	69.18	175.7	7.47	15.57	13.27	16.26	64.37	2.08	1.62	9.88	6.15	8.72	18.26	5.37	18.79	13.99	11.37	11.75	GSM1555013;GSM1555014;GSM1555016	3
GSM2815630	GSE105018	0.07	61.7	33.62	5.05	14.79	28.39	18.02	58.24	1.57	2.01	8.98	6.39	2.52	13.24	7.01	12.47	10.44	11.98	12.14	NA	0
GSM2714821	GSE101764	0.12	60.34	111.18	2.36	10.34	20.8	9.87	39.82	1.9	1.54	6.74	3.85	4.11	9.18	9.29	10.58	8.15	12.58	13.12	GSM2714821;GSM2714823	2
GSM1506351	GSE61496	0.08	21139	0	5.16	15.66	15.47	20.88	51.35	2.17	1.64	6.69	4.94	7.61	13.08	7.03	11.89	8.6	12.13	11.47	GSM1506351;GSM1506357	2
GSM2049851	GSE77348	0.12	70.56	42.77	7.65	10.44	16.89	12.28	37.97	1.63	1.82	6.83	4.32	10.48	8.38	7.26	15.03	9.24	12.55	11.88	GSM2049846;GSM2049847;GSM2049848;GSM2049850;GSM2049851;GSM2049852;GSM2049853;GSM2049854;GSM2049855;GSM2049856;GSM2049857;GSM2049858;GSM2049859;GSM2049860	14
GSM1532429	GSE62727	0.07	259.31	142.18	4.72	13.96	17.37	16.89	97.46	1.91	1.56	6.25	4.03	3.41	2.63	2.24	23.12	12.96	11.63	11.37	NA	0
GSM2575450	GSE97686	0.08	480.21	474.64	6.54	13.85	18.03	14.53	104.87	1.55	2.09	5.96	3.19	5.01	11.42	4.77	13.45	10.31	13.3	13.15	GSM2575450;GSM2575451	2
GSM2814510	GSE105018	0.06	93.73	54.75	7.23	15.98	19.15	13.65	67.68	1.6	1.94	11.89	6.7	8.52	6.93	6.95	13.85	9.83	11.92	11.73	NA	0
GSM2656273	GSE99863	0.04	217.8	88.26	6.45	13.96	33.31	13.68	70.45	1.67	2.12	8.56	6.75	7.21	13.04	10.85	20.63	6.7	12.1	11.9	NA	0
GSM2814886	GSE105018	0.05	0	254.33	4.97	15.63	25.57	19.13	69.26	1.61	1.91	12.66	8.88	2.47	15.68	9.19	12.64	11.88	11.93	11.92	NA	0
GSM2817158	GSE105067;GSE105066	0.03	99.93	79.8	6.5	16.09	16.27	21.8	65.61	1.63	1.91	15.18	10.14	2.73	1.89	2.42	25.04	8.6	10.39	11.06	GSM2817157;GSM2817158;GSM2817159;GSM2817160;GSM2817161;GSM2817162;GSM2817163;GSM2817164;GSM2817165;GSM2817166	10
GSM1505115	GSE61452;GSE61454	0.16	181.31	564.91	5.2	8.05	10.11	14.05	33.06	1.98	1.57	4.19	3.74	5.02	3.1	5.15	5.05	4.22	11.84	12.21	NA	0
GSM3035833	GSE111629	0.09	153.72	151.14	7.13	14.11	17.25	17.11	56.3	1.65	1.99	8.89	4.87	7.82	9.57	6.43	13.99	8.16	12.2	11.84	NA	0
GSM2405557	GSE90496;GSE109381	6.87	0	0	5.47	11.26	21.55	15.66	43.93	1.67	1.89	6.32	4.66	5.32	5.42	7.66	10.49	5.57	12.05	13.08	NA	0
GSM1896993	GSE73515;GSE73518	0.11	169.43	116.48	2.68	12.63	23.22	12.28	54.26	2.02	1.54	6.37	5.14	3.28	11.29	9.31	13.23	8.6	11.97	13.08	NA	0
GSM2814436	GSE105018	0.07	25387	438.75	6.36	18.89	27.74	10.01	60.14	1.55	2.14	10.67	6.11	7.53	11.74	10.92	12.09	8.02	11.89	12.09	NA	0
GSM2334185	GSE87571	0.09	139.26	95.58	5.22	14.54	31.33	12.73	81.28	1.54	1.8	7.91	3.79	7.25	11.4	5.55	16.38	11.46	12.74	12.89	NA	0
GSM3563278	GSE125105	0.03	45.99	87.29	4.77	13.95	30.37	17.15	58.99	1.65	2.06	10.6	9.52	12.68	8.64	9.16	6.11	6.25	10.52	10.98	NA	0
GSM2714813	GSE101764	0.11	385.89	92.19	6.62	14.37	29.72	12.1	59.9	1.68	2.02	8.73	5.67	6.7	11.64	8.86	12.43	10.12	12.36	12.51	GSM2714811;GSM2714813	2
GSM2404668	GSE90496;GSE109381	6.92	33561	166.94	5.41	7.44	26.29	13.31	50.51	1.64	2.06	7.98	6.82	7.38	8.28	7.79	9.09	8.7	11.96	12.74	NA	0
GSM2680006	GSE100386	0.13	55.58	72.03	7.09	12.54	17.18	15.12	53.89	1.98	1.64	5.63	4.23	7.44	16.03	6.62	16.88	8.27	12.91	12.32	GSM2680000;GSM2680006	2
GSM2465164	GSE93933	0.08	197.53	72.21	5.45	9.47	37.68	14.31	57.3	1.59	2.09	10.12	6.51	4.6	9.49	10.95	17.8	10.64	12.34	12.17	NA	0
GSM3563406	GSE125105	0.03	15.66	20.71	6.07	12.38	24.86	15.51	64.68	1.66	2.12	17.11	11.43	10.49	9.43	6.27	4.65	5.68	10.05	10.46	NA	0
GSM2277257	GSE85566;GSE85568	0.14	109.46	51.08	4.18	10.62	22.21	12.28	42.04	1.98	1.56	4.35	3.84	4.53	12.46	7.49	13.73	7.59	12.75	13.07	NA	0
GSM2818184	GSE105109	0.09	0	0	2.27	3.88	11.54	11.81	60.04	1.79	2.07	8.1	4.5	1.97	3.88	5.64	2.51	4.01	9.81	10.83	GSM2818184;GSM2818376;GSM2818377;GSM2818185	4
GSM2285496	GSE85845	0.05	0	6001	3.49	13.42	18.08	15.23	52.46	1.65	1.96	14.58	8.55	3.85	12.9	6.78	9.64	8.53	11.58	11.34	GSM2285495;GSM2285496	2
GSM1682498	GSE68825	0.07	30.49	91.61	5.06	11.22	13.83	13.96	63.1	1.97	1.63	10.08	6.73	1.36	2.39	2.34	8.61	8.65	11.53	11.59	NA	0
GSM3035718	GSE111629	0.07	379.76	210.56	7.16	18.47	19.79	15.14	66.53	1.58	2.08	7.28	5.48	9.73	10.71	9.02	15.69	8.41	12.03	12.04	NA	0
GSM3563421	GSE125105	0.04	54.2	60.28	6.87	10.69	24.9	18.97	47.85	1.64	2.08	12.58	8.57	11.15	10.03	6.93	8.21	6.77	10.56	10.86	NA	0
GSM1235555	GSE51057;GSE51032	0.12	84.95	62.17	4.68	9.91	8.84	14.04	53.42	2.05	1.65	6.03	5.24	6.12	11.39	4.73	13.42	7.81	11.94	11.12	NA	0
GSM1505058	GSE61450;GSE61454	0.13	111.47	567.76	5.11	9.16	11.2	15.11	34.85	1.97	1.58	5.5	4.16	2.95	1.57	5.24	6.26	5.37	11.65	12.12	NA	0
GSM2815344	GSE105018	0.07	175.58	62.74	4.7	15.58	22.09	17.23	55.91	1.6	2.08	11.73	7.53	2.85	14.26	7.13	12.78	10.94	11.66	11.78	NA	0
GSM2696900	GSE100940	0.04	125.6	70.63	3.76	10.56	21.19	15.93	78.81	1.61	1.93	11.01	7.22	3.5	7.67	6.81	20.51	10.99	12.17	11.93	GSM2696900;GSM2696901	2
GSM2818119	GSE105109	0.13	0	44763	4.36	5.44	17.99	9.68	41.47	1.58	1.9	4.59	3.92	4.37	11.1	7.09	7.95	3.81	11.08	12.78	GSM2818119;GSM2818311;GSM2818118;GSM2818310	4
GSM2942847	GSE109430	0.05	59.09	0	1.93	10.39	15.64	14.24	62.59	1.59	2.12	12.74	6.05	3.24	10.62	0.86	9.99	8.49	10.85	10.49	GSM2942834;GSM2942847	2
GSM2405186	GSE90496;GSE109381	6.1	283.08	100.5	4.68	10.51	30.55	13.66	47.32	1.68	2.15	9.22	6.92	5.5	7.92	10.24	13.14	7.15	12.55	12.89	NA	0
GSM1662034	GSE68060	0.06	98.36	81.53	7.74	14.06	23.6	15.4	112.69	1.71	2.1	11.12	6.36	4.47	5.2	4.23	17.62	9.98	12.28	12.06	GSM1662022;GSM1662034	2
GSM1855643	GSE72120	0.08	64.31	53.12	6.98	10.36	22.06	17.24	41.25	1.63	2.01	10.61	7.66	8.28	10.95	7.75	10.4	8.56	10.55	11.56	NA	0
GSM1842931	GSE71678	0.06	6800	292.19	7.86	20.32	37.76	18.89	86.97	1.66	2.08	9.7	8.71	10.84	14.85	9.89	11.87	10.01	11.31	12.58	NA	0
GSM1564242	GSE64096	0.07	237.52	97.75	5.48	12.88	31.38	14.99	73.23	1.62	2.01	7.87	3.59	1.54	1.34	1.91	13.71	10.09	10.91	12	GSM1564241;GSM1564242	2
GSM1467045	GSE60185	0.1	143.46	232.66	7.48	11.44	15.15	22.05	51.3	1.99	1.68	6.14	5.04	8.77	8.75	6.3	18.28	11.71	12.53	11.63	NA	0
GSM2792095	GSE104210	6.88	52.53	126.05	6.13	8.61	19.98	12.02	70.39	1.64	1.98	10.08	6.76	6.37	9.48	5.58	9.5	7.48	12.25	12.67	NA	0
GSM1203910	GSE49032;GSE49031	0.06	61.6	123.14	4.79	19.31	20.87	16.57	168.14	2.01	1.68	6.08	4.2	4.18	10.6	7.5	25.7	12.59	13.15	11.98	NA	0
GSM3035666	GSE111629	0.05	343.86	131.11	7.26	18	18.86	16.22	76.85	1.6	2.03	7.67	7.42	11.07	5.4	5.47	16.33	10.04	11.95	11.72	NA	0
GSM2714810	GSE101764	0.08	380.42	123.84	6.71	16.44	26.29	14.87	80	1.68	1.95	10.51	4.84	7.34	14.58	8.44	14.02	9.82	12.47	12.62	GSM2714810;GSM2714812	2
GSM2685333	GSE100503	2.31	171.32	92.41	7.5	10.12	35.53	14.88	78.91	1.69	2.06	37.87	17.25	1.64	7.5	1.62	15.64	4.44	10.44	12.08	NA	0
GSM2404186	GSE90496;GSE109381	5.2	498.07	143.45	6.04	12.14	26.65	12.88	59.97	1.64	2.08	13.64	6.16	8.24	9.06	9.96	11.49	7.58	12.19	13.06	NA	0
GSM1606957	GSE65821;GSE65820	0.07	294.38	159.75	8.62	18.79	29.28	17.47	92	1.72	1.99	14.61	7.51	9.31	12.51	9.99	12.7	14.11	11.33	11.95	NA	0
GSM1235923	GSE51032	0.07	92.68	73.72	5.07	10.66	18.92	14.54	58.36	2.14	1.65	9.06	7.16	5.8	10.28	10.23	17.49	0	11.47	11.35	NA	0
GSM2645828	GSE99553	0.06	22118	0	7.2	21.98	27.21	17.52	62.04	1.57	2.22	10.2	6.02	8.45	15.76	9.16	10.56	11.11	12.16	12.51	NA	0
GSM2815418	GSE105018	0.08	116.74	1046.74	4.4	12.57	22.33	18.17	58.71	1.62	1.93	7.58	5.94	2.1	11.31	9.06	12.83	9.5	12.15	12.23	GSM2815417;GSM2815418	2
GSM2404024	GSE90496;GSE109381	7.6	209.81	84.56	4.29	9.12	19.77	13.57	91.32	1.64	1.92	9.36	4.51	4.4	9.88	7.22	10	6.91	12.61	12.83	NA	0
GSM2404911	GSE90496;GSE109381	7.19	250.67	141.94	5.21	16.3	37.47	12.24	66.21	1.63	2.1	11.03	6.78	4.51	6.88	8.44	12.96	10.04	12.79	12.91	NA	0
GSM1235957	GSE51032	0.11	57.08	48.98	5.13	8.77	11.66	10.91	37.19	1.99	1.58	5.65	4.52	6.95	8.81	6.67	13.24	8.1	12.07	11.77	NA	0
GSM3035569	GSE111629	0.05	73.67	148.27	7.03	17.9	20.5	16.6	81.05	1.64	2.06	10.19	6.9	14.65	13.94	7.19	17.12	10.23	11.97	11.77	NA	0
GSM1914052	GSE74193	0.05	57.21	205.91	3.59	16.81	24.39	15.4	64.2	2.07	1.53	8.84	6.85	7.24	5.74	9.47	17.21	9.22	11.54	11.93	NA	0
GSM2565843	GSE97466	0.06	62.94	61.64	5.89	10.79	21.49	12.87	47.47	1.56	2.03	11.24	11.13	6.43	12.2	8.13	13.84	9.12	11.23	11.28	GSM2565776;GSM2565843	2
GSM1588346	GSE65163;GSE65205	0.06	178.43	215.28	4.12	9.32	11.73	17.58	65.1	1.98	2.3	21.52	11.79	3.94	10.45	4.19	6.81	8.12	10.68	10.51	NA	0
GSM1842912	GSE71678	0.08	135.45	419.38	6.88	16.27	30.16	16.86	71.41	1.63	2.09	7.82	5.88	6.47	14.4	10.75	10.8	7.53	12.08	12.82	NA	0
GSM1682516	GSE68825	4.8	70.57	150.46	6.05	15.15	13.87	17.71	70.3	2.04	1.53	11.37	6.67	1.46	1.95	1.91	14.12	10.48	11.03	12.82	NA	0
GSM2973814	GSE109914	0.06	42228	307.08	6.59	15.46	34.15	17.75	55.92	1.64	1.99	11.09	7.41	6.38	12.59	9.87	15.17	10.41	12.36	12.38	NA	0
GSM3035693	GSE111629	0.08	274.97	16366	2.82	9.99	14.61	13.66	71.55	1.62	2	8.24	5.17	10.72	10.67	2.78	18.1	4.59	11.32	11.37	NA	0
GSM2229135	GSE84207	0.07	345.93	99.68	8.51	14.27	23.65	19.17	65.46	1.58	1.94	13.18	5.48	9.68	10.36	7.71	13.79	10.11	12.3	12.42	NA	0
GSM2360089	GSE89181	0.02	67.37	156.85	7.27	14.98	14.68	20.76	124.9	2.06	1.61	11.3	7.6	10.19	20.45	1.75	14.91	11.24	12	11.34	GSM2360089;GSM2360090;GSM2360091;GSM2360092	4
GSM2719591	GSE101961	0.06	114.95	103.03	7.9	19.77	34.98	16.61	89.54	1.92	1.65	8.75	7.51	7.56	15	4.41	4.95	7.24	12.23	12.46	NA	0
GSM1235713	GSE51032	0.17	40.9	36.41	4.29	6.8	10.33	12.49	30.64	1.86	1.65	4.54	3.89	5.88	8.86	6.64	10.42	6.26	11.92	11.63	NA	0
GSM1897628	GSE73549	4.99	100.93	66.13	5.26	7.96	18.07	16.87	36.39	1.58	2.06	8.21	5.6	6.99	7.55	6.48	10.96	4.35	11.16	11.75	GSM1897628;GSM1897629;GSM1897630;GSM1897631;GSM1897632	5
GSM2650821	GSE99716	0.04	147.99	135.25	4.53	15.1	17.25	15.11	54.05	2.08	1.63	14.87	11.74	4.89	3.52	5.73	17.95	8.83	11.4	10.79	GSM2650820;GSM2650821	2
GSM2363604	GSE89278	0.04	98.08	86.78	6.4	17.54	31.52	12.93	72.18	1.63	1.95	10.5	10.74	5.94	12.94	11.45	14.51	8.49	11.57	11.76	NA	0
GSM3227791	GSE116300	0.08	107.58	48.73	5.98	11.08	26.49	16.08	44.46	1.7	1.96	10.24	7.17	8.68	14.01	12.82	14.57	8.9	11.39	11.57	NA	0
GSM1204103	GSE49032;GSE49031	0.06	213.84	303.66	6.01	15.21	21.44	18.13	69.06	2.03	1.54	10.42	6.22	6.41	11.38	7.09	21.55	9.61	12.49	11.47	NA	0
GSM2817870	GSE105093	0.07	75.49	76.28	4.52	10.51	13.72	15.1	50.41	1.68	1.95	9.03	8.26	4.68	4.1	4.08	14.78	7.81	11.4	10.67	GSM2817865;GSM2817868;GSM2817869;GSM2817870;GSM2817872;GSM2817873;GSM2817874	7
GSM1236045	GSE51057;GSE51032	0.09	70.12	81.34	4.79	12.89	8.91	12.4	65.15	1.86	1.7	7.16	4.65	7.03	11.17	4.62	11.87	8.1	12	11.22	NA	0
GSM3035780	GSE111629	0.06	17.84	1048.52	6.68	15.29	17.15	16.57	78.84	1.64	2.06	8.94	6.87	11.72	16.38	7.62	12.13	10.46	11.86	11.54	NA	0
GSM1896940	GSE73515;GSE73518	0.12	91.24	81.16	2.54	11.99	23.16	10.19	44.82	2.11	1.62	6.11	4.38	2.89	11.28	8.66	8.25	8.42	12.2	12.94	NA	0
GSM1702104	GSE69502	0.07	51.5	87.86	11.23	19.93	26.86	16.08	74.43	1.54	2.04	12.42	6.81	7	9.01	7	20.08	17.56	11.62	12.42	GSM1702104;GSM1702172;GSM1702187	3
GSM2818057	GSE105109	0.06	266.39	1212.1	7.15	10.37	24.78	14.12	70.06	1.56	2.02	8.37	6.02	7.13	15.88	11.98	11.07	4.89	10.87	12.67	GSM2818057;GSM2818248;GSM2818056	3
GSM3035422	GSE111629	0.03	432.76	325.77	8.42	22.88	18.12	17.71	96.51	1.66	2.06	11.43	7.72	6.64	2.61	2.29	16.49	10.81	11.43	11.12	NA	0
GSM2719538	GSE101961	0.05	403.91	70.89	5.97	21.88	33.77	18.13	62.66	1.74	2.29	14.43	13.79	2.76	18.14	7.25	16.63	9.48	11.69	11.8	NA	0
GSM2122912	GSE80261	0.12	92.28	91.91	3.49	10.53	11.79	13.4	55.06	1.95	1.58	5.62	3.4	8.03	2.93	3.81	6.44	6.79	11.74	11.69	NA	0
GSM2405248	GSE90496;GSE109381	4.75	668.48	195.64	6.12	10.04	28.28	15.75	71.26	1.7	1.99	16.63	10.78	7.71	6.06	11.61	17.23	9.04	12.03	11.77	NA	0
GSM2238094	GSE84493	0.23	67.14	47.41	4.6	7.04	10.18	10.7	19.84	1.61	1.88	3.64	3.54	2.88	6.99	5.05	9.28	5.43	12.75	12.43	GSM2238094;GSM2238180	2
GSM1501503	GSE61278;GSE61279	0.07	40.28	48.76	3.03	9.43	10.53	11.05	47.75	1.94	1.7	10.14	7.68	1.91	1.01	0.96	10.42	9.96	11.25	10.81	NA	0
GSM2756915	GSE103186	0.04	601.67	209.61	3.25	14.44	18.94	15.61	65.43	1.59	2.08	15.45	11.19	2.16	16.42	7.82	14.28	10.14	11.14	11.04	NA	0
GSM1842805	GSE71678	0.05	115.15	99.6	5.97	18.54	29.95	17.77	78.69	1.58	2.09	9.11	8.82	6.37	6.84	5.61	13.88	9.6	11.56	12.68	NA	0
GSM2656418	GSE99863	0.04	225.31	193.19	5	15.57	41.9	14.14	72.43	1.71	1.96	9.03	6.03	6.4	12.06	12.47	16.22	7.32	12.62	12.82	NA	0
GSM2403082	GSE90496;GSE109381	0.07	86.7	54.5	3.62	13.7	25.12	15.31	69.37	2.02	1.66	7.02	5.33	2.9	13.88	9.36	20.14	9.57	12.61	12	NA	0
GSM1848028	GSE71955;GSE71957	0.1	221.6	168.31	7.63	15.73	22.31	14.28	55.18	1.71	1.99	6.63	4.77	9.4	16.53	8.86	12	8.87	12.4	12.2	GSM1848028;GSM1848103	2
GSM2221536	GSE83917;GSE84043	0.18	85.23	90.91	5.37	8	11.88	12.15	29.76	2.04	2.28	5.2	4.73	4.52	9.36	4.98	7.42	7.86	12.39	12.01	NA	0
GSM2777769	GSE103659	8.79	63.85	0	5.84	10.09	37.3	17.79	72.47	1.63	1.93	13.48	9.72	5.11	8.02	7.79	12.86	6.46	12.47	13.19	NA	0
GSM1641100	GSE67170	0.08	128.77	92.22	6.28	18.19	28.12	12.52	74.13	1.94	1.59	11.25	5.18	8.36	14.51	7.57	19.09	13.91	12.95	12.18	GSM1641100;GSM1641109	2
GSM2293123	GSE86078	0.06	121.83	86.77	6.89	12.34	14.75	12.78	62.88	1.65	1.93	11.55	10.65	8.63	13.13	6.54	9.11	9.3	11.71	11.34	NA	0
GSM2293142	GSE86078	0.06	152.09	34.04	6.21	9.41	10.57	12.03	53.05	1.71	2.4	13.9	13.14	14.3	20.1	5.77	13.88	11.73	9.9	9.97	NA	0
GSM2256790	GSE85042	0.08	223.35	74.75	6.8	14.15	36.03	12.77	71.64	1.55	1.81	11.65	5.24	7.08	7.33	12.79	11.52	10.01	11.91	12.88	NA	0
GSM2237974	GSE84493	0.13	342.58	184.06	7.24	15.04	16.93	18.51	39.64	1.95	1.76	5.34	4.71	8.84	14.32	6.04	22.98	8.09	13.36	12.57	GSM2237940;GSM2237974	2
GSM1257683	GSE52025;GSE53261	0.09	104.62	217.71	9.79	15.3	15.41	22.37	61.91	1.98	1.73	4.87	4.65	7.44	15.98	4.98	23.22	10.69	12.02	12.21	NA	0
GSM1669724	GSE68379	0.07	60.61	52.2	6.47	11.75	15.52	12.93	27.47	2.04	1.52	9.68	6.87	9.26	11.67	5.74	11.98	7.36	11.88	11.63	NA	0
GSM1204305	GSE49032;GSE49031	0.05	97.73	109.96	5.26	15.4	24.44	19.54	93.48	2	1.67	7.9	5.51	6.07	12.03	7.32	22.15	11.21	12.43	11.63	NA	0
GSM2941229	GSE109379;GSE109381	6.99	281.5	42.3	4.53	11.75	24.46	17.36	64.37	1.74	2.09	12.71	8.46	6.49	7.54	10.51	11.73	8.75	12	12.76	NA	0
GSM2337456	GSE87648;GSE87650	0.11	117.6	60.45	6.96	13.18	12.46	12.88	37.83	1.74	2.12	6.98	5.89	6.22	12.7	4.81	10.64	9.35	11.93	11.23	NA	0
GSM2277246	GSE85566;GSE85568	0.13	58.34	51.62	4.08	10.87	22.93	12.28	43	1.92	1.57	6.07	3.78	4.51	10.6	8.04	13.33	6.58	12.82	13.05	NA	0
GSM2589569	GSE98224	0.06	87.97	68.71	6.42	12.42	23.21	12.61	41.47	1.55	2	10.8	10.24	3.97	3.38	5.6	11.11	7.11	11.54	12.35	NA	0
GSM2136658	GSE80762	0.06	10910	0	7.81	18.28	16.96	20.5	67.44	1.58	1.98	10.17	5.96	7.87	14	3.67	18.05	10.63	12.25	12.43	GSM2136658;GSM2136659	2
GSM1203778	GSE49032;GSE49031	0.06	137.94	106.71	6.15	21.16	17.23	18.96	102.66	1.87	1.7	9.06	6.57	6.28	15.66	8.42	23.44	11.65	12.42	11.82	NA	0
GSM1504991	GSE61446;GSE61454	0.12	118.97	197.04	5.78	4.74	11.63	15.85	41.77	1.94	1.68	4.93	4.03	0.83	0.46	1.53	2.8	1.57	11.03	11.65	NA	0
GSM1943751	GSE75133	0.03	263.73	536.25	6.79	17.7	23.75	14.87	62.58	1.73	1.93	11.66	9	10.03	11.68	5.89	10.42	7.09	11.08	11.75	GSM1943746;GSM1943747;GSM1943748;GSM1943749;GSM1943750;GSM1943751;GSM1943752;GSM1943753;GSM1943754;GSM1943755;GSM1943756;GSM1943757;GSM1943758;GSM1943759;GSM1943760	15
GSM1203926	GSE49032;GSE49031	0.12	323.03	197.39	5.66	14.15	17.16	13.84	52.08	1.84	1.56	4.51	3.67	7.09	15.22	7.83	10.91	8.94	12.95	12.19	NA	0
GSM999342	GSE40699	0.08	94.42	319.97	5.96	18.52	18.86	17.51	76.28	1.74	1.65	6.88	7.63	4.7	5.88	3.31	24.4	10.74	12.51	12.63	NA	0
GSM2794369	GSE104287	0.05	656.54	73.62	5.95	18.73	30.45	14.45	70.88	1.57	1.91	9.54	6.94	10.6	12.12	9.13	19.27	11.31	12.04	11.76	GSM2794359;GSM2794368;GSM2794369;GSM2794384;GSM2794385;GSM2794390	6
GSM2402998	GSE90496;GSE109381	0.06	105.33	99.38	7	15.78	32.34	18.59	57.2	2.05	1.62	8.87	7.31	8.91	14.45	9.41	17.17	9.76	12.49	12.54	NA	0
GSM2122885	GSE80261	0.11	65.56	68.13	3.08	11.51	11.71	12.77	47.62	1.91	1.58	5.97	4.65	6.34	9.65	5.57	11.57	8.19	12.3	12.18	NA	0
GSM1203393	GSE49032;GSE49031	0.06	175.32	120.05	5.49	15.08	26.66	15.83	111.59	1.86	1.54	10.2	6.25	5.84	9.54	10.23	23.5	9.38	12.74	11.56	NA	0
GSM3440312	GSE121633	0.1	116.49	119.83	7.45	16.27	18.83	17.15	58.88	2.13	1.72	5.28	4.94	5.72	3.68	0.8	25.99	10.9	12.64	11.62	NA	0
GSM2360081	GSE89181	0.09	95.88	122.66	8.34	4	11.36	20.64	70.31	2.1	1.6	7.14	4.56	2.11	4.61	0.8	9.92	4.87	11.85	11.13	NA	0
GSM2806790	GSE104728;GSE107511	0.05	125.17	88.21	5.56	20.06	20.75	14.28	93.36	1.71	1.91	9.89	6.15	6.73	16.49	4.86	17.16	10.79	11.86	11.68	NA	0
GSM1669613	GSE68379	0.11	102.69	88.67	6.41	9.03	12.39	12.63	37.77	1.99	1.7	7.32	5.2	5.69	6.89	7.97	13.62	11.85	12.85	11.25	NA	0
GSM2403950	GSE90496;GSE109381	5.05	78.35	65.07	5.72	9.9	21.78	13.94	57.94	1.65	1.96	13.08	6.9	7.38	10.12	4.01	10.92	9.35	11.48	12.47	NA	0
GSM2404069	GSE90496;GSE109381	5.41	94.17	100.57	4.6	9.67	22.3	13.14	73.85	1.68	1.98	10.28	6.22	6.69	5.41	5.98	8.63	8.74	11.76	12.64	NA	0
GSM2404935	GSE90496;GSE109381	3.75	79.94	60.07	5.6	8.71	7.8	20.68	29.73	1.93	2.31	18.17	13.87	5.76	7	2.25	9.55	7.85	10.29	9.62	NA	0
GSM3563418	GSE125105	0.03	26.86	18.73	5.36	11.02	13.78	19.68	44.09	1.76	1.88	16.3	13.82	11.63	8.88	4.17	5.54	4.58	10.09	10.07	NA	0
GSM1641142	GSE67170	0.11	138.69	174.78	7.34	17.53	25.33	14.33	73.73	2.07	1.62	8	4.73	7.23	14.02	6.69	23.83	12.03	13.05	12.61	GSM1641142;GSM1641185	2
GSM2814543	GSE105018	0.07	14.5	110.94	6.22	16.49	20.22	11.19	83.93	1.57	2.06	8.82	6.71	7.36	12.79	5.85	15.28	7.7	12.27	11.85	GSM2814542;GSM2814543	2
GSM2940727	GSE109379;GSE109381	6.11	513.2	0	5.36	16.84	36.91	15.29	90.5	1.61	2.02	10.28	7.94	4.12	10	12.01	15.46	8.85	12.17	12.77	NA	0
GSM1555027	GSE63670;GSE63669	0.04	94.24	115.84	8.48	27.07	26.31	17.03	86.47	1.93	1.61	7.21	4.96	10.48	17.53	4.75	19.17	13.2	11.8	12.47	GSM1555026;GSM1555027	2
GSM3563369	GSE125105	0.06	261.7	100.11	4.1	13.33	23.01	12.94	51.65	1.66	2.03	9.57	7.09	5.69	2.67	5.93	6.03	4.05	11.23	11.55	NA	0
GSM1849976	GSE72021	0.03	309.01	267.93	2.96	26.09	17.58	17.97	158.1	2.03	1.63	27.61	8.68	4.81	10.66	3.89	19.79	10.96	12.07	11.82	NA	0
GSM2350750	GSE88883	0.06	173.49	409.6	6.82	15.15	29.75	17.55	70.8	1.61	1.91	9.24	7.7	6.5	16.08	9.27	16.76	9.64	12.34	12.55	NA	0
GSM2293128	GSE86078	0.07	0	40.77	6.91	10.49	14.79	12.83	42.9	1.55	2.05	9.93	9.23	6.74	9.68	7.03	7.56	7.77	11.06	10.97	GSM2293097;GSM2293128;GSM2293132;GSM2293203	4
GSM2238060	GSE84493	0.26	65.67	56.92	4.7	7.8	11.14	11.03	24.83	1.92	2.3	3.98	3.55	3.67	7.37	4.85	12.17	6.5	12.86	12.49	GSM2238002;GSM2238060	2
GSM2934938	GSE109042	0.07	55.03	14.62	4.19	8.75	13.73	13.86	55.94	1.59	1.95	8.64	7	8.64	11.26	6.4	6.58	6.36	10.61	10.99	NA	0
GSM2814365	GSE105018	0.07	161.07	649.63	6.32	14.27	15.18	13.89	36.92	1.68	1.82	8.7	5.44	8.39	13.08	5.63	16.6	7.49	12.3	11.83	NA	0
GSM2934915	GSE109042	0.09	0	26.29	4.82	10.21	14.76	12.52	42.29	1.61	1.98	8.08	5.9	6.87	12.51	7.4	6.55	7.28	11.4	11.78	GSM2934915;GSM2934916	2
GSM2405424	GSE90496;GSE109381	5.2	47.39	28.44	4.8	7.31	9.3	14.61	47.47	1.67	1.84	10.9	6.65	3.67	6.56	2.44	7.55	6.99	11.97	11.73	NA	0
GSM2899038	GSE108462	9.02	132.2	250.48	7.87	9.49	8.6	13.07	52.73	1.59	2.19	11.77	8.36	0.54	0.71	0.73	19.98	8.12	11.16	10.77	GSM2899038;GSM2899039;GSM2899040;GSM2899041;GSM2899042	5
GSM2867878	GSE107459;GSE107460	0.13	55.69	29.22	6.29	9.53	10.95	13.92	31.48	1.59	1.97	6.61	5.42	7.21	7.87	5.75	9.29	6.4	11.95	11.71	NA	0
GSM1654906	GSE67733	0.1	97.74	96.5	5.82	14.66	22.47	14.86	47.09	1.61	1.91	6.32	4.07	7.77	11.47	6.94	19.41	9.23	12.16	13.18	GSM1654901;GSM1654902;GSM1654903;GSM1654904;GSM1654905;GSM1654906	6
GSM2405202	GSE90496;GSE109381	0.06	119.34	65.74	6.09	14.37	32.78	13.5	53.75	1.61	2.06	10.1	7.22	6.51	12.05	12.08	12.81	6.66	11.67	12.5	NA	0
GSM2814554	GSE105018	0.05	181.87	139.63	4.87	17.58	22.06	11.52	82.55	1.55	2.08	10.39	6.06	7.03	7.44	7.46	14.66	9.36	12.01	11.8	GSM2814554;GSM2814555	2
GSM2229085	GSE84207	0.1	229.01	60.19	7.88	10.04	20.24	18.68	60.89	1.62	2.04	6.39	4.3	6.54	7.45	7.46	13.29	10.89	12.44	12.31	NA	0
GSM2089972	GSE79257	0.05	188.36	148.94	6.11	15.46	30.41	18.76	71.82	1.66	1.97	13.64	9.38	3.39	2.05	0.8	5.47	4.06	11.17	11.36	NA	0
GSM2087468	GSE79185	0.09	78.88	57.61	5.95	12.16	18.61	12.02	53.22	1.6	1.98	8.91	6.81	5.75	11.36	7.73	12.09	10.58	11.71	11.57	NA	0
GSM2098257	GSE79556	0.04	111.93	70.06	4.08	10.29	19.32	16.81	78.07	1.63	1.87	20.34	8.22	5.59	0.75	2.24	9.25	6.09	10.78	11.23	NA	0
GSM2334236	GSE87571	0.09	267.28	93.08	6.09	13.92	24.45	13.6	62.36	1.56	1.88	5.24	4.25	9.37	13.36	8.94	16.32	9.68	12.6	12.48	NA	0
GSM2404672	GSE90496;GSE109381	6.35	22502	589.39	5.43	6.23	13.2	14.64	59.36	1.65	2.09	9.05	6.81	5.88	6.72	4.45	9.1	6.51	11.79	12.14	NA	0
GSM1670486	GSE68379	0.1	58.1	44.6	3.5	10.8	18.9	11.43	38.61	1.95	1.64	8.69	6.3	4.62	9.95	8.68	13.17	7.62	12.38	11.51	NA	0
GSM2867864	GSE107459;GSE107460	0.1	20.21	8.57	3.98	10.99	13.66	14.06	43.19	1.6	1.99	6.62	5.32	4.41	4.59	5.29	7.85	5.04	11.79	11.61	GSM2867864;GSM2867865	2
GSM1887054	GSE73115	0.08	89.59	175.25	6.09	16.59	19.05	18.43	55.97	2.07	1.84	9.46	5.57	8.37	16.17	8.12	14.75	10.54	12.43	11.63	GSM1887054;GSM1887060	2
GSM3004028	GSE110607	0.06	87.97	1370.4	3.84	12.2	14.53	14.49	60.37	1.65	2	8.4	5.71	4.11	7.27	2.44	14.24	3.54	11.46	11.33	GSM3004028;GSM3004054;GSM3004080;GSM3004106	4
GSM2815642	GSE105018	0.09	24.4	48.36	5.78	13.97	25.34	14.14	71.89	1.59	2.05	7.57	5.03	8.37	13.41	7.9	9.58	11.09	12.08	12.33	GSM2815641;GSM2815642	2
GSM2285127	GSE85828	0.11	87.49	71.26	5.86	10.71	12.18	15.23	53.97	1.95	1.64	6.81	5.77	8.18	6.9	6.04	15.95	8.62	11.73	11.04	NA	0
GSM2819502	GSE105123;GSE105124	0.1	121.28	94.92	7.28	12.19	11	15.02	76.41	1.59	2.14	5.98	4.52	1.13	1.11	0.85	16.24	10.46	12.45	11.24	GSM2819502;GSM2819520;GSM2819534;GSM2819552;GSM2819577;GSM2819591	6
GSM2221545	GSE83917;GSE84043	0.09	86.33	63.39	6.15	10.83	19.77	13.66	32.94	1.84	2.34	8.68	7.47	4.78	10.63	6.69	16.8	8.32	12.14	12.03	GSM2221501;GSM2221545	2
GSM2770892	GSE103413	0.07	76.99	56.32	2.91	13.08	23.58	11.68	37.68	1.97	1.63	7.35	4.42	7.05	12.8	10.31	13.45	7.27	12.44	12.82	NA	0
GSM3536876	GSE124565	0.05	285	88.65	6.19	16.13	39.76	13.59	68.99	1.5	2	11.19	8.21	5.62	13.28	12.87	12.99	9.53	12.18	12.56	NA	0
GSM1236323	GSE51032	0.07	178.07	97.78	5.05	10.31	17.07	11.64	58.87	2.05	1.71	9.38	7.67	5.02	10.11	9.63	10.61	10.08	11.56	11.27	NA	0
GSM2403831	GSE90496;GSE109381	0.11	95.92	62.22	3.67	10.1	27.88	10.98	70.07	1.71	1.95	6.12	4.96	2.92	7.23	10.25	8.77	8.81	12.27	12.6	NA	0
GSM2261487	GSE85218;GSE85212	0.06	97.77	133.52	8.41	16.26	18.62	17.36	69.42	1.56	2.07	11.85	6.76	11.67	19.08	5.92	14.43	8.09	11.39	11.58	NA	0
GSM2404994	GSE90496;GSE109381	5.84	46.58	62.06	4.41	6.36	7.48	12.88	46.83	1.57	2	8.56	6.14	5.67	5.38	3.43	8.48	5.75	11.28	10.84	NA	0
GSM2334348	GSE87571	0.04	184.24	77.09	2.76	13.19	22.21	15.02	78.94	1.53	1.97	6.92	5.34	6.59	10.86	6.35	17.63	8.96	12.08	12.08	NA	0
GSM2261062	GSE85218;GSE85212	0.06	70.58	134.13	6.8	18.54	16.26	15.36	58.59	2.04	1.53	10.47	6.57	10.26	14.72	6.57	16.11	11.59	11.75	11.71	NA	0
GSM3149477	GSE114753	0.06	77.27	1207.82	5.9	13.75	36.38	13.53	73.23	1.66	1.95	10.24	5.72	1.47	1.29	1.28	20.73	6.36	11.92	12.52	NA	0
GSM3440436	GSE121633	0.06	69.55	91.3	7.16	13.93	24.77	13.85	72.25	2.1	1.58	14.5	9.87	12.83	17.19	13.32	14.58	8.44	11.04	11.23	NA	0
GSM1203438	GSE49032;GSE49031	0.05	71.75	162.64	6.05	16.06	25.76	24.25	99.42	1.88	1.71	6.22	5.01	6.7	13.44	7.13	29.02	11.16	13.05	11.28	NA	0
GSM1897668	GSE73549	5.17	62.46	49.69	3.25	3.69	8.71	12.84	54.1	1.61	1.81	12.05	5.95	4.66	7.76	0.98	6.23	7.17	10.73	11.21	GSM1897665;GSM1897666;GSM1897667;GSM1897668;GSM1897669;GSM1897670;GSM1897671	7
GSM2334218	GSE87571	0.1	54.58	116.97	4.57	15.22	29.49	6.67	80.03	1.64	1.86	6.87	3.39	5	8.66	7.38	14.83	8.33	12.51	12.79	NA	0
GSM2562812	GSE97362	0.08	138.33	110.99	6.69	9.34	10.7	16.82	71.06	1.62	1.88	7.78	5.36	5.41	7.48	3.9	15.54	9.05	12.38	11.29	NA	0
GSM2941398	GSE109379;GSE109381	7.49	391.52	191.62	4.92	8.98	23.4	15.71	83.53	1.64	2.15	8.12	6.56	5.13	6.44	5.93	10.04	8.33	11.87	13.05	NA	0
GSM2941740	GSE109379;GSE109381	7.09	353.72	100.71	7.93	13.66	27.06	11.36	54.87	1.65	2.01	8.95	6.19	7.18	19.62	8.24	8.94	4.57	12.57	12.74	NA	0
GSM1843078	GSE71678	0.03	55.26	252.91	6.1	20.71	28.95	23.81	72.08	1.62	2.17	15.72	13.5	4.69	8.12	6.15	4.26	7.66	11.04	11.97	NA	0
GSM3392710	GSE120062	0.12	1550.96	578	7.07	21.42	37.21	18.49	62.48	0.52	0.68	10.39	7.89	8.73	16.6	7.45	18.16	8.9	12.11	12.87	NA	0
GSM2482892	GSE94785	0.06	92.06	105.39	7.59	16.01	39.33	15.68	76.22	1.94	1.65	7.94	6.96	6.5	15.55	12.83	19	10.45	12.41	12.99	GSM2482864;GSM2482892	2
GSM2459696	GSE93646	7.18	75.07	85.99	2.6	2.61	2.74	14.48	55.16	2.11	1.56	7.74	5.19	0.49	0.45	0.1	4.6	5.02	10.4	10.11	NA	0
GSM2674423	GSE100197	0.04	80.86	82.52	9.92	23.52	27.51	18.27	74.89	1.63	1.87	10.14	7.18	4.3	2.27	2.84	21.85	13.7	12.11	12.78	NA	0
GSM2941817	GSE109379;GSE109381	5.72	466.74	261.97	4.06	5.4	18.79	11.82	51.98	1.63	1.94	7.64	5.84	5.88	5.54	3.87	7.57	6.56	11.81	12.45	NA	0
GSM2403290	GSE90496;GSE109381	8.77	75.33	80.55	2.6	8.99	16.86	12.3	61.96	2.09	1.6	9.4	5.93	1.53	5.59	3.15	11.76	3.71	12.21	13	NA	0
GSM2973817	GSE109914	0.08	95.38	44.65	5.92	13.58	37.98	12.07	46.78	0.47	0.72	8.32	6.37	5.6	12.17	8.34	5.5	10.98	11.4	12.17	NA	0
GSM2402965	GSE90496;GSE109381	0.07	115.71	123.34	5.22	11.41	22.23	13.56	62.66	2.07	1.62	7.9	5.81	5.11	13.34	8.47	18.45	10.54	12.12	12.28	NA	0
GSM2260965	GSE85218;GSE85212	0.04	66.07	164.02	9.05	20.41	18.37	16.72	61.72	2.05	1.55	9.05	5.72	11.75	15.36	5.62	19.62	13.4	11.66	12.09	NA	0
GSM2819555	GSE105123;GSE105124	0.08	197.77	80.37	6.41	14.01	17.91	16.71	76.43	1.59	1.89	9.76	4.65	1.22	1.12	1.05	18.09	9.98	12.47	11.39	GSM2819486;GSM2819505;GSM2819537;GSM2819555;GSM2819594;GSM2819597	6
GSM1947091	GSE75248	0.08	115.98	166.24	5.36	16.15	16.68	19.79	48.75	2.23	1.67	7.98	6.28	5.6	10.19	8.03	19.1	7.92	11.83	12.34	NA	0
GSM1522983	GSE62219	0.06	47.79	70.38	2.02	2.29	5.48	10.07	77.91	1.93	1.61	9.64	5.01	2.84	4.1	0.92	1.18	4.34	9.36	9.31	GSM1522958;GSM1522968;GSM1522979;GSM1522980;GSM1522982;GSM1522983	6
GSM3004041	GSE110607	0.07	271.94	0	8.35	16.47	22.55	18.4	62.75	1.65	2.06	8.16	5.88	8.09	13.1	7.71	17.62	6.38	11.93	11.64	GSM3004041;GSM3004067;GSM3004093;GSM3004119	4
GSM2363656	GSE89278	0.04	105.85	74.87	7.56	16.75	36.72	15.33	61.31	1.71	1.86	21.12	12.24	10.45	18.75	11.69	12.95	9.47	10.89	11.2	NA	0
GSM3562921	GSE125105	0.06	0	0	6.19	8.19	12.89	17.64	52.69	1.72	1.97	11.56	7.06	2.6	8.01	7.93	4.78	3.54	10.38	10.83	NA	0
GSM3189736	GSE115783	0.04	26.28	1852.47	3.66	13.04	39.56	15.35	83.81	1.66	2.07	16.42	11.29	2.01	10.63	6.42	12.23	5.22	11.64	11.62	NA	0
GSM2815383	GSE105018	0.09	41.64	0	3.95	14.97	25.36	18.17	46.63	1.56	2.03	6.15	6.21	2	11.19	9.15	11.97	9.15	12.25	12.27	GSM2815383;GSM2815384	2
GSM2403046	GSE90496;GSE109381	0.1	121.3	105.47	5.64	12.98	24.76	14.56	50.85	1.95	1.71	8.63	6.94	4.87	10.04	8.5	9.98	11.03	12.25	11.98	NA	0
GSM2087475	GSE79185	0.09	71.28	48.16	3.82	8.99	18.5	10.43	46.52	1.56	1.99	8.31	6.24	3.46	8	6.2	10.71	8.44	11.5	11.03	NA	0
GSM2794637	GSE104293	0.07	138.07	161.89	5.14	15.8	12.62	15.23	82.98	1.64	2.01	6.6	5.4	7.33	17.73	5.35	11.15	13.34	12.48	11.22	NA	0
GSM3053806	GSE112047	0.03	814.67	3290	4.1	7.7	27.77	20.6	89	1.66	1.41	19.1	14.3	3.15	8.96	5.97	9.03	10.76	11.12	11.28	NA	0
GSM1683155	GSE68838	0.11	65.52	62.7	5.03	9.9	10.01	16.24	40.65	1.84	1.7	5.76	4.95	2.33	1.78	1.68	8.75	7.4	11.9	11.74	NA	0
GSM3662238	GSE128068;GSE128067	5.82	184.56	132.76	2.06	3.03	4.46	12.95	44.96	1.8	2.07	8.4	7.5	2.11	3.35	1.75	3.72	4.31	10.53	10.64	GSM3662238;GSM3662259	2
GSM1467242	GSE60185	0.21	104.83	214.94	6.47	7.94	9.39	18.95	32.06	1.99	1.58	3.62	2.81	5.36	6.11	4.11	15.09	7.65	13	12.43	NA	0
GSM1505035	GSE61450;GSE61454	0.16	182.45	327.83	7.09	9.92	12.7	19.41	36.55	2	1.72	5.09	3.89	6.06	4.53	3.42	4.4	4.03	11.7	12.09	NA	0
GSM1682484	GSE68825	0.05	142.87	102.97	7.59	15.72	9.49	19.59	80.13	1.93	1.6	9.01	5.32	1.9	1.56	1.38	19.57	8.87	12.05	11.82	GSM1682461;GSM1682484	2
GSM3053811	GSE112047	0.04	6946	861	3.55	10.35	24.65	21.1	98.45	1.61	1.58	16.08	11.76	3.03	10.48	8.13	11.78	10.77	11.94	11.75	NA	0
GSM1204123	GSE49032;GSE49031	0.03	105.38	102.36	6.43	17.58	26.32	20.37	51.2	2.06	1.65	8.91	6.74	9.67	9.08	6.67	20.23	9.56	12.64	11.41	NA	0
GSM2337265	GSE87648;GSE87650	0.06	67.54	38.21	6.9	14.4	18.41	13.34	48.96	1.65	2.09	11.26	9.78	6.04	12.17	3.69	15.22	9.32	11.35	11.06	NA	0
GSM2819535	GSE105123;GSE105124	0.09	258.8	99.2	5.2	13.83	17.27	17.01	78.3	1.58	2.03	8.49	5.18	1.2	1.23	0.9	18.37	9.31	12.52	11.47	GSM2819484;GSM2819503;GSM2819535;GSM2819553;GSM2819592	5
GSM2402881	GSE90496;GSE109381	0.1	77.14	89.52	7.05	14.15	20.41	17.77	54.7	1.95	1.74	7.52	5.14	7.65	14.31	8.18	13.59	8.73	12.05	12.51	NA	0
GSM1236085	GSE51032	0.12	132.31	106.18	8.18	12.04	9.19	13.69	50.92	1.92	1.83	6.6	5.84	11.93	11.64	6.6	16.3	11.35	11.66	10.71	NA	0
GSM2814076	GSE105018	0.08	58559	9542	4.98	11.63	24.58	11.75	47.16	1.61	2.01	6.07	4.96	7.95	11.22	10.4	8.98	9.2	12.28	12.42	NA	0
GSM2656323	GSE99863	0.04	40.36	141.46	5.6	17.56	29.57	14.25	74.18	1.76	2.18	8.43	7.33	5.96	13.64	9.4	16.93	8.4	12.06	11.95	NA	0
GSM3025770	GSE111223	0.06	15483	266.63	2.35	7.57	7.36	17.88	87.82	1.79	2.06	9.91	5.76	2.61	15.41	1.49	7.17	6.99	10.34	9.79	NA	0
GSM2807746	GSE104778	0.05	357.89	64.62	0.8	2.19	2.64	16.01	110.37	1.98	1.6	8.05	4.43	1.5	1.21	0.85	18.27	8.42	12.11	10.37	NA	0
GSM2645865	GSE99553	0.05	88.23	8588	6.77	17.42	30.04	17.7	78.71	1.63	2.09	9.72	8.3	7.29	13.38	9.61	10.36	11.3	12.3	12.47	NA	0
GSM1541326	GSE63106	0.06	113.04	126.33	7.18	14.17	16.44	17.77	75.05	1.9	1.64	10.63	5.48	6.43	11.98	5.75	20.93	10.33	12.1	12.21	GSM1541325;GSM1541326	2
GSM3440413	GSE121633	0.13	94.65	100.59	7.36	10.69	10.44	15.99	49.44	2.12	1.64	6.58	4.04	6.8	9.05	3.7	11.69	8.87	12.39	11.43	GSM3440412;GSM3440413	2
GSM1850155	GSE72021	0.03	283.05	227.91	2.33	23.27	13.94	17.03	111.19	2.13	1.67	24.01	8.68	7.66	15.67	3.99	14.91	12.48	11.88	11.57	NA	0
GSM2829699	GSE106099	0.04	156.51	106.03	5.8	13.89	25.3	19.52	79.93	2.14	1.63	10.59	7.38	7.5	2.03	2.59	14.49	11.71	10.8	11.12	GSM2829698;GSM2829699	2
GSM2791634	GSE104210	0.1	83.31	68.62	6.11	13.06	20.36	14.75	48.72	1.6	1.8	7.62	4.96	6.75	13.17	7.53	11.97	9.27	12.29	12.27	NA	0
GSM1947352	GSE75248	0.04	205.09	70.65	7.68	20.16	32.07	20.16	85.79	1.61	2.01	10.52	10.76	8.63	16.23	10.97	11.11	10.31	11.56	12.53	NA	0
GSM3191852	GSE115852	0.06	42.46	79.52	5.98	17.1	29.11	15.25	60.27	1.68	2.1	7.64	6.73	6.97	8.26	7.94	11.02	7.65	12.27	12.19	GSM3191852;GSM3191848	2
GSM1669676	GSE68379	0.06	83.41	86.41	4.26	13.38	16.18	15.9	44.67	2.01	1.66	8.08	7.38	6.03	13.15	4.69	10.01	9.55	11.89	11.04	NA	0
GSM3563484	GSE125105	0.03	16790	47.63	6.33	18.88	26.96	19.48	70.84	1.72	2	12.66	10.28	10.87	10.13	3.34	7.29	5.11	10.42	10.76	NA	0
GSM2449456	GSE93266	0.08	0	139.38	6.96	17.08	21.08	13.88	74.07	1.9	1.63	5.32	4.18	7.21	17.37	7.59	14.86	11.67	12.85	12.18	NA	0
GSM2792039	GSE104210	7.49	172.84	0	6.78	4.9	8.23	15.8	57.97	1.73	1.94	9.85	7.36	6.8	10.52	2.58	10.32	5	12.31	12.46	NA	0
GSM1873845	GSE72874;GSE72872	0.03	74.75	67.14	5.5	14.58	21.9	14.35	52.48	1.95	1.48	25.66	13.41	6.56	15.76	9.06	14.34	9.3	10.94	11.15	GSM1873845;GSM1873900	2
GSM2260977	GSE85218;GSE85212	0.04	62.8	152.48	5.74	11.76	17.43	16.87	70.06	2.04	1.66	11.78	7.27	14.63	15.52	6.1	10.86	14.2	10.5	10.85	NA	0
GSM1624838	GSE66552	0.06	82.93	110.81	5.71	8.99	21.08	15.53	82.67	1.94	1.59	9.02	5.65	6.93	7.61	5.36	19.59	12.62	12.62	11.54	NA	0
GSM1947143	GSE75248	0.09	270.74	351.71	5.9	12.74	16.58	18.46	43.81	2.01	1.62	9.46	7.41	4.99	9.76	8.58	16	6.82	11.71	12.6	NA	0
GSM2229230	GSE84207	0.09	149.94	81.77	7.06	17.97	29.45	17.46	68.73	1.64	1.95	11.55	4.42	8.67	10.51	6.99	15.41	10.86	12.27	12.69	NA	0
GSM2792092	GSE104210	6.01	109.62	96.41	5.02	6.88	5.6	12.22	43.55	1.62	1.79	6.56	4.21	3.88	7.32	2.49	6.67	5.73	12.07	12.19	NA	0
GSM2719618	GSE101961	0.04	156.67	119.84	8.65	21.94	35.06	19.21	87.23	1.95	1.7	8.21	6.62	8.34	14.34	3.94	23.18	10.19	12.46	12.54	NA	0
GSM2756815	GSE103186	0.03	0	0	3.94	12.26	17.73	14.72	57.93	1.68	2.06	17.3	11.45	2.46	17.01	8.51	11.26	9.96	10.88	10.84	NA	0
GSM1947321	GSE75248	0.05	87.85	122.79	9.09	18.31	33.16	24.7	79.15	1.67	2.07	16.41	10.98	9.99	15.19	10.94	14.81	11.48	11.39	12.18	NA	0
GSM1905556	GSE73901	0.09	19.22	226.55	8.23	20.28	18.09	14.2	56.38	1.71	2.05	9.67	6.25	8.97	11.71	3.38	10.51	11.58	11.44	12.54	NA	0
GSM1649800	GSE67393	0.04	103.37	78.07	5.53	13.73	20.83	13.93	101.64	2.01	1.6	10.3	7.12	6.65	7.45	5.72	13.94	8.61	12.08	11.41	NA	0
GSM3562973	GSE125105	0.05	373.6	349.81	5.24	9.41	17.23	14.49	45	1.65	1.96	9.59	7.8	6.78	6.41	6.97	5.7	4.99	10.63	11.06	NA	0
GSM1466985	GSE60185	0.08	119.2	89.47	7.19	12.53	29.26	14.73	50.15	1.9	1.58	9.12	5.41	7.88	12.17	11.46	15.1	9.97	12.3	12.34	NA	0
GSM2535556	GSE86650;GSE86648	0.03	133.11	0	7.58	20.6	22.5	16.4	71.43	1.56	1.98	17.13	8.93	7.56	4.98	4.24	13.57	11.81	12.43	11.62	GSM2535551;GSM2535552;GSM2535553;GSM2535554;GSM2535555;GSM2535556	6
GSM2815416	GSE105018	0.05	45.52	0	4.55	13.92	28.04	20.12	54.44	1.61	2.04	8.28	6.23	2.52	15.63	10.18	12.29	9.61	12.14	12.27	GSM2815415;GSM2815416	2
GSM3025721	GSE111223	0.07	21669	0	3.9	13.48	13.73	20.29	78.23	1.67	2.1	11.29	5.9	2.97	12.85	4.3	11.37	10.07	11.78	11.09	NA	0
GSM3024526	GSE111165	0.08	489.07	461.89	5	14.09	25.59	15.76	52.86	1.62	2.53	11.35	9.47	1.94	17.99	7.49	19.41	11.13	11.52	11.51	GSM3024526;GSM3024525;GSM3024523;GSM3024522;GSM3024524	5
GSM2940764	GSE109379;GSE109381	6.62	1035.92	447.58	5.54	10.08	33.45	13.87	81.63	1.66	2	7.55	7.5	5	6.43	9.69	10.39	10	12.49	12.64	NA	0
GSM2334787	GSE87582	0.06	645.45	600.44	8.11	21.44	27.56	12.32	71.76	1.58	2.12	9.64	6.66	7.29	15.04	6.52	16.71	11.16	12.86	12.24	NA	0
GSM1899668	GSE73626	0.1	87.92	93.15	6.86	12.55	21.88	15.35	42.94	1.73	1.93	7.73	5.77	8.24	13.2	7.56	12.78	9.23	12.15	12.32	NA	0
GSM2738192	GSE102468	0.07	86.22	37.46	3.67	3.24	13.68	19.65	48.66	1.64	1.92	8.33	8.46	2.84	6.36	7.82	5.06	2.37	10.42	10.74	NA	0
GSM3186460	GSE83944	0.05	0	2837	9.03	15.66	18.79	20.45	50.64	1.59	2.12	11.48	8.26	2	1.8	1.59	11.22	9.9	11.4	10.76	GSM3186429;GSM3186430;GSM3186431;GSM3186432;GSM3186433;GSM3186434;GSM3186435;GSM3186436;GSM3186437;GSM3186438;GSM3186439;GSM3186440;GSM3186441;GSM3186442;GSM3186443;GSM3186444;GSM3186445;GSM3186446;GSM3186447;GSM3186448;GSM3186449;GSM3186450;GSM3186451;GSM3186452;GSM3186453;GSM3186454;GSM3186455;GSM3186456;GSM3186457;GSM3186458;GSM3186459;GSM3186460;GSM3186461;GSM3186462;GSM3186463;GSM3186464;GSM…	48
GSM3035438	GSE111629	0.08	299.48	551.12	6.94	16.32	17.03	18.26	59.47	1.64	2.04	8.3	4.5	10.37	13.45	4.44	15.68	9.13	12.15	11.74	NA	0
GSM3035664	GSE111629	0.06	378.32	148.77	7.19	17.6	18.23	17.63	76.73	1.67	2.01	8.68	7.22	10.16	15.01	7.19	16.48	10.03	12.01	11.68	NA	0
GSM2815688	GSE105018	0.1	0	355.86	4.82	9.73	20.85	12.25	63.56	1.66	1.95	6.87	5.31	3.35	13	8.1	9.41	9.94	11.77	12.12	GSM2815687;GSM2815688	2
GSM2336936	GSE87640;GSE87650	0.08	120.7	91.11	8	12.7	28.07	14.99	63.45	1.62	1.96	8.02	6.73	9.74	17.7	8.3	8.77	9.22	11.7	11.67	GSM2336901;GSM2336912;GSM2336936;GSM2337039	4
GSM2090016	GSE79257	0.05	685.14	633.44	6.84	15.61	26.38	19.46	79.7	1.6	1.98	7.65	7.18	7.13	4.3	2.43	6.68	7.13	12.13	11.95	NA	0
GSM2089966	GSE79257	0.05	189.03	242.24	6.87	14.04	25.89	18.46	77.31	1.62	1.99	15.34	8.92	6.87	2.55	1.64	5.65	6.1	11.64	11.74	NA	0
GSM3584370	GSE125895	0.07	85.29	44.47	6.69	13.68	31.57	15.85	80.64	1.69	1.83	11.54	6.46	9.83	6.44	5.41	10.14	9.3	11.56	11.94	GSM3584370;GSM3584278;GSM3584163;GSM3584307	4
GSM3084164	GSE112812;GSE112877	0.11	18998	442.03	4.13	11.27	18.07	17.73	40.58	1.65	2.08	5.94	4.91	2.01	9.88	5.46	12.71	7.99	12.37	12.61	GSM3084155;GSM3084156;GSM3084157;GSM3084158;GSM3084159;GSM3084160;GSM3084161;GSM3084162;GSM3084163;GSM3084164;GSM3084165;GSM3084166;GSM3084167;GSM3084168;GSM3084169;GSM3084170;GSM3084171;GSM3084172;GSM3084173;GSM3084174;GSM3084175;GSM3084176;GSM3084177;GSM3084178;GSM3084179;GSM3084180;GSM3084181;GSM3084182;GSM3084183;GSM3084184;GSM3084185;GSM3084186;GSM3084187;GSM3084188;GSM3084189;GSM3084190;GSM…	48
GSM2261320	GSE85218;GSE85212	0.04	57.02	136.66	5.95	18.77	18.68	18.95	73.82	1.56	1.91	9.98	8.26	10.06	21.38	7.59	17.13	9.44	11.73	11.59	NA	0
GSM1235890	GSE51032	0.03	45.52	18.73	4.18	4.84	9.92	24.68	20.79	2.33	1.71	33.13	30.83	6.29	6.74	9.3	6.62	4.52	8.32	8.5	NA	0
GSM2791635	GSE104210	8.07	1699.67	7076	6.26	6.79	14.22	16.66	95.82	1.71	1.99	8.35	7.23	7.23	2	2.72	10.44	6.12	12.15	12.18	NA	0
GSM2818149	GSE105109	0.1	60074	11088	3.88	5.48	17.37	11.89	56.4	1.54	1.95	6.07	4.17	3.74	1.42	1.25	6.04	4.75	10.54	12.19	GSM2818149;GSM2818341;GSM2818340;GSM2818148	4
GSM1467148	GSE60185	0.03	191.84	545.8	7.27	20.89	34.97	22.32	83.11	2.08	1.71	9.39	8.58	7.36	10.98	9.39	28.55	11.53	12.29	12.38	NA	0
GSM2336823	GSE87640;GSE87650	0.1	78.81	91.39	6.25	11.21	24.83	14.69	53.99	1.65	2	8.14	6.08	6.25	6.21	4.94	7.64	6.31	11.53	11.65	GSM2336823;GSM2336859;GSM2336938	3
GSM2261130	GSE85218;GSE85212	0.05	73.21	96.8	7.74	25.19	27.66	16.22	93.95	2	1.63	13	6.12	8.79	21.42	8.16	21.36	9.83	11.88	11.61	NA	0
GSM1669871	GSE68379	0.13	60.65	59.34	6.67	10.85	17.08	13.77	41.6	2.2	1.61	6.73	4.71	8.9	11.37	8.56	12.02	7.88	11.93	12.48	NA	0
GSM3004115	GSE110607	0.11	74.44	230.06	7.17	13.09	18.88	11.35	52.75	1.59	1.92	5.46	5	7.17	11.06	7.27	12.3	6.49	12.07	11.9	GSM3004037;GSM3004038;GSM3004063;GSM3004064;GSM3004089;GSM3004090;GSM3004115;GSM3004116	8
GSM1897650	GSE73549	2.07	154.56	53.36	5.47	11.6	52	16.28	39.82	1.61	1.98	16.64	11.61	5.77	3.17	11.1	11.31	6.27	10.59	11.8	GSM1897644;GSM1897645;GSM1897646;GSM1897647;GSM1897648;GSM1897649;GSM1897650;GSM1897651	8
GSM2285139	GSE85828	0.08	125.2	61.51	4.47	7.97	15.52	14.33	59.61	1.72	2.02	11.96	8.58	7.26	5.47	6.67	9.45	9.15	10.71	10.37	GSM2285139;GSM2285141;GSM2285143;GSM2285145;GSM2285168;GSM2285169;GSM2285178	7
GSM2363530	GSE89278	0.04	155.9	187.18	7.55	17.45	33.39	12.8	67.1	1.64	2.01	15.18	9.41	11.95	15.37	11.88	17.15	9.31	10.95	11.32	NA	0
GSM1641101	GSE67170	0.06	161.51	94.94	6.77	19.34	34.61	15.18	76.93	1.94	1.59	9.25	6.47	7.79	18.06	8.06	17.61	12.82	12.89	12.28	GSM1641101;GSM1641117	2
GSM3155941	GSE114935	0.08	34.28	0	7.06	12.07	18.09	14.52	48.66	1.67	2.09	8.71	7.65	6.96	11.92	6.18	10.8	9.44	11.92	11.51	GSM3155941;GSM3156473	2
GSM2648861	GSE99624	0.03	79.29	134.11	3.47	14.9	19.22	19.15	90.29	1.61	2.23	14.52	7.82	1.77	9.74	5.47	19.91	10.86	12.09	11.22	NA	0
GSM3392721	GSE120062	0.19	48.59	41.17	5.3	11.09	20.76	14.96	33.23	1.53	1.94	4.07	3.17	5.97	9.93	8.57	14.44	6.01	12.6	13.55	GSM3392719;GSM3392720;GSM3392721;GSM3392722	4
GSM3584170	GSE125895	0.07	72.41	69.82	5.78	15.77	24.86	15.62	61.84	1.65	1.96	13.67	6.36	10.06	3.7	4.71	10.62	7.49	11.71	11.87	GSM3584239;GSM3584264;GSM3584170;GSM3584144	4
GSM2260815	GSE85218;GSE85212	0.08	50.21	134.94	8.92	18.53	14.97	16.65	73.52	1.67	2.01	8.57	6.21	10.48	20.03	6.52	15.35	8.86	11.69	12.03	NA	0
GSM1425706	GSE59065	0.07	44.76	44.88	4.5	12.35	14.32	12.01	57.55	1.97	1.69	13.22	9.59	6.24	9.05	7.66	9.06	9.26	11.47	11.22	GSM1425706;GSM1425707;GSM1425708	3
GSM2815209	GSE105018	0.09	85.17	48.59	4.05	11.95	15.62	16.79	50.41	1.73	2.02	7.65	5.36	2.38	13.9	5.91	7.67	10.77	11.37	11.3	NA	0
GSM3440634	GSE121633	0.09	121.66	125.54	6.62	13.42	22	15.99	78.6	2.12	1.68	6.79	6.59	7.5	14.58	7.15	16.57	10.13	12.26	11.88	GSM3440634;GSM3440635	2
GSM3529969	GSE124366	0.1	71.16	51.03	5.96	14.08	16.95	15.75	58.8	1.96	1.67	6.92	4.57	5.14	12.97	5.74	13.42	11.08	12.93	12.02	GSM3529969;GSM3529961	2
GSM1669746	GSE68379	0.1	90.54	62.82	5.86	11.21	18.24	12.98	35.96	1.87	1.71	8.65	5.73	5.8	11.66	7.07	10.91	7.96	12.32	11.48	NA	0
GSM1958879	GSE75550;GSE75546	0.03	423.73	668.31	7.08	15.59	17.24	14.44	64.81	1.58	1.97	17.44	10.02	6.67	12.21	4.58	16.58	10.06	11.89	11.46	GSM1958879;GSM1958880	2
GSM3190101	GSE115797	0.03	43.57	0	5.24	18.61	35.66	15.84	53.55	1.57	2.09	13.78	10.11	5.5	14.03	10.84	11.84	9.38	11.61	12.36	GSM3190101;GSM3190102	2
GSM2814347	GSE105018	0.06	172.84	244.65	5.78	15.44	32.15	13.71	105.72	1.58	1.99	6.93	6.97	7.16	8.2	5.46	16.08	9.67	12.26	12.17	GSM2814347;GSM2814348	2
GSM2792032	GSE104210	0.11	76.3	60.02	6.3	10.85	16.07	14.21	42.2	1.58	1.77	5.34	4.82	5.66	7.59	3.1	8.13	6.14	11.84	12.29	NA	0
GSM1897033	GSE73515;GSE73518	0.08	1865.86	101.99	5.74	16.04	19.11	18.67	54.45	2.18	1.67	7.03	6.09	5.68	15.72	7.79	17.58	9.84	11.65	12.61	NA	0
GSM2133316	GSE80685	0.21	86.17	76.41	5.72	7.77	10.76	12.87	23.54	1.64	1.98	3.99	3.43	5.57	9	5.49	7.82	6.3	12.26	12.64	GSM2133306;GSM2133316	2
GSM2814338	GSE105018	0.04	100.3	447.53	6.51	18.86	28.61	14.99	59.39	1.59	1.93	7.93	7.75	8.68	17.38	10.06	17.23	11.87	12.3	12.26	NA	0
GSM1646177	GSE67393	0.05	231.36	153.96	5.14	11.31	7.95	12.45	66.88	1.67	1.97	13.11	7.29	5.69	5.52	1.68	3.58	7.81	10.29	9.52	NA	0
GSM2293152	GSE86078	0.12	0	2780	4.91	8.48	12.78	10.58	36.53	1.64	2.29	8.16	7.26	4.2	6.87	3.96	7.85	7.92	11.2	11.06	NA	0
GSM2261363	GSE85218;GSE85212	0.05	87.29	105.19	6.39	17.6	23.53	16.42	81.86	1.63	1.9	14.6	8.6	10.12	25.54	6.6	20.1	9.26	11.79	11.03	NA	0
GSM2791395	GSE89778;GSE89776	0.09	18.58	7.91	6.72	12.38	14.68	14.69	35.61	1.52	2.14	10.43	9.35	4.64	3.52	5.64	12.02	6.58	11.94	11.27	GSM2388511;GSM2388513;GSM2388514;GSM2388515;GSM2388516;GSM2388520;GSM2388521;GSM2388522;GSM2388523;GSM2388524;GSM2388525;GSM2388526;GSM2388527;GSM2388528;GSM2388541;GSM2388542;GSM2388543;GSM2791395;GSM2791396	19
GSM2777799	GSE103659	8.72	0	0	7	5.26	13.47	17.66	47.63	1.72	2.09	7.58	5.05	5.75	4.12	2.51	8.86	8.89	12.26	12.75	NA	0
GSM2334381	GSE87571	0.06	201.06	86.12	6.26	13.89	32.56	13.28	73.37	1.59	1.92	8.67	4.97	6.28	9.68	6.71	17.26	11.04	12.4	12.64	NA	0
GSM1646890	GSE67444	0.04	142.97	96.62	13.92	16.5	23.84	29.31	58.29	1.81	2.41	16.18	16.18	10.69	4.61	2.58	13.48	6.37	11.47	10.82	GSM1646879;GSM1646890	2
GSM2256754	GSE85042	0.09	153.84	81.79	6.03	12.95	36.65	11.74	79.16	1.61	1.93	10.54	5.24	4.22	1.5	5.1	10.62	9.73	11.94	12.68	NA	0
GSM1203808	GSE49032;GSE49031	0.1	97.17	214.05	4.9	13.53	18.2	18.75	57.32	2.07	1.57	7.5	5.04	4.59	10.58	6.94	18.4	9.58	12.67	11.29	NA	0
GSM1964489	GSE75704	0.1	125.62	87.36	5.51	5.35	9.65	16.71	58.93	1.82	1.64	6.78	5.01	4.54	3.51	4.06	24.55	7.97	12.51	11.74	NA	0
GSM1203674	GSE49032;GSE49031	0.07	129.91	129.27	5.65	16.92	21.69	17.51	70.36	1.91	1.61	7.8	4.31	6.32	11.05	7.29	23.84	11.03	12.79	11.96	NA	0
GSM2865126	GSE107351;GSE107353	0.1	13974	16.28	3.95	9.02	23.12	13.02	33.15	1.7	1.94	9.14	6.65	2.44	10.96	10.03	8.25	7.88	11.82	11.9	NA	0
GSM1705059	GSE69633;GSE69636	0.06	148.83	531.32	5.7	13.88	17.47	17.08	66.45	2.01	1.61	6.4	5.16	4.51	5.85	3.19	13.38	7.35	12	12.07	NA	0
GSM1873781	GSE72874;GSE72872	0.03	66.62	86.73	4.85	14.46	15.26	14.34	81	1.91	1.62	12.58	11.49	5.29	15.16	6.42	16.67	10.62	11.43	10.99	NA	0
GSM2229083	GSE84207	0.13	203.16	51.53	8.03	10.78	16.42	17.95	65.99	1.68	1.95	6.77	5.01	8.17	7.74	6.55	12.52	9.41	12.4	11.93	NA	0
GSM3035750	GSE111629	0.05	676.97	342.12	7.57	17.71	18.75	16.35	80.02	1.62	1.99	10.11	7.27	10.09	14.89	8.75	17.63	9.01	11.7	11.49	NA	0
GSM2724272	GSE102119;GSE102120	0.06	15283	0	5.41	10.96	17.25	16.34	49.66	1.67	2.08	12.86	11.31	6.72	9.17	6.53	7.14	7.86	10.85	11.45	GSM2724270;GSM2724272;GSM2724349	3
GSM2404786	GSE90496;GSE109381	5.17	102.59	95.9	5.68	10.73	25.04	14.99	67.21	1.74	2.13	8.38	4.06	5.37	11.01	8.8	8.45	7.98	11.99	12.36	NA	0
GSM1848085	GSE71955;GSE71957	0.04	647.46	222.2	7.87	17.24	29.73	19.61	85.88	1.66	2.05	10.65	7.61	11.97	13.56	9.39	16.15	11.28	12.12	11.88	GSM1848010;GSM1848085	2
GSM2229290	GSE84207	0.09	76.19	50.22	6.12	11.16	23.01	8.48	31.37	1.51	1.76	5.92	4.58	4.35	8.84	6.96	11.53	6.24	12.2	13.13	NA	0
GSM2133428	GSE80685	0.19	77.9	46.09	4.86	7.43	9.87	11.78	17.27	1.69	1.81	4.44	4.57	4.35	7.45	4.41	8.46	5.31	12.33	12.03	GSM2133428;GSM2133444	2
GSM1506337	GSE61496	0.07	79.43	97.58	6.44	11.56	10.87	20.86	42.09	2.05	1.66	7.6	7.5	8.33	13.09	4.54	11.65	8.14	12.13	11.09	GSM1506337;GSM1506343	2
GSM1865211	GSE72556	0.05	271.2	236.41	6.11	11.35	18.92	11.49	57.87	1.68	1.91	10.4	8.31	5.38	2.66	4.16	5.08	5.58	10.58	11.3	NA	0
GSM1914057	GSE74193	0.03	64.44	68.94	6.42	20.84	23.13	14.86	85.16	1.98	1.55	11.59	8.76	9.61	4.54	9.8	10.24	10.8	11.78	12.07	NA	0
GSM1504960	GSE61446;GSE61454	0.1	189.93	270.84	6.84	13.81	14.63	19.12	41.67	2.04	1.62	5.91	3.93	0.95	1.64	1.47	5.91	3.01	11.71	11.8	NA	0
GSM2293145	GSE86078	0.07	45.62	29.47	5.4	11.14	12.83	12.86	47.51	1.69	1.86	10.21	9.23	3.23	10.91	6.4	14.61	8.34	11.84	10.61	NA	0
GSM3584312	GSE125895	0.06	110.41	65.98	6.46	12.1	21.91	17.35	65.65	1.61	1.92	12.98	7.64	12.17	4.83	7.12	7.84	7.42	11.34	11.83	GSM3584312;GSM3584271;GSM3584392;GSM3584305	4
GSM2229282	GSE84207	0.09	202.58	95.99	9.14	11.22	23.85	17.44	55.26	1.58	2.04	7.16	3.98	7.25	12.35	7.33	14.94	8.92	12.46	12.73	NA	0
GSM2221601	GSE83917;GSE84043	0.18	12.9	18.75	5.51	7.75	13.17	13.68	22.21	1.51	1.84	4.9	4.59	6.78	7.38	7.28	8.1	6.64	12.29	12.31	GSM2221533;GSM2221601	2
GSM1203437	GSE49032;GSE49031	0.06	111.25	94.31	6.84	17.6	22.48	24.06	91.27	2.05	1.72	8.84	9.28	7.72	14.62	7.61	26.69	11.58	12.61	11.21	NA	0
GSM1683105	GSE68838	0.07	88.83	66.2	6.1	14.22	10.59	19.36	52.57	2	1.57	6.83	4.84	2.51	1.95	2.21	11.7	8.4	12.6	11.93	NA	0
GSM2101218	GSE79695	0.07	249.67	154.44	6.69	14.92	31.97	13.25	44.11	1.65	1.93	8.34	6.08	4.5	5.89	7.14	6.39	4.38	11.52	12.84	NA	0
GSM2261195	GSE85218;GSE85212	0.04	46.63	125.03	5.55	18.61	13.8	16.06	50.82	1.98	1.61	10.35	7.65	10.79	17.36	5.59	15.76	12.01	11.51	11.56	NA	0
GSM1668844	GSE68342;GSE68344	0.06	9.49	8237	5.64	18.32	31.62	15.72	54.88	1.51	1.98	7.96	6.12	2.29	1.73	3.51	14.5	9.17	12.54	13.08	GSM1668822;GSM1668823;GSM1668824;GSM1668825;GSM1668826;GSM1668827;GSM1668828;GSM1668829;GSM1668830;GSM1668831;GSM1668832;GSM1668833;GSM1668834;GSM1668835;GSM1668836;GSM1668837;GSM1668838;GSM1668839;GSM1668840;GSM1668841;GSM1668842;GSM1668843;GSM1668844;GSM1668845	24
GSM2260885	GSE85218;GSE85212	0.05	68.35	93.64	6.6	15.09	21.89	15.88	54.37	2.08	1.56	13.69	6.43	7.93	8.57	5.68	11.91	11.66	11.84	11.44	NA	0
GSM2405295	GSE90496;GSE109381	0.05	127.46	169.17	6.54	18.87	41.19	15.12	68.64	1.61	2.03	13.55	7.37	7.04	12.9	12.82	16.6	8.19	12	12.61	NA	0
GSM2293186	GSE86078	0.07	28.64	48.52	5.74	10.04	13.25	13.43	40.69	1.66	1.95	11.31	8.31	8.74	11.01	6.25	15.21	7.88	11.5	10.62	NA	0
GSM1641129	GSE67170	0.04	152.69	143.19	6.17	23.6	36.53	17.21	114.02	2.07	1.67	12.76	7.66	10.95	21.35	9.72	21.57	12.6	12.49	12.15	NA	0
GSM1203404	GSE49032;GSE49031	0.08	192.55	75.94	5.13	15.74	21.75	20.87	83.13	1.98	1.61	7.2	4.69	4.51	12.2	7.86	23.73	11.5	12.57	11.78	NA	0
GSM2404453	GSE90496;GSE109381	7.63	161.46	113.6	5.61	6.33	13.78	13.91	90.81	1.72	2.09	14.76	6.34	8.29	6.09	2.77	9.33	12.6	11.68	12.38	GSM2404447;GSM2404451;GSM2404453;GSM2405406	4
GSM2403614	GSE90496;GSE109381	8.41	267.55	145.37	4.13	13.37	12.81	12.67	64.33	1.65	1.91	7.65	4.68	6.91	10.34	8.83	11.25	9.78	12.52	12.61	NA	0
GSM1588376	GSE65163;GSE65205	0.05	389.83	226.34	5.22	9.81	13.08	19.86	61.2	2.06	2.31	14.3	10.4	3.7	9.32	4.86	9.21	9.31	11.32	11.04	NA	0
GSM2311036	GSE86961	0.08	85.69	67.52	4.22	8.54	18.43	13.44	50.31	1.57	2.01	9.62	7.96	4.02	9	5.49	12.54	7.42	11.41	11.26	GSM2311036;GSM2311037	2
GSM2589574	GSE98224	0.1	156.52	0	4.57	12.18	19.97	15.12	35.98	1.63	1.93	7.17	5.86	5.48	4.14	4.61	8.28	7.64	11.75	12.38	NA	0
GSM1702178	GSE69502	0.04	77.34	131.47	9.75	23	19.22	16.46	62.42	1.64	2.01	12.13	7.34	4.44	4.21	3.76	22.07	11.39	12.01	12.59	GSM1702077;GSM1702128;GSM1702140;GSM1702164;GSM1702178	5
GSM2941827	GSE109379;GSE109381	5.88	231.94	4482	4.86	14.16	31.18	12.74	63.52	1.56	2.03	11.62	5.95	5.9	6.88	8.48	10.57	6.37	12.28	12.67	NA	0
GSM3407008	GSE120650	0.08	118.65	82.68	5.74	10.94	32.16	15.08	58.88	1.64	2	10.53	5.85	4.61	8.36	12.25	10.71	11.05	11.74	13.31	NA	0
GSM2260925	GSE85218;GSE85212	0.06	59.17	104.97	7.34	19.45	18.42	15.36	72.88	1.55	2.03	11.07	5.17	9.74	15.28	6	16.64	11.44	11.85	11.84	NA	0
GSM2940995	GSE109379;GSE109381	6.74	113.25	6494	7.95	4.7	19.15	14.58	80.45	1.57	1.89	11.14	7.84	5.69	9	2.99	6.66	10.36	11.71	12.14	NA	0
GSM1670340	GSE68379	0.25	109.86	72.66	7.73	13.07	5.24	12.69	37.92	1.35	1.89	4.37	2.52	9.14	15.54	2.43	12.91	9.47	13.43	12.01	NA	0
GSM2628102	GSE98938	0.03	286.53	98.41	6.58	16.55	90.04	13.84	81.85	1.66	1.97	26.47	17.54	6.19	18.12	21.87	21.98	13.27	10.88	12.46	GSM2628101;GSM2628102	2
GSM2791936	GSE104210	7.77	160.76	136.13	5.78	13.22	14.41	16.34	93.91	1.67	2.07	12.23	6.29	5.24	13.69	4.03	10.33	8.74	12.2	12.39	NA	0
GSM2898885	GSE108462	7.7	20.64	356.7	6.83	12.36	20.27	14.5	63.71	1.64	1.88	8.78	6.18	1.66	2.13	3.38	14.24	7.23	12.49	12.42	GSM2898885;GSM2898897;GSM2898901;GSM2898911;GSM2898954;GSM2898971;GSM2898978;GSM2898988;GSM2898992;GSM2899014;GSM2899030;GSM2899031	12
GSM2724346	GSE102119;GSE102120	0.1	31.15	23.11	5.24	13.8	23.13	10.61	53.48	1.59	2.05	7.58	5.57	3.85	4.49	8.06	10.52	4.87	11.91	12.43	GSM2724271;GSM2724273;GSM2724344;GSM2724346	4
GSM2404493	GSE90496;GSE109381	6.96	241	140.81	4.65	13.46	28.94	14.99	74.47	1.72	2.01	10.83	6.38	4.94	5.86	7.74	11.44	7.04	12.03	12.71	NA	0
GSM2819518	GSE105123;GSE105124	0.07	123.5	71.74	6.02	15.51	16.52	15.42	81.82	1.63	1.92	13.05	6.18	1.36	1.33	0.98	16.04	10.35	12.39	11.39	GSM2819500;GSM2819518;GSM2819532;GSM2819550;GSM2819575;GSM2819589	6
GSM2404813	GSE90496;GSE109381	7.25	779.66	0	3.83	3.98	13.1	12.04	46.23	1.66	1.87	6.76	4.01	4.84	6.23	4.08	7.56	5.79	11.98	12.89	NA	0
GSM2815075	GSE105018	0.06	17292	3430	4.8	14.7	17.24	19.3	52.36	1.49	2.07	8.81	6.55	1.95	11.71	7.35	11.96	10.52	11.96	11.71	NA	0
GSM2405001	GSE90496;GSE109381	6.02	150	118.26	5.55	3.88	15.86	13.42	82.4	1.61	2.04	11.67	7.63	5	3.98	1.76	8.9	6	11.21	12.02	NA	0
GSM2027180	GSE76503	0.06	134.4	149.22	5.6	14.3	15.59	10.99	55.73	1.66	2.08	12	7.96	7.46	12.49	7.35	14.93	10.34	11.65	11.15	GSM2027168;GSM2027180	2
GSM2565810	GSE97466	0.09	25.58	15.17	4.25	2.55	9.43	12.7	15.35	1.59	1.91	9.69	10.01	4.83	4.27	6.42	5.48	4.6	9.75	10.58	GSM2565810;GSM2565881	2
GSM2843769	GSE106600	0.07	447.41	81.65	5.68	14.77	24.32	15.51	73.38	1.63	2.08	10.81	6.59	5.91	11.47	7.26	9.16	10.49	12.34	12.11	GSM2843769;GSM2843780	2
GSM2565785	GSE97466	0.08	51.96	58.02	4.62	9.23	15.74	11	43.98	1.52	2.04	9.65	8.74	3.21	4.51	5.45	11.88	8.84	11.43	11.3	GSM2565785;GSM2565852	2
GSM1947198	GSE75248	0.09	489.51	139.81	5.23	11.68	18.08	18.25	44.58	2.08	1.63	8.91	6.41	4.71	9.65	9.09	13.55	7.62	11.88	12.73	NA	0
GSM1683017	GSE68838	0.07	30.72	106.38	4.54	6.83	14.43	13.98	45.61	1.99	1.62	5.79	4.81	2.19	1.82	1.46	9.61	9.02	12.02	11.63	NA	0
GSM2337734	GSE87655	0.15	281.81	331.11	5.41	10.48	11.26	14.86	47.51	1.57	2.12	7	3.78	1.09	1.54	1.27	11.56	7.5	12	12.16	GSM2337733;GSM2337734	2
GSM2402945	GSE90496;GSE109381	0.07	194.27	102.29	6.92	16.64	36.32	16.27	95.66	2.06	1.62	6.7	6.87	6.96	18.25	9.96	18.7	10.41	12.27	12.51	NA	0
GSM2941434	GSE109379;GSE109381	6.39	130.82	173.51	4.75	5.28	24.91	14.32	98.56	1.72	2.04	14.72	7.33	3.12	1.14	3.38	11.01	9.66	11.25	11.74	NA	0
GSM2260948	GSE85218;GSE85212	0.05	59.53	83.4	6.46	18.84	15.34	17.5	50.86	1.98	1.6	15.87	7.51	8.04	18.85	5.34	14.85	13.32	11.64	11.15	NA	0
GSM1505207	GSE61453;GSE61454	0.13	110.2	505.29	5.05	10.77	13.97	12.63	37.53	1.98	1.66	4.17	3.59	0.5	0.48	2.83	8.69	3.21	11.95	12.3	NA	0
GSM1887009	GSE73115	0.05	70.08	96.51	6.19	15.22	21.6	18.09	85.02	1.95	1.66	8.82	5.12	7.66	14.17	7.06	17.25	11.59	12.7	11.92	GSM1887003;GSM1887009	2
GSM1842898	GSE71678	0.03	47.18	0	7.8	21.63	34.51	19.4	79.85	1.56	2.09	12.11	11.89	10.93	13.59	7.12	12.47	9.97	10.83	12	NA	0
GSM1755232	GSE70460	5.41	67.77	69.21	5.12	14.48	36.99	13.39	81.48	1.66	1.88	12.5	7.43	6.75	7.37	10.43	11.65	10.46	12.33	12.82	NA	0
GSM2941771	GSE109379;GSE109381	6.57	2095.82	341.42	6.54	4.24	15.1	12.28	50.47	1.63	2.01	10.53	8.08	5.2	5.81	1.93	7.62	9.01	12.15	11.94	NA	0
GSM2940754	GSE109379;GSE109381	6.19	11309	461.06	5.4	14.36	24.23	13.96	63.06	1.66	2.03	11.26	8.59	4.22	7.91	7.06	13.41	7.8	12.06	12.15	NA	0
GSM2404068	GSE90496;GSE109381	0.06	95.43	76.02	6.68	17.46	34.04	14.14	71.13	1.64	2.05	10.28	7.21	5.51	14.48	9.59	13.43	11.08	12.34	12.47	NA	0
GSM2814985	GSE105018	0.06	22878	0	4.39	15.49	22.08	15.91	51.94	1.6	1.94	8.49	6.7	3.1	15.12	5.04	10	11.67	11.62	11.9	GSM2814985;GSM2814986	2
GSM1914130	GSE74193	0.08	82.02	229.55	4.18	13.05	15.73	16.34	58.87	1.85	1.65	7.79	5.59	4.71	4.46	7.1	13.7	8.45	12.26	12.08	NA	0
GSM3035500	GSE111629	0.07	166.17	340	6.62	14.93	21.46	15.59	51.09	1.63	2.01	9.25	6.56	11.3	9.9	8.97	20.79	8.47	12.04	12	NA	0
GSM1669784	GSE68379	0.07	88.95	62.94	5.77	8.79	16.85	14.08	55.03	2.05	1.6	9.01	6.12	8.74	11.38	8.25	11.98	8.54	11.78	11.99	NA	0
GSM2890318	GSE108123;GSE108124	0.07	88.06	158.94	7.52	17.09	16.47	17.56	76.59	2.07	1.61	11.12	6.35	6.56	11	4.07	17.26	10.02	12.05	12	GSM2890337;GSM2890336;GSM2890317;GSM2890308;GSM2890327;GSM2890318	6
GSM2403995	GSE90496;GSE109381	6.68	98.23	105.33	5.7	4.48	19.64	10.68	77.15	1.63	1.96	10.94	4.79	5.64	10.4	3.91	7.73	8.82	11.86	12.89	NA	0
GSM1204234	GSE49032;GSE49031	0.18	207.57	127.24	6.68	11.15	12.43	19.28	34.54	1.99	1.67	4.01	3.38	6.78	10.71	5.66	14.2	8.25	12.89	12.98	GSM1204036;GSM1204234	2
GSM2808924	GSE66351	0.11	110.5	81.85	3.49	5.27	6.3	13.22	35.49	1.61	1.87	7.33	5.55	6.09	2.72	5.61	11.11	6.73	11.68	11.11	GSM2808923;GSM2808924;GSM2808971;GSM2809035	4
GSM3030017	GSE111396	0.06	65.18	89.84	8.35	16.11	22.09	16.06	56.81	1.54	2.08	11.61	8.83	9.53	9.83	8.11	13.89	8.51	11.55	12.01	NA	0
GSM1075877	GSE43976	0.08	97.25	152.3	6.59	17.28	22.69	16.92	72.7	2.16	1.67	7.35	5.51	7.22	13.91	8.24	16.93	11.38	12.36	11.9	NA	0
GSM1670205	GSE68379	0.12	59.68	65.73	5.67	9.34	16.25	14.27	44.19	1.97	1.57	8.24	5.16	7.82	7.09	7	11.47	8.24	11.84	12.6	NA	0
GSM2261120	GSE85218;GSE85212	0.06	57.12	121.24	6.95	16.12	16.61	17.96	46.19	1.96	1.71	10.66	7.13	9.43	17.74	6.58	23.31	9.75	11.88	11.33	NA	0
GSM2090015	GSE79257	0.06	231.09	128.53	4.46	18.15	12.84	18.5	65.96	1.59	2.07	8.97	6.51	0.45	0.17	0.32	7.27	3.99	11.41	11.7	NA	0
GSM2373085	GSE89474;GSE89472	0.04	7897	160.18	4.66	14.81	26.5	16.91	65.99	1.61	2.12	13.79	9.64	2.69	14.91	8.53	14.81	9.32	11.73	11.38	GSM2373084;GSM2373085	2
GSM1204216	GSE49032;GSE49031	0.04	115.79	105.72	6.37	18.29	25.08	19.6	85.19	2.03	1.61	7.36	6.26	7.95	11.89	7.37	23.54	11.48	12.33	12.04	GSM1203904;GSM1204216	2
GSM2459653	GSE93646	4.12	96.25	83.84	2.28	3.29	5.66	14.29	84.38	1.71	2.09	11.49	7.74	4.11	8.48	2.65	3.84	4.65	9.21	9.23	NA	0
[truncated: 33,362 more rows]
