# Supplementary material for: Human methylome variation across Infinium 450K data on the Gene Expression Omnibus
Source: NAR Genom Bioinform. 2021 Apr 22;3(2):lqab025. doi: 10.1093/nargab/lqab025 (PMC8061458; doi:10.1093/nargab/lqab025)
Supplement: lqab025_Supplemental_Files [file lqab025_supplemental_files.zip › table-s5_qcfreq_gsewise.xlsx]

## Sheet: supptable5_qcfreq_gsewise
Table S5. Sample sub-threshold frequencies (fst) for 362 studies. Column 1 is the GSE accession number for the study record. Column 2 is the number of GSM records. Columns 3-19 are frequencies of samples below published thresholds for 17 BeadArray metrics. Columns 20-25 are frequencies of samples below log2 median methylated and unmethylated signal thresholds of 10, 11, and 12. Column 26 shows if…
gseid	ngsm	restoration.grn	biotin.stain.red	biotin.stain.grn	specificityI.red	specificityI.grn	specificityII	extension.red	extension.grn	hyb.hi.med	hyb.med.low	target.removal.1	target.removal.2	bisulfite.conv.I.red	bisulfite.conv.I.grn	bisulfite.conv.II	nonpolymorphic.red	nonpolymorphic.grn	meth_<_10	unmeth_<_10	meth_<_11	unmeth_<_11	meth_<_12	unmeth_<_12	qc.stf.filt	ba.stf.filt
GSE72874;GSE72872	248	0	0.03	0.03	0	0	0	0	0	0	0	0	0	0	0	0	0	0	0.01	0	0.33	0.28	1	1	below	below
GSE93646	423	0	0	0.01	0	0	0	0	0	0	0	0	0	0.04	0.05	0.11	0.06	0.06	0.03	0.01	0.33	0.14	0.96	0.89	below	below
GSE125895	267	0	0	0.01	0	0	0	0	0	0	0	0	0	0	0.01	0	0.02	0.04	0	0	0.02	0	0.59	0.18	below	below
GSE89278	364	0	0.02	0.04	0	0	0	0	0	0	0	0	0	0	0	0	0	0	0.01	0.01	0.07	0.06	1	0.99	below	below
GSE72308;GSE72254	58	0	0	0	0	0	0	0	0	0	0	0	0	0	0	0	0	0	0	0	0	0	0.59	0.67	below	below
GSE86078	146	0	0.11	0.14	0	0	0	0	0	0	0	0	0	0.01	0.01	0.01	0.01	0.02	0.01	0.02	0.16	0.27	0.87	0.95	below	below
GSE93933	126	0	0	0	0	0	0	0	0	0	0	0	0	0	0	0	0	0	0	0	0.01	0	0.11	0.08	below	below
GSE102119;GSE102120	146	0	0.05	0.14	0.02	0.02	0.01	0	0	0	0	0	0	0.1	0.05	0.02	0.03	0.28	0.02	0.02	0.05	0.04	0.65	0.15	below	below
GSE97466	140	0	0	0	0	0	0	0	0	0	0	0	0	0	0	0	0	0.08	0.07	0	0.34	0.24	1	1	below	below
GSE104210	666	0	0.09	0.11	0	0	0	0	0	0	0.09	0	0	0	0	0.02	0.03	0.08	0.01	0.01	0.1	0.09	0.5	0.23	below	below
GSE68379	1018	0	0	0	0	0	0	0	0	0	0	0	0	0	0	0.02	0	0.02	0	0	0.02	0.03	0.35	0.48	below	below
GSE109379;GSE109381	1097	0	0.09	0.16	0	0	0	0	0	0.03	0.06	0	0	0	0	0	0.01	0.04	0	0	0.01	0	0.39	0.15	below	below
GSE105018	1650	0	0.1	0.17	0	0	0	0	0	0	0	0	0	0	0	0	0	0	0	0	0	0	0.31	0.34	below	below
GSE72251;GSE72308	115	0	0	0	0	0	0	0	0	0	0	0	0	0	0	0	0	0.01	0	0	0	0.01	0.5	0.75	below	below
GSE51057;GSE51032	326	0	0	0	0	0	0	0	0	0	0	0	0	0	0	0	0.01	0.04	0	0	0.01	0.05	0.78	1	below	below
GSE59065	293	0	0	0	0	0	0	0	0	0	0	0	0	0	0	0	0.02	0.01	0	0	0.08	0.24	1	1	below	below
GSE111223	256	0	0.14	0.21	0	0	0	0	0	0	0	0	0	0	0	0	0.02	0	0.02	0.04	0.07	0.36	0.91	1	below	below
GSE66836	181	0	0	0.01	0.02	0	0	0	0	0	0	0	0	0	0	0	0.28	0.14	0.1	0.01	0.41	0.13	0.94	0.6	below	below
GSE80261	214	0	0	0	0	0	0	0	0	0	0	0	0	0.02	0.04	0.02	0.02	0.15	0.04	0.05	0.13	0.14	0.76	0.79	below	below
GSE61278;GSE61279	110	0	0	0	0	0	0	0	0	0	0	0	0	0	0.11	0.75	0.01	0	0	0.05	0.08	0.68	1	1	below	above
GSE103186	187	0	0.1	0.14	0	0	0	0	0	0	0	0	0	0	0	0	0	0	0	0	0.48	0.67	0.96	0.88	below	below
GSE108576	87	0	0.15	0.15	0	0	0	0	0	0	0	0	0	0.24	0.45	0.38	0.08	0.03	0.06	0.06	0.23	0.25	0.92	0.85	below	below
GSE90496;GSE109381	2778	0	0.03	0.05	0	0	0	0	0	0	0	0	0	0.01	0	0.02	0.03	0.05	0.01	0.01	0.03	0.02	0.43	0.13	below	below
GSE112047	47	0	0.15	0.11	0	0	0	0	0	0	0	0	0	0	0	0.02	0	0	0	0	0	0	0.96	0.72	below	below
GSE66210	58	0	0	0	0	0	0	0	0	0	0.02	0	0	0	0	0.03	0.02	0.07	0.03	0.03	0.6	0.14	1	1	below	below
GSE51032	512	0	0	0	0	0	0	0	0.01	0	0	0	0	0	0	0	0.03	0.15	0.29	0.34	0.35	0.36	0.88	0.99	below	below
GSE105093	11	0	0	0	0	0	0	0	0	0	0	0	0	0	0	0	0	0	0	0	0.09	1	1	1	below	below
GSE87571	725	0	0	0	0	0	0	0	0	0	0	0	0	0	0	0	0	0.02	0	0	0	0	0.02	0.03	below	below
GSE105109	381	0	0.19	0.28	0	0	0	0	0	0	0	0	0	0.03	0.01	0.01	0.06	0.28	0.03	0	0.36	0.01	0.93	0.07	below	below
GSE49032;GSE49031	936	0	0	0	0	0	0	0	0	0	0	0	0	0	0	0	0	0	0	0	0.01	0.01	0.01	0.46	below	below
GSE74548	174	0	0	0.01	0	0	0	0	0	0	0	0	0	0.06	0.05	0.05	0.06	0.14	0.01	0	0.04	0.06	0.85	0.98	below	below
GSE65079;GSE65078	24	0	0	0	0	0	0	0	0	0	0	0	0	0	0	0	0	0	0	0	0.04	0.04	0.5	0.62	below	below
GSE66077;GSE66078	27	0	0	0	0	0	0	0	0	0	0	0	0	0	0	0	0	0	0	0	0.22	0.19	0.63	0.63	below	below
GSE71955;GSE71957	134	0	0	0	0	0	0	0	0	0	0	0	0	0	0	0	0	0	0	0	0	0	0.22	0.69	below	below
GSE104293	132	0	0	0	0.01	0	0	0	0	0	0	0	0	0	0.02	0.15	0.02	0.02	0	0	0.03	0.34	0.21	0.98	below	below
GSE61496	311	0	0.01	0.02	0	0	0	0	0	0	0	0	0	0.01	0	0.01	0.03	0.04	0	0	0.01	0.03	0.14	0.89	below	below
GSE115783	40	0	0.15	0.28	0	0	0	0	0	0	0	0	0	0.05	0	0	0.07	0.28	0	0	0.05	0.05	1	0.9	below	below
GSE73115	178	0	0	0.01	0	0	0	0	0	0	0	0	0	0	0	0	0	0.02	0	0	0	0	0.03	0.72	below	below
GSE101764	261	0	0.04	0.07	0	0	0	0	0	0	0	0	0	0	0	0	0.01	0.05	0	0	0	0	0.25	0	below	below
GSE124366	214	0	0	0	0	0	0	0	0	0	0	0	0	0	0.01	0.01	0.02	0.03	0	0	0.03	0.01	0.44	0.73	below	below
GSE74193	671	0	0	0	0.01	0	0	0.15	0	0	0	0	0	0	0	0	0	0.07	0	0	0	0	0.37	0.28	below	below
GSE79695	44	0	0	0.11	0	0	0	0	0	0	0	0	0	0	0	0	0.02	0.05	0	0	0	0	0.95	0	below	below
GSE85218;GSE85212	756	0	0	0	0	0	0	0	0	0	0	0	0	0	0.01	0.01	0	0.01	0	0	0.05	0.05	0.88	0.91	below	below
GSE87056	31	0	0.26	0.23	0	0	0	0	0	0.03	0.03	0	0	0	0	0	0	0	0	0	0.03	0.03	0.87	0.48	below	below
GSE87648;GSE87650	380	0	0.03	0.05	0	0	0	0	0	0	0	0	0	0	0.01	0	0.01	0.01	0.17	0.19	0.34	0.39	1	1	below	below
GSE66351	189	0	0.01	0.04	0	0	0	0	0	0	0	0	0	0	0.01	0	0.01	0.54	0	0	0	0.07	0.75	0.99	below	below
GSE85828	112	0	0.04	0.04	0.04	0.02	0.02	0	0	0	0	0	0	0.01	0.03	0.04	0.04	0.1	0.09	0.12	0.21	0.38	0.99	1	below	below
GSE114753	155	0	0.1	0.15	0	0	0	0.01	0	0	0	0	0	0.01	0.12	0.05	0.01	0.01	0.01	0.01	0.05	0.01	0.96	0.23	below	below
GSE125399	11	0	0	0	0	0	0	0	0	0	0	0	0	0	0	0	0	0	0	0	0	0	0.18	0	below	below
GSE87582	21	0	0	0	0	0	0	0	0	0	0	0	0	0	0	0	0	0	0	0	0	0	0	0.14	below	below
GSE121633	477	0	0	0	0	0	0	0	0	0	0	0	0	0	0	0.07	0	0.04	0	0	0.02	0	0.22	0.63	below	below
GSE84207	327	0	0	0.03	0	0	0	0	0	0	0	0	0	0	0	0	0	0.01	0	0	0.1	0.07	0.31	0.24	below	below
GSE111942	43	0	0.3	0.33	0	0	0	0	0	0	0	0	0	0	0	0.02	0	0	0	0.05	0	1	1	1	below	below
GSE125105	692	0	0.07	0.11	0	0	0	0	0	0	0	0	0	0.02	0.01	0.02	0.27	0.52	0.06	0.02	0.95	0.68	1	1	above	below
GSE79257	137	0	0	0	0	0	0	0	0	0	0	0	0	0.13	0.55	0.45	0.01	0.19	0.02	0.05	0.09	0.08	0.74	0.95	below	below
GSE72021	220	0	0	0	0.01	0.01	0	0	0	0	0	0	0	0.01	0.01	0.04	0.03	0.05	0.01	0.01	0.04	0.02	0.52	0.75	below	below
GSE71678	337	0	0.01	0.05	0	0	0	0	0	0	0	0	0	0	0	0	0.01	0.01	0	0	0.1	0	0.97	0.07	below	below
GSE104376	45	0	0	0	0	0	0	0	0	0	0	0	0	0	0	0	0	0.02	0	0	0.64	0.67	1	1	above	below
GSE66552	45	0	0	0	0	0	0	0	0	0	0	0	0	0	0	0	0	0	0	0	0	0.38	0.33	1	below	below
GSE112696	12	0	0.17	0.08	0	0	0	0	0	0.5	0.5	0	0	0	0	0	0	0	0	0	0.08	0.5	0.58	1	below	below
GSE109914	118	0	0.27	0.31	0	0	0	0	0	0.36	0.36	0	0	0	0	0	0.14	0	0	0	0	0	0.5	0.07	below	below
GSE111629	566	0	0.04	0.02	0	0	0	0	0	0	0	0	0	0	0	0	0	0.01	0	0	0	0.01	0.7	0.86	below	below
GSE69138	182	0	0.01	0.02	0	0	0	0	0	0	0	0	0	0	0	0	0.02	0.05	0.01	0.01	0.09	0.07	0.53	0.46	below	below
GSE109446	58	0	0	0	0	0	0	0	0	0	0	0	0	0	0	0	0	0	0	0	0	0	0.24	0.17	below	below
GSE85942;GSE85938	33	0	0	0	0	0	0	0	0	0	0	0	0	0	0	0	0	0	0	0	0.58	0.06	0.85	0.61	below	below
GSE86258;GSE86260	14	0	0	0	0	0	0	0	0	0	0	0	0	0	0	0	0	0	0.07	0	0.21	0	1	0.57	below	below
GSE102177	36	0	0.19	0.22	0	0	0	0	0	0	0	0	0	0	0	0	0	0	0	0	0	0	0	0	below	below
GSE49149	194	0	0	0.01	0	0	0	0	0	0	0	0	0	0	0	0	0	0.02	0.02	0	0.33	0.37	1	1	below	below
GSE112873;GSE112877	47	0	0.21	0.36	0	0	0	0	0	0	1	0	0	0	0	0	0	0	0	0	0	0	0.06	0	below	above
GSE75248	333	0	0	0.02	0	0	0	0	0	0	0	0	0	0	0	0	0	0.02	0	0	0.01	0	0.69	0.12	below	below
GSE110607	102	0	0.07	0.05	0	0	0	0	0	0	0	0	0	0	0	0	0	0.09	0	0	0.03	0.11	0.82	0.99	below	below
GSE69502	177	0	0	0	0	0	0	0	0	0	0	0	0	0	0.01	0	0	0	0	0	0.03	0	0.71	0.17	below	below
GSE62219	59	0	0	0	0	0	0	0	0	0	0	0	0	0.02	0.1	0.15	0.71	0.19	0.24	0.37	0.88	0.97	1	1	above	above
GSE75153	92	0	0	0	0	0	0	0	0	0	0	0	0	0	0.02	0.01	0	0.01	0	0	0.07	0.04	0.92	0.86	below	below
GSE60185	279	0	0.03	0	0	0	0	0	0	0	0	0	0	0	0	0	0	0	0	0	0	0	0.04	0.19	below	below
GSE100386	45	0	0	0.04	0	0	0	0	0	0	0	0	0	0	0	0	0	0	0	0	0	0	0	0.36	below	below
GSE108123;GSE108124	86	0	0	0	0	0	0	0	0	0	0	0	0	0	0	0	0	0	0.03	0.02	0.15	0.15	0.85	0.65	below	below
GSE102468	164	0	0.07	0.14	0	0	0	0	0	0	0	0	0	0.02	0.02	0.04	0.26	0.67	0.01	0	0.7	0.22	1	1	below	above
GSE101443;GSE101445	7	0	0	0	0	0	0	0	0	0	0	0	0	0	0	0	0	0	0	0	0	0	0.86	0.86	below	below
GSE99511	67	0	0	0	0	0	0	0	0	0	0	0	0	0	0	0	0	0	0	0	0.03	0.1	0.51	0.64	below	below
GSE95488;GSE95486	23	0	0.22	0.22	0	0	0	0	0	0	0	0	0	0	0	0	0	0	0	0	0	0.3	0.35	1	below	below
GSE78732	28	0	0	0	0	0	0	0	0	0	0	0	0	0	0	0	0	0	0	0	0	0	0.29	0.04	below	below
GSE65163;GSE65205	71	0	0	0	0	0	0	0	0	0	0	0	0	0	0	0	0.01	0	0	0	0.34	0.55	1	1	below	below
GSE88824	81	0	0	0	0	0	0	0	0	0	0	0	0	0	0	0	0.01	0	0.01	0.01	0.2	0.15	0.99	1	below	below
GSE117050	37	0	0.03	0.05	0	0	0	0	0	0	0	0	0	0	0	0	0	0.03	0	0	0	0	0.22	0.92	below	below
GSE84493	307	0	0.07	0.12	0	0	0	0	0	0	0	0	0	0.01	0.01	0	0	0.02	0	0	0.01	0.01	0.13	0.25	below	below
GSE80685	172	0	0.05	0.08	0	0	0	0	0	0	0	0	0	0.01	0.01	0.01	0.01	0.01	0	0	0.02	0.02	0.16	0.21	below	below
GSE79329	34	0	0	0	0	0	0	0	0	0	0	0	0	0	0	0	0	0	0	0	0	0	0.15	0.62	below	below
GSE80762	78	0	0.17	0.19	0	0	0	0	0	0	0	0	0	0.01	0.01	0.08	0	0	0	0	0	0.08	0.36	0.53	below	below
GSE61450;GSE61454	70	0	0	0	0	0	0	0	0	0	0	0	0	0.53	0.61	0.41	0.37	0.89	0	0	0.07	0	0.94	0.63	below	above
GSE74167;GSE107215	42	0	0.17	0.12	0	0	0	0	0	0	0	0	0	0	0	0	0	0	0	0	0.1	0.1	0.74	0.62	below	below
GSE77965	22	0	0	0	0	0	0	0	0	0	0	0	0	0	0	0	0	0	0	0	0	0.09	0.82	0.95	below	below
GSE73895	60	0	0.1	0.28	0	0	0	0	0	0	0	0	0	0	0	0	0	0.13	0	0	0.13	0	0.98	0.45	below	below
GSE62727	11	0	0	0	0	0	0	0	0	0	0	0	0	0	0	0	0	0	0	0	0	0	0.91	1	below	below
GSE107351;GSE107353	115	0	0.22	0.23	0	0	0	0	0	0	0	0	0	0	0	0	0.01	0	0	0	0	0	0.87	0.9	below	below
GSE102504	25	0	0.24	0.2	0	0	0	0	0	0	0	0	0	0	0	0	0	0	0	0	0.04	0.88	1	1	below	below
GSE83691	26	0	0.04	0.23	0	0	0	0	0	0	0	0	0	0	0	0	0.04	0	0.31	0	0.35	0.62	0.88	1	below	below
GSE99994;GSE99996	81	0	0.1	0.26	0	0	0	0	0	0.07	0.27	0	0	0	0	0	0.04	0.01	0.01	0	0.17	0.01	0.9	0.36	below	below
GSE85210	253	0	0	0	0	0	0	0	0	0	0	0	0	0	0	0	0	0	0	0	0	0.02	0.79	0.66	below	below
GSE62053	8	0	0	0	0	0	0	0	0	0	0	0	0	0	0	0	0	0	0	0	0	0	0	0	below	below
GSE74432	122	0	0	0	0	0	0	0	0	0	0	0	0	0	0	0	0	0	0	0	0.01	0.29	0.48	0.97	below	below
GSE63695	94	0	0	0	0	0	0	0	0	0	0	0	0	0	0	0	0.41	0.41	0	0	0.33	0.17	0.68	0.48	below	below
GSE82234	6	0	0	0	0	0	0	0	0	0	0	0	0	0	0	0	0	0	0	0	0.17	0	1	0.83	below	below
GSE61107	47	0	0	0	0	0	0	0	0	0	0	0	0	0	0	0	0	0.02	0	0	0.47	0.15	1	1	below	below
GSE86650;GSE86648	39	0	0.23	0.38	0	0	0	0	0	0	0	0	0	0	0	0	0	0	0	0	0.03	0.15	0.28	1	below	below
GSE74738	78	0	0	0	0	0	0	0	0	0	0	0	0	0	0	0	0	0	0	0	0	0	0.38	0.17	below	below
GSE106600	23	0	0	0	0	0	0	0	0	0	0	0	0	0	0	0	0	0	0	0	0	0	0.09	0.7	below	below
GSE88883	97	0	0.05	0.06	0	0	0	0	0	0	0	0	0	0	0	0	0	0	0	0	0	0	0	0	below	below
GSE114935	46	0	0.04	0.17	0	0	0	0	0	0	0	0	0	0	0	0	0	0	0	0	0	0.04	0.93	1	below	below
GSE61453;GSE61454	71	0	0	0	0	0	0	0	0	0	0	0	0	0.68	0.73	0.23	0.31	0.94	0	0	0.06	0.03	0.96	0.7	below	above
GSE85566;GSE85568	114	0	0	0	0	0	0	0	0	0	0	0	0	0	0	0	0	0.03	0	0	0	0	0.21	0.08	below	below
GSE83917;GSE84043	159	0	0.05	0.09	0	0	0	0	0	0	0	0	0	0	0	0	0	0.01	0	0	0.01	0.02	0.12	0.16	below	below
GSE77954;GSE77955	48	0	0	0	0	0	0	0	0	0	0	0	0	0	0	0	0	0	0	0	0	0	1	0.21	below	below
GSE90871	24	0	0	0	0	0	0	0	0	0	0	0	0	0	0	0	0	0	0	0	0.12	0	1	0.21	below	below
GSE59524	24	0	0	0	0	0	0	0	0	0	0	0	0	0	0	0	0	0	0	0	0	0	0	0	below	below
GSE119847;GSE119846	59	0	0	0	0	0	0	0	0	0	0	0	0	0	0	0	0	0	0	0	0	0	0.08	0.97	below	below
GSE72556	93	0	0	0	0.01	0.01	0.01	0	0	0	0	0	0	0.02	0.09	0.19	0.39	0.41	0.46	0.29	0.84	0.54	1	0.99	below	below
GSE70460	148	0	0.07	0.12	0	0	0	0	0	0	0	0	0	0	0	0	0.01	0.03	0	0	0	0.01	0.17	0.14	below	below
GSE93266	74	0	0.09	0.11	0	0	0	0	0	0	0	0	0	0	0	0	0	0	0	0	0.01	0.03	0.05	0.35	below	below
GSE116924	23	0	0	0	0	0	0	0	0	0	0	0	0	0	0	0	0	0	0	0	0.09	0.39	0.78	1	below	below
GSE92469;GSE92462	35	0	0	0	0	0	0	0	0	0	0	0	0	0	0	0	0.03	0.03	0.03	0.03	0.06	0.06	0.63	0.31	below	below
GSE120250	88	0	0.19	0.26	0	0	0	0	0	0	0	0	0	0	0	0	0	0.35	0	0	0.02	0.05	1	1	below	below
GSE60274	77	0	0	0	0	0	0	0	0	0	0	0	0	0	0	0.01	0.01	0.01	0	0	0.01	0.01	0.01	0.01	below	below
GSE105288;GSE105260	44	0	0	0	0	0	0	0	0	0	0	0	0	0	0	0	0	0	0	0	0	0	0.39	0.02	below	below
GSE115797	48	0	0.31	0.48	0	0	0	0	0	0.02	0.42	0	0	0	0	0	0.38	0.31	0.42	0.42	0.42	0.42	0.92	0.77	below	below
GSE99863	255	0	0.07	0.14	0	0	0	0	0	0	0	0	0	0	0	0	0	0	0	0	0.02	0	0.39	0.52	below	below
GSE75405;GSE75406	24	0	0	0	0	0	0	0	0	0	0	0	0	0	0	0	0	0	0	0	0	0	0.46	0.75	below	below
GSE68342;GSE68344	24	0	0.04	0.04	0	0	0	0	0	0	0	0	0	0	0	0	0	0	0	0	0.04	0	0.29	0.25	below	below
GSE101961	120	0	0.15	0.14	0	0	0	0	0	0	0	0	0	0	0	0	0.01	0.03	0	0	0	0	0.4	0.05	below	below
GSE98876	71	0	0.14	0.24	0	0	0	0	0	0	0	0	0	0	0	0	0	0	0	0	0	0	0.69	0.9	below	below
GSE65307;GSE65306	32	0	0	0.12	0	0	0	0	0	0	0	0	0	0	0	0	0	0	0	0	0	0	0.88	0	below	below
GSE101641	48	0	0	0	0	0	0	0	0	0	0	0	0	0	0	0	0	0	0	0	0.04	0	0.67	0.21	below	below
GSE68777	40	0	0	0.15	0	0	0	0	0	0	0	0	0	0	0.03	0	0.05	0.25	0	0	0.12	0.05	1	1	below	below
GSE74214	18	0	0.17	0.28	0	0	0	0	0	0	0	0	0	0	0	0	0	0.06	0	0	0	0	0.89	0.11	below	below
GSE73949;GSE73950	17	0	0	0	0	0	0	0	0	0	0	0	0	0	0.06	0.06	0	0	0	0	0	0	0.82	0.47	below	below
GSE105123;GSE105124	108	0	0	0	0	0	0	0	0	0	0	0	0	0.12	0.06	0.78	0	0	0	0	0	0.05	0	0.89	below	above
GSE108567	59	0	0	0	0	0	0	0	0	0	0	0	0	0	0	0	0	0	0	0	0	0	0.54	0.02	below	below
GSE43976	91	0	0	0	0	0	0	0	0	0	0	0	0	0	0	0	0	0.09	0	0	0	0	0.23	1	below	below
GSE67393	117	0	0.02	0	0	0	0	0	0	0	0	0	0	0.03	0.06	0.09	0.16	0.05	0.02	0.3	0.4	0.64	0.84	1	below	below
GSE120650	57	0	0.02	0.02	0	0	0	0	0	0	0	0	0	0	0	0	0	0	0	0	0.02	0	0.65	0	below	below
GSE90015;GSE89925	6	0	0	0.17	0	0	0	0	0	0	0	0	0	0	0	0	0	0	0	0	0.17	0	1	0.83	below	below
GSE97362	234	0	0.15	0.09	0	0	0	0	0	0	0	0	0	0	0	0	0	0	0	0	0.02	0.71	0.76	1	below	below
GSE95061;GSE95058	12	0	0	0	0	0	0	0	0	0	0	0	0	0.08	0	0	0	0	0	0	0	1	0.5	1	below	below
GSE75704	165	0	0	0	0	0	0	0	0	0	0	0	0	0	0	0	0	0.06	0	0	0	0	0	0.65	below	below
GSE94943	72	0	0	0	0	0	0	0	0	0	0	0	0	0.03	0.01	0.01	0	0	0	0	0	0	0.33	0.24	below	below
GSE94368;GSE94326	8	0	0	0	0	0	0	0	0	0	0	0	0	0	0	0	0	0	0	0	0.62	0.25	1	1	below	below
GSE85506	47	0	0	0	0	0	0	0	0	0	0	0	0	0	0	0	0	0.02	0	0	0	0	0.02	0	below	below
GSE65186;GSE65183	143	0	0.01	0.1	0	0	0	0	0	0	0	0	0	0	0	0	0	0	0.01	0	0.08	0.01	0.84	0.57	below	below
GSE98056	69	0	0.14	0.3	0	0	0	0	0	0	0	0	0	0	0	0	0	0.1	0	0.01	0.19	0.3	0.65	0.99	below	below
GSE65821;GSE65820	121	0	0	0	0	0	0	0	0	0	0	0	0	0	0	0	0.02	0.04	0.05	0	0.58	0.12	0.98	0.96	below	below
GSE71328	20	0	0	0	0	0	0	0	0	0	0	0	0	0	0	0.05	0	0.45	0.2	0.05	1	1	1	1	above	below
GSE94785	62	0	0	0	0	0	0	0	0	0	0	0	0	0	0	0	0	0	0	0	0.02	0	0.26	0.02	below	below
GSE67170	89	0	0	0	0	0	0	0	0	0	0	0	0	0	0	0	0	0	0	0	0	0	0.01	0.06	below	below
GSE93208	19	0	0	0	0	0	0	0	0	0	0	0	0	0	0	0	0	0	0	0	0	0	0.95	0	below	below
GSE104087	40	0	0	0	0	0	0	0	0	0	0	0	0	0	0	0	0	0	0	0	0	0	0.12	0.07	below	below
GSE85571	38	0	0	0.03	0	0	0	0	0	0	0	0	0	0	0	0	0	0	0	0	0	0.42	0.08	1	below	below
GSE109042	53	0	0.21	0.02	0	0	0	0	0	0	0	0	0	0.02	0	0.02	0.28	0.09	0.15	0.09	0.51	0.34	1	0.98	below	below
GSE119684	44	0	0.05	0	0.05	0.05	0.05	0.07	0	0	0	0	0	0.05	0.07	0.09	0.07	0.43	0.07	0.07	0.07	0.09	0.23	0.73	below	below
GSE87053	21	0	0.19	0.29	0	0	0	0	0	0	0	0	0	0	0	0	0.24	0.67	0.1	0	0.62	0.19	1	1	below	above
GSE63409	74	0	0	0	0	0	0	0	0	0	0	0	0	0	0	0	0	0	0	0	0.03	0.01	0.64	0.64	below	below
GSE55491	24	0	0	0	0	0	0	0	0	0	0	0	0	0	0	0	0	0	0	0	0	0	0.21	1	below	below
GSE65467	12	0	0	0	0	0	0	0	0	0	0	0	0	0	0	0	0	0	0	0	0	0	1	1	below	below
GSE106360	47	0	0.13	0.28	0	0	0	0	0	0	0	0	0	0	0	0	0	0	0	0	0	0	0.3	0.98	below	below
GSE81015	12	0	0	0	0	0	0	0	0	0	0	0	0	0.08	0.08	0	0.17	0.17	0.67	0.92	1	1	1	1	above	below
GSE112812;GSE112877	48	0	0.06	0.21	0	0	0	0	0	0	0	0	0	0	0	0	0	0	0	0	0	0	0.42	0	below	below
GSE128068;GSE128064	112	0	0.21	0.25	0	0	0	0	0	0	0	0	0	0	0	0	0.01	0.01	0	0	0.01	0.01	0.81	0.86	below	below
GSE72354	34	0	0.29	0.53	0	0	0	0	0	0	0	0	0	0	0	0	0	0	0	0	0	0	0	0.62	below	below
GSE68060	117	0	0	0	0	0	0	0	0	0	0	0	0	0	0	0	0	0	0	0.02	0	0.03	0.23	0.36	below	below
GSE117439	52	0	0	0	0	0	0	0	0	0	0	0	0	0.06	0.08	0.19	0.31	0.04	0.15	0	0.81	0.35	1	1	below	below
GSE103659	180	0	0.08	0.17	0	0	0	0	0	0.06	0.08	0	0	0.01	0	0.01	0.02	0.05	0	0	0.02	0	0.53	0.14	below	below
GSE89181	70	0	0.01	0.01	0	0	0	0	0	0	0	0	0	0.03	0.04	0.19	0.03	0.06	0	0.01	0.03	0.14	0.49	0.76	below	below
GSE79009	124	0	0.01	0	0.01	0.01	0.01	0	0	0	0	0	0	0.41	0.34	0.39	0.02	0.05	0.01	0.01	0.02	0.02	0.23	0.19	below	below
GSE87640;GSE87650	238	0	0	0	0	0	0	0	0	0	0	0	0	0	0	0	0.01	0	0	0	0.06	0	0.99	0.99	below	below
GSE68838	301	0	0	0	0	0	0	0.01	0	0	0	0	0	0	0	0	0.02	0.04	0	0	0.01	0.02	0.39	0.79	below	below
GSE79556	83	0	0	0.01	0.01	0.02	0	0	0	0	0	0	0	0.07	0.19	0.06	0.19	0.25	0.2	0.06	0.95	0.53	1	1	below	below
GSE112067	6	0	0	0	0.33	0	0	0	0	0	1	0	0	0.17	0.17	0.17	0.17	0.33	0.33	0.33	1	0.83	1	1	above	above
GSE67444	70	0	0	0	0	0	0	0	0	0	0	0	0	0	0.01	0.06	0	0.3	0.01	0.06	0.16	0.17	0.73	0.96	below	below
GSE100197	101	0	0.01	0.01	0	0	0	0	0	0	0	0	0	0	0.01	0	0	0.01	0	0	0.01	0	0.62	0.1	below	below
GSE85467;GSE85464	38	0	0.03	0.11	0	0	0	0	0	0	0	0	0	0	0	0	0	0	0	0	0.26	0.13	1	1	below	below
GSE89778;GSE89776	48	0	0	0	0	0	0	0	0	0	0	0	0	0	0	0	0	0	0	0	0	0.06	0.79	1	below	below
GSE66459	21	0	0	0	0	0	0	0	0	0	0	0	0	0	0	0	0	0	0	0	0	0	0.33	1	below	below
GSE107459;GSE107460	126	0	0.02	0.05	0	0	0	0	0	0	0	0	0	0	0	0	0.01	0.36	0	0	0.02	0	0.86	0.98	below	below
GSE66313	54	0	0	0	0.02	0.02	0	0	0	0	0	0	0	0.22	0.07	0.09	0.07	0.41	0.24	0	0.87	0.15	1	0.57	below	below
GSE118570	42	0	0.02	0.21	0	0	0	0	0	0	0	0	0	0.05	0.07	0.1	0.1	0.07	0.02	0.02	0.1	0.1	0.79	1	below	below
GSE83842	23	0	0	0.04	0	0	0	0	0	0	0	0	0	0	0	0	0	0	0	0	0.04	0.91	0.96	1	below	below
GSE99624	48	0	0	0	0	0	0	0	0	0	0	0	0	0	0	0	0	0	0	0	0	0.06	0.35	0.9	below	below
GSE79366	14	0	0.14	0.36	0	0	0	0	0	0	0	0	0	0	0	0	0	0	0	0	0.43	0.29	1	1	below	below
GSE64096	40	0	0	0	0	0	0	0	0	0	0	0	0	0	0	0	0	0	0	0	0.22	0	1	0.1	below	below
GSE99553	83	0	0.22	0.33	0	0	0	0	0	0	0	0	0	0	0	0	0	0	0	0	0	0	0.24	0	below	below
GSE108462	180	0	0.21	0.25	0	0	0	0	0	0	0	0	0	0.3	0.14	0.19	0	0.02	0	0	0.02	0.03	0.17	0.27	below	below
GSE79185	60	0	0	0	0	0	0	0	0	0	0	0	0	0	0	0	0	0	0.05	0.05	0.38	0.43	0.95	0.98	below	below
GSE69633;GSE69636	91	0	0	0	0.18	0.09	0.01	0	0	0	0	0	0	0.46	0.58	0.13	0.51	0.49	0.12	0.05	0.35	0.13	0.58	0.65	below	below
GSE127824	24	0	0.33	0.38	0	0	0	0	0	0	0	0	0	0	0	0	0	0	0	0	0	0	0.79	1	below	below
GSE106556	20	0	0.3	0.3	0	0	0	0	0	0	1	0	0	0	0	0	0	0	0	0	0	0	0.55	1	below	above
GSE68825	142	0	0	0	0	0	0	0	0	0	0	0	0	0.01	0.03	0	0	0	0	0	0.03	0.04	0.51	0.82	below	below
GSE73515;GSE73518	105	0	0	0	0	0	0	0	0	0	0	0	0	0	0	0	0	0.01	0	0	0	0	0.3	0	below	below
GSE102970	47	0	0.6	0.57	0.02	0	0	0	0	0	0	0	0	0	0	0	0.02	0	0	0	0.26	0.02	1	0.55	below	below
GSE67733	12	0	0	0	0	0	0	0	0	0	0	0	0	0	0	0	0	0	0	0	0	0	0.33	0	below	below
GSE103427;GSE103425	24	0	0.04	0	0	0	0	0	0	0	0	0	0	0	0	0	0	0	0	0	0.04	0	1	1	below	below
GSE77348	84	0	0	0	0	0	0	0	0	0	0	0	0	0	0	0	0	0	0	0	0.02	0	0.39	0.73	below	below
GSE61452;GSE61454	60	0	0	0	0	0	0	0	0	0	0	0	0	0.38	0.52	0.4	0.57	0.95	0	0	0.13	0	0.98	0.62	below	above
GSE94063;GSE94282	20	0	0	0	0	0	0	0	0	0	0	0	0	0	0	0	0	0	0	0	0	0	0	0	below	below
GSE52025;GSE53261	62	0	0	0	0	0	0	0	0	0	0	0	0	0	0	0	0	0.02	0	0	0	0	0.58	0.13	below	below
GSE89253;GSE89251	136	0	0	0	0	0	0	0	0	0	0	0	0	0	0	0	0	0	0	0	0.01	0.07	0.98	1	below	below
GSE40699	61	0	0	0	0	0	0	0	0	0	0	0	0	0	0.02	0	0.02	0.07	0	0	0.03	0.02	0.1	0.11	below	below
GSE107737	24	0	0.58	0.46	0	0	0	0	0	0	0	0	0	0	0	0	0	0	0	0	0	0	0.5	1	below	below
GSE73549	92	0	0.09	0.22	0	0	0	0	0	0	0	0	0	0.01	0	0.01	0.02	0.14	0.16	0	0.74	0.15	1	0.99	below	below
GSE103768;GSE103769	57	0	0	0	0	0	0	0	0	0	0	0	0	0	0	0	0	0	0	0	0	0	0.53	0.93	below	below
GSE111396	61	0	0.03	0.03	0	0	0	0	0	0	0	0	0	0	0	0	0	0	0	0	0.02	0	0.98	0.25	below	below
GSE97529	36	0	0.14	0.25	0	0	0	0	0	0	0	0	0	0	0.03	0.03	0.03	0.06	0	0	0.06	0	0.69	0.11	below	below
GSE83944	48	0	0.44	0.33	0	0	0	0	0	0	0	0	0	0	0	0	0	0	0	0	0.08	1	1	1	below	below
GSE100563;GSE100561	12	0	0.08	0	0	0	0	0	0	0	0	0	0	0	0	0	0	0	0	0	0	0	0	0.08	below	below
GSE86829;GSE86833	15	0	0.07	0	0	0	0	0	0	0	0	0	0	0	0	0	0	0	0	0	0.07	0.07	1	0.8	below	below
GSE100653	18	0	0.22	0.17	0	0	0	0	0	0	0	0	0	0.06	0	0	0	0.5	0	0	0.11	0	1	0.11	below	below
GSE60655	36	0	0	0	0	0	0	0	0	0	0	0	0	0	0	0	0	0	0	0	0	0	0.17	0.03	below	below
GSE76503	48	0	0	0	0	0	0	0	0	0	0	0	0	0	0	0	0	0	0	0	0	0.58	1	1	below	below
GSE106089	83	0	0.17	0.28	0	0	0	0	0	0	0	0	0	0	0	0	0	0	0	0	0	0	0.59	0.22	below	below
GSE72867	69	0	0.04	0.03	0	0	0	0	0	0	0	0	0	0	0	0	0	0	0	0	0	0	0.32	0.65	below	below
GSE72120	72	0	0	0	0	0	0	0	0	0	0	0	0	0	0	0	0.04	0.06	0.11	0.11	0.64	0.14	1	1	below	below
GSE111428	6	0	0	0	0.33	0	0	0	0	0	1	0	0	0.17	0.17	0.17	0.17	0.33	0.33	0.33	1	0.83	1	1	above	above
GSE95816	29	0	0.07	0.24	0	0	0	0	0	0	0	0	0	0	0	0	0	0	0	0	0	0	0.48	0.21	below	below
GSE86961	82	0	0	0	0	0	0	0	0	0	0	0	0	0	0	0	0	0	0	0	0.07	0.12	1	1	below	below
GSE82084	35	0	0.11	0.29	0	0	0	0	0	0	0	0	0	0	0	0	0	0	0	0	0.03	0	0.77	0.83	below	below
GSE80468	59	0	0	0	0	0	0	0	0	0	0	0	0	0	0	0	0	0	0	0	0	0.64	0.71	1	below	below
GSE128068;GSE128067	37	0	0.43	0.35	0	0	0	0	0	0	0	0	0	0.03	0.03	0.05	0.59	0.81	0.22	0.19	0.86	0.89	1	1	above	above
GSE73626	18	0	0	0	0	0	0	0	0	0	0	0	0	0	0	0	0	0.06	0	0	0	0	0.22	0	below	below
GSE67485;GSE67477	7	0	0	0	0	0	0	0	0	0	0	0	0	0	0	0	0	0	0	0	0	0	0.29	0.29	below	below
GSE97687	10	0	0	0	0	0	0	0	0	0	0	0	0	0	0	0	0	0	0	0	0	0	0.8	1	below	below
GSE103911	64	0	0.06	0.06	0	0	0	0	0	0	0	0	0	0	0	0	0	0	0	0	0	0	0.19	1	below	below
GSE107352;GSE107353	51	0	0.33	0.51	0	0	0	0	0	0	0	0	0	0	0	0.02	0.43	0.69	0.16	0.16	0.8	0.73	1	1	above	above
GSE104287	47	0	0.04	0.09	0	0	0	0	0	0	0	0	0	0	0	0	0	0	0	0	0	0	0.4	0.91	below	below
GSE63106	62	0	0	0	0	0	0	0	0	0	0	0	0	0	0	0	0	0	0	0	0	0	0.21	0.13	below	below
GSE89400;GSE89401	17	0	0.41	0.76	0	0	0	0	0	0	0	0	0	0	0	0	0	0	0	0	0	0.06	0.53	1	below	above
GSE98224	47	0	0.13	0.21	0	0	0	0	0	0	0	0	0	0	0	0	0	0	0	0	0	0	0.98	0	below	below
GSE72364	12	0	0	0	0	0	0	0	0	0	0	0	0	0	0	0	0	0	0	0	0	0	0	1	below	below
GSE122126	11	0	0.18	0.45	0	0	0	0	0	0	0	0	0	0	0	0	0	0	0.18	0.09	0.36	0.27	0.91	0.91	below	below
GSE103413	66	0	0	0	0	0	0	0	0	0	0	0	0	0.02	0.02	0	0	0.08	0	0	0	0	0.14	0.03	below	below
GSE75196	24	0	0	0	0	0	0	0	0	0	0	0	0	0	0	0	0	0	0	0	0.17	0	1	0.08	below	below
GSE104728;GSE107511	44	0	0.16	0.32	0	0	0	0	0	0.64	0.64	0	0	0	0.02	0.02	0	0.02	0	0	0.02	0	0.45	0.16	below	above
GSE126017	52	0	0.19	0.15	0	0	0	0	0	0	0	0	0	0	0	0	0	0	0	0	0	0	0.9	0.04	below	below
GSE92378	19	0	0	0	0	0	0	0	0	0	0	0	0	0	0	0	0	0	0	0	0	0.16	0.53	0.68	below	below
GSE110778;GSE110780	24	0	0	0	0	0	0	0	0	0	0	0	0	0	0	0	0	0	0	0	0	0	0	0.04	below	below
GSE85845	16	0	0.19	0.19	0	0	0	0	0	0	0	0	0	0	0	0	0	0	0	0	0	0	0.88	1	below	below
GSE110776;GSE110780	24	0	0.08	0.04	0	0	0	0	0	0	0	0	0	0	0	0	0	0	0	0	0	0	0	0.25	below	below
GSE109096;GSE109097	11	0	0.18	0	0	0	0	0	0	0	0	0	0	0	0	0	0	0	0	0	0	0	0	0	below	below
GSE61160	51	0	0	0	0	0	0	0	0	0	0	0	0	0.02	0.04	0	0	0	0	0	0	0	0.04	0.29	below	below
GSE85042	69	0	0	0	0	0	0	0	0	0	0	0	0	0	0	0	0	0	0	0	0	0	0.3	0	below	below
GSE66298;GSE66295	11	0	0	0	0	0	0	0	0	0	0	0	0	0	0	0	0	0	0	0	0	0.18	0.82	1	below	below
GSE106099	30	0	0	0	0	0	0	0	0	0	0	0	0	0	0	0	0	0.03	0	0	0.5	0	1	0.97	below	below
GSE97483;GSE97484	6	0	0	0	0	0	0	0	0	0	0	0	0	0	0	0	0	0	0	0.17	0.5	0.67	0.83	1	below	below
GSE79064	17	0	0	0	0	0	0	0	0	0	0	0	0	0	0	0	0	0	0	0	0	0	0.06	0	below	below
GSE107039;GSE107038	40	0	0	0	0	0	0	0	0	0	0	0	0	0.03	0.1	0.03	0	0	0	0	0.03	0.05	0.8	1	below	below
GSE99716	7	0	0	0	0	0	0	0	0	0	0	0	0	0	0	0	0	0	0	0	0.29	0.86	1	1	below	below
GSE117853;GSE117852	31	0	0	0	0	0	0	0	0	0	0	0	0	0	0	0	0	0.19	0	0	0.23	0.03	1	0.58	below	below
GSE63670;GSE63669	25	0	0	0	0	0	0	0	0	0	0	0	0	0	0	0	0	0	0	0	0	0	0.92	0.84	below	below
GSE71626;GSE71627	15	0	0	0	0	0	0	0	0	0	0	0	0	0	0	0	0	0	0	0	0	0	0.2	0.13	below	below
GSE127828;GSE127829	23	0	0	0	0	0	0	0	0	0	0	0	0	0	0	0	0	0	0	0	0	0	1	0	below	below
GSE112314	22	0	0	0	0	0	0	0	0	0	0	0	0	0	0	0	0	0	0	0	0.14	0	1	1	below	below
GSE68344;GSE79648	24	0	0.12	0.46	0	0	0	0	0	0	0	0	0	0	0.21	0.04	0	0	0	0.08	0.17	0.38	0.88	1	below	below
GSE108058	10	0	0	0	0	0	0	0	0	0	0	0	0	0	0	0	0	0	0	0	0	0	0.6	0	below	below
GSE116754	38	0	0	0	0	0	0	0	0	0	0	0	0	0	0	0	0	0	0	0	0	0	0.08	0.08	below	below
GSE68344;GSE62670	7	0	0	0	0	0	0	0	0	0	0	0	0	0	0	0	0	0	0	0	0	0	1	0.57	below	below
GSE104778	71	0	0.13	0	0.66	0.07	0.08	0.14	0.01	0	0.01	0	0.01	0.11	0.11	0.58	0.11	0.07	0.06	0.2	0.11	0.59	0.31	1	below	above
GSE111165	46	0	0.09	0.17	0	0	0	0	0	0	0	0	0	0	0	0	0	0	0	0	0.04	0.04	0.46	0.5	below	below
GSE85087	46	0	0	0	0	0.02	0.02	0	0	0	0	0	0	1	1	1	0.35	0.2	0.85	0.93	1	1	1	1	above	above
GSE108562;GSE108564	6	0	0	0	0	0	0	0	0	0	0	0	0	0	0	0	0	0	0	0	0	0	0.5	0	below	below
GSE87798;GSE87797	12	0	0	0	0	0	0	0	0	0	0	0	0	0	0	0	0	0	0	0	0	0	0.42	0	below	below
GSE71719	45	0	0.07	0.11	0	0	0	0	0	0	0	0	0	0.09	0.04	0.04	0.04	0.49	0.31	0	0.91	0.13	1	0.89	below	below
GSE74877	24	0	0	0	0	0	0	0	0	0	0	0	0	0	0	0	0	0.04	0	0	0	0.04	0.33	0.04	below	below
GSE77136;GSE77135	21	0	0	0	0	0	0	0	0	0	0	0	0	0	0	0	0	0.05	0	0	0	0	0.48	0	below	below
GSE48472	56	0	0	0	0	0	0	0	0	0	0	0	0	0	0	0.02	0	0	0	0	0	0	0.5	0.59	below	below
GSE97686	9	0	0	0	0	0	0	0	0	0	0	0	0	0	0	0	0	0	0	0	0	0	0	0	below	below
GSE105067;GSE105066	34	0	0	0	0	0	0	0	0	0	0	0	0	0.24	0.21	0.18	0	0	0.12	0.03	0.53	0.38	0.79	1	below	below
GSE100940	24	0	0	0	0	0	0	0	0	0	0	0	0	0	0	0	0	0	0	0	0	0	0	0.33	below	below
GSE109430	34	0	0.15	0.18	0	0	0	0	0	0	0	0	0	0	0	0.03	0	0	0	0	0.03	0.24	0.35	0.85	below	below
GSE100503	13	0	0	0	0	0	0	0	0	0	0	0	0	0.38	0.15	0.08	0	0.38	0	0	1	0	1	0.38	below	below
GSE116300	44	0	0.05	0.61	0	0	0	0	0	0	0	0	0	0	0	0	0	0	0	0	0	0	0.98	0.86	below	above
GSE61446;GSE61454	67	0	0.01	0	0	0	0	0	0	0	0	0	0	0.67	0.66	0.24	0.39	0.93	0	0	0.04	0.01	0.88	0.78	below	above
GSE75133	15	0	0	0	0	0	0	0	0	0	0	0	0	0	0	0	0	0	0	0	0	0	1	0.27	below	below
GSE124565	22	0	0.05	0.05	0	0	0	0	0	0	0	0	0	0	0	0	0	0	0	0	0	0	0.05	0	below	below
GSE120062	38	0	0.05	0.18	0	0	0	0	0	0.03	0.03	0	0	0	0	0	0	0.13	0	0	0	0	0.11	0	below	below
GSE115852	8	0	0	0	0	0	0	0	0	0	0	0	0	0	0	0	0	0	0	0	0	0	0.25	0.12	below	below
GSE73901	35	0	0.17	0.4	0	0	0	0	0	0	0	0	0	0	0	0	0	0	0	0	0	0	0.71	0	below	below
GSE75550;GSE75546	12	0	0	0	0	0	0	0	0	0	0	0	0	0	0	0	0	0	0	0	0	0	1	1	below	below
GSE98938	16	0	0	0	0	0	0	0	0	0	0	0	0	0	0	0	0	0	0	0	0.75	0	1	0.25	below	below
GSE87655	6	0	0	0	0	0	0	0	0	0	0	0	0	0.33	0	0	0	0.17	0	0	0	0	0.33	0	below	below
GSE89474;GSE89472	10	0	0	0.2	0	0	0	0	0	0	0	0	0	0	0	0	0	0	0	0	0	0	1	1	below	below
GSE56598;GSE56596	45	0	0	0	0	0	0	0	0	0	0	0	0	0.07	0.31	0	0	0	0	0	0.07	0	0.89	0.71	below	below
GSE91071;GSE91069	31	0	0.13	0.06	0	0	0	0	0	0	0	0	0	0	0	0	0	0	0	0	0.13	0.1	0.55	0.19	below	below
GSE80243	8	0	0.12	0.12	0	0	0	0	0	0	1	0	0	0	0	0	0	0	0	0	0	0	0.88	0.5	below	above
GSE81308;GSE81309	18	0	0.06	0.17	0	0	0	0	0	0	0	0	0	0	0	0	0	0	0	0	0	0	0.44	0.39	below	below
GSE103006;GSE103008	24	0	0.17	0.08	0	0	0	0	0	0	0	0	0	0	0	0	0	0	0	0	0	0	0.25	1	below	below
GSE85647;GSE85649	23	0	0.13	0.35	0	0	0	0	0	0	0	0	0	0.04	0.04	0.04	0.04	0.13	0.22	0.13	0.83	0.7	1	1	above	below
GSE83933	39	0	0.23	0.23	0	0	0	0	0	0	0	0	0	0.05	0	0.08	0.15	0.15	0	0	0.18	0.33	0.51	0.59	below	below
GSE80241	16	0	0	0	0	0	0	0	0	0	0	0	0	0.19	0.12	0.12	0	0	0	0.12	0	0.44	0.12	1	below	below
GSE90060	34	0	0	0	0	0	0	0	0	0	0	0	0	0.03	0.06	0.12	0	0	0	0	0.03	0	0.85	0.5	below	below
GSE105798	11	0	0.36	0.64	0	0	0	0	0	0	0	0	0	0	0	0	0	0	0	0	0	0	0.18	0	below	above
GSE79100	31	0	0	0	0	0	0	0	0	0	0	0	0	0	0	0	0	0	0	0	0	0	0.06	0.06	below	below
GSE70737;GSE70739	24	0	0	0	0	0	0	0	0	0	0	0	0	0	0	0	0	0	0	0	0	0	0.58	1	below	below
GSE81211	12	0	0	0	0	0	0	0	0	0	0	0	0	0	0	0	0	0	0	0.08	0.17	0.08	1	1	below	below
GSE118260	20	0	0.1	0.2	0	0	0	0	0	0	0	0	0	0	0	0	0	0	0.05	0	0.55	0.3	1	1	below	below
GSE98203	86	0	0	0	0.48	0	0	0	0	0	0	0	0	0	0	0	0.01	0.08	0	0	0	0.01	0.77	0.99	below	below
GSE115399	12	0	0.75	0.92	0	0	0	0	0	0	0	0	0	0	0	0	0	0	0	0	0	0	0.08	0	below	above
GSE61657;GSE61461	20	0	0	0	0	0	0	0	0	0	0	0	0	0	0	0	0.15	0.2	0.2	0.2	0.2	0.2	0.65	0.9	below	below
GSE81438	22	0	0	0	0	0	0	0	0	0	0	0	0	0.05	0.05	0.09	0	0	0.27	0	0.77	0.18	1	0.86	below	below
GSE94462	16	0	0.06	0.25	0	0	0	0	0	0	0	0	0	0	0	0.06	0.25	0.12	0	0	0.19	0.06	0.94	0.94	below	below
GSE84743;GSE84745	48	0	0.02	0.02	0.02	0.02	0	0	0	0	0	0	0	0.08	0.06	0.12	0.33	0.48	0.04	0.02	0.4	0.04	1	0.4	below	below
GSE113061	8	0	0	0	0	0	0	0	0	0	0	0	0	0	0	0	0	0	0	0	0.25	0.62	1	1	below	below
GSE75434	18	0	0	0	0	0	0	0	0	0	0	0	0	0	0	0	0	0	0.11	0	0.17	0.28	0.72	1	below	below
GSE66564;GSE66562	23	0	0	0	0	0	0	0	0	0	0	0	0	0	0	0	0.09	0.04	0	0	0.09	0	0.83	0.91	below	below
GSE73950;GSE73948	26	0	0	0	0	0	0	0	0	0	0	0	0	0	0	0	0	0	0	0	0.08	0	0.88	0.65	below	below
GSE71825	12	0	0	0	0	0	0	0	0	0	0	0	0	0	0	0	0	0	0	0	0	0	0.17	0.75	below	below
GSE67419	24	0	0	0	0	0	0	0	0	0	0	0	0	0	0	0	0	0	0	0	0	0	0	0	below	below
GSE81846	16	0	0	0	0	0	0	0	0	0	0	0	0	0.19	0.06	0	0	0	0	0	0.12	0.25	1	1	below	below
GSE74609	9	0	0	0	0	0	0	0	0	0	0	0	0	0	0	0	0	0	0	0	0	0	1	0.11	below	below
GSE69636;GSE69634	11	0	0	0	0.91	0.36	0.09	0	0	0	0	0	0	1	0.82	0.91	0.91	1	0.82	0.45	1	0.91	1	1	above	above
GSE98813;GSE98815	35	0	0.37	0.46	0	0	0	0	0	0	0	0	0	0	0	0	0	0	0	0	0.03	0.17	0.8	0.94	below	below
GSE107226	12	0	0	0	0	0	0	0	0	0	0	0	0	0	0	0	0	0	0	0	0.42	0	1	1	below	below
GSE59038	23	0	0	0	0	0	0	0	0	0	0	0	0	0.65	0.7	0.35	0.13	0.09	0	0	0.09	0.04	0.96	0.65	below	above
GSE83379	17	0	0	0	0	0	0	0	0	0	0	0	0	0	0	0	0	0	0	0	0	0.29	0.18	1	below	below
GSE65058;GSE65057	23	0	0.09	0.04	0	0	0	0	0	0	0	0	0	0	0	0	0	0	0	0	0	0	0.17	0.17	below	below
GSE108423	20	0	0.15	0.15	0	0	0	0	0	0	0	0	0	0	0	0	0	0	0	0	0	0	0.2	0.1	below	below
GSE47915	8	0	0	0	0	0	0	0	0	0	0	0	0	0	0	0.12	0	0	0	0	0.12	0.12	1	1	below	below
GSE81228;GSE81224	20	0	0.05	0.1	0	0	0	0	0	0	0	0	0	0.05	0.05	0.05	0	0	0	0	0	0	0.25	0.15	below	below
GSE80794	12	0	0	0	0	0	0	0	0	0	0	0	0	0	0	0	0	0.08	0	0	0	0	0	0.5	below	below
GSE103010	5	0	0	0.2	0	0	0	0	0	0	0	0	0	0	0	0	0	0	0	0	0	0	1	1	below	below
GSE69118	7	0	0	0	0	0	0	0	0	0	0	0	0	0	0	0	0	0	0	0	0	1	1	1	below	below
GSE100134;GSE100249	24	0	0.04	0	0	0	0	0	0	0	0	0	0	0	0	0	0	0	0	0	0	0	0	1	below	below
GSE42308;GSE42310	6	0	0	0	0	0	0	0	0	0	0	0	0	0	0	0	0	0	0	0	0	1	0.17	1	below	below
GSE92577;GSE92580	12	0	0.08	0.08	0	0	0	0	0	0	0	0	0	0	0	0	0	0	0.08	0.08	0.25	0.08	1	0.83	below	below
GSE49618	21	0	0.05	0	0	0	0	0	0	0	0	0	0	0	0	0.05	0	0	0	0	0	0.1	0.43	0.95	below	below
GSE70478;GSE72338	38	0	0	0	0	0	0	0	0	0	0	0	0	0	0	0	0	0	0	0	0	0	0.03	0	below	below
GSE78875	36	0	0.11	0.39	0	0	0	0	0	0	0	0	0	0	0	0	0	0	0	0.03	0.03	0.44	0.92	1	below	below
GSE71525;GSE71523	22	0	0	0	0	0	0	0	0	0	0	0	0	0	0.05	0.14	0	0	0	0	0	0.27	0.95	1	below	below
GSE97853	8	0	0	0	0	0	0	0	0	0	0	0	0	0	0	0	0	0	0	0	0	0.62	1	1	below	below
GSE89649;GSE89648	12	0	0	0	0	0	0	0	0	0	0	0	0	0	0	0	0	0	0	0	0.5	0.83	1	1	below	below
GSE102994;GSE102996	22	0	0.05	0.05	0	0	0	0	0	0	0	0	0	0.27	0.14	0	0	0	0	0	0.09	0	0.55	0.18	below	below
GSE76372	9	0	0.56	0.56	0	0	0	0	0	0	0	0	0	0	0	0	0	0	0	0	0	0	0.89	0.67	below	below
GSE67351;GSE67349	6	0	0	0	0	0	0	0	0	0	0	0	0	0	0.67	0.83	0	0	0	0	0	0	0	1	below	above
GSE101658	15	0	0	0	0	0	0	0	0	0	0	0	0	0	0	0	0	0	0	0	0	0	0.93	1	below	below
GSE74797	8	0	0	0	0.88	1	0	0	0	0	0	0	0	1	1	1	1	1	1	1	1	1	1	1	above	above
GSE88940	19	0	0	0	0	0	0	0	0	0	0	0	0	0.05	0.05	0.05	0	0.05	0.11	0.05	0.74	0.32	1	1	below	below
GSE81006;GSE81008	12	0	0.58	0.5	0	0	0	0	0	0	0	0	0	0	0	0	0	0	0	0	0	1	0.75	1	below	below
GSE77201;GSE77206	5	0	0	0	0	0	0	0	0	0	0	0	0	0	0	0	0	0	0	0	0	0	1	0.4	below	below
GSE52980;GSE67097	13	0	0	0	0	0	0	0	0	0	0	0	0	0	0	0	0	0.08	0	0	0	0	0.38	0.92	below	below
GSE80969	12	0	0.5	0.67	0	0	0	0	0	0	0	0	0	0	0	0	0	0	0	0	0	0.42	0.75	1	below	above
GSE95761	6	0	0.5	0.17	0	0	0	0	0	0	0	0	0	0	0	0	0	0	0	0	0	0.67	0.83	1	below	below
GSE116992	7	0	0	0.57	0	0	0	0	0	0	0	0	0	0	0	0	0	0	0	0	0	0	1	1	below	below
GSE71458;GSE71457	9	0	0	0.11	0	0	0	0	0	0	0	0	0	0	0	0	0	0	0	0	0	0	0.89	1	below	below
GSE38240;GSE38242	12	0	0	0	0	0	0	0	0	0	0	0	0	0	0	0	0	0	0	0	0	0	0.25	0.67	below	below
GSE93589	9	0	0	0	0	0	0	0	0	0	0	0	0	0	0	0	0	0	0	0	0	0	0.44	0.67	below	below
GSE81794;GSE81790	14	0	0.14	0.14	0	0	0	0	0	0	0	0	0	0.07	0.07	0.07	0	0.36	0	0	0.21	0.29	0.64	0.86	below	below
GSE95036	10	0	0	0	0	0	0	0	0	0	0	0	0	0	0	0	0	0	0	0	0.1	0	0.8	0.1	below	below
GSE77797	18	0	0	0	0	0	0	0	0	0	0	0	0	0	0	0	0	0	0	0	0	0	0.06	0.11	below	below
GSE67351;GSE67350	6	0	0	0	0	0	0	0	0	0	0	0	0	0.17	0.83	0.83	0	0	0	0	0	0	0	1	below	above
GSE86402	6	0	0	0	0	0	0	0	0	0	0	0	0	0	0	0	0	0	0	0	0	0.83	0.83	1	below	below
GSE80226;GSE81025	6	0	0	0	0	0	0	0	0	0	1	0	0	0	0	0	0	0	0	0	0	1	1	1	below	above
GSE108785;GSE108815	6	0	0	0	0	0	0	0	0	0	0	0	0	0	0	0	0	0	0	0	0	0	0.5	0.5	below	below
GSE62177;GSE62178	6	0	0	0	0	0	0	0	0	0	0	0	0	0.17	0.17	0	0	0	0	0	0	0	0	0.83	below	below
GSE69852	6	0	0	0	0	0	0	0	0	0	0	0	0	0	0	0	0	0	0	0	0	0.17	0.83	1	below	below
GSE62929	15	0	0	0	0	0	0	0	0	0	0	0	0	0	0	0	0	0	0	0.2	0.13	0.2	0.33	0.8	below	below
GSE78277;GSE78279	6	0	0	0.67	0	0	0	0	0	0	0	0	0	0	0	0	0	0	0	0	0.17	0.17	0.83	0.83	below	above
