# Supplementary material for: Human methylome variation across Infinium 450K data on the Gene Expression Omnibus
Source: NAR Genom Bioinform. 2021 Apr 22;3(2):lqab025. doi: 10.1093/nargab/lqab025 (PMC8061458; doi:10.1093/nargab/lqab025)
Supplement: lqab025_Supplemental_Files [file lqab025_supplemental_files.zip › table-s8_14k-highvar_7nct.xlsx]

## Sheet: supptable8_14k-highvar_7nct
Table S8. Characteristics of 14,000 DNAm array CpG probes (rows) with recurrent high and tissue-specific variances (2,000 probes per tissue, tissues: adipose, blood, brain, buccal, liver, nasal, and sperm). Column 1 is the tissue group. Column 2 is the probe ID. Columns 3-6 are the Beta-value median, mean, variance, and standard deviations across samples for the tissue. Column 7 is the chromosome…
tissue	cgid	median	mean	var	sd	chr	pos	strand	Type	Islands_Name	Relation_to_Island	UCSC_RefGene_Name	UCSC_RefGene_Accession	UCSC_RefGene_Group
adipose	cg00149537	0.753	0.756	0.008	0.087	chr1	9409810	-	I		OpenSea	SPSB1	NM_025106	5'UTR
adipose	cg01413848	0.862	0.851	0.007	0.081	chr1	3081226	-	I	chr1:3080934-3081292	Island	PRDM16;PRDM16	NM_022114;NM_199454	Body;Body
adipose	cg01772149	0.602	0.619	0.017	0.129	chr1	3038216	-	I	chr1:3038067-3038343	Island	PRDM16;PRDM16	NM_022114;NM_199454	Body;Body
adipose	cg10096873	0.123	0.152	0.007	0.084	chr1	92546470	+	I	chr1:92545819-92546480	Island	BTBD8	NM_183242	Body
adipose	cg10622019	0.732	0.729	0.009	0.092	chr1	4221485	-	I	chr1:4221387-4221672	Island
adipose	cg10703826	0.256	0.265	0.008	0.089	chr1	119532116	+	I	chr1:119531991-119532196	Island	TBX15;TBX15	NM_152380;NM_152380	1stExon;5'UTR
adipose	cg14038482	0.772	0.775	0.008	0.089	chr1	8384484	+	I	chr1:8384387-8384719	Island	SLC45A1	NM_001080397	1stExon
adipose	cg15930240	0.575	0.571	0.011	0.105	chr1	153749015	-	I	chr1:153747655-153748698	S_Shore	SLC27A3	NM_024330	Body
adipose	cg18273417	0.316	0.307	0.007	0.081	chr1	153518418	-	I		OpenSea	S100A4;S100A4	NM_019554;NM_002961	TSS200;TSS200
adipose	cg18533397	0.157	0.179	0.007	0.086	chr1	110186005	-	I	chr1:110185961-110186164	Island
adipose	cg19025786	0.737	0.738	0.012	0.108	chr1	2206662	-	I		OpenSea	SKI	NM_003036	Body
adipose	cg19924619	0.202	0.211	0.006	0.08	chr1	165323692	-	I	chr1:165323486-165323811	Island	LMX1A	NM_177398	Body
adipose	cg20163085	0.728	0.732	0.011	0.103	chr1	10510396	-	I		OpenSea	CORT;APITD1	NM_001302;NM_198544	Body;Body
adipose	cg23677911	0.729	0.722	0.009	0.093	chr1	230256394	-	I		OpenSea	GALNT2	NM_004481	Body
adipose	cg23848152	0.766	0.756	0.009	0.094	chr1	145211389	+	I	chr1:145208944-145210075	S_Shore	NOTCH2NL	NM_203458	5'UTR
adipose	cg24434800	0.408	0.402	0.008	0.087	chr1	119542295	-	I	chr1:119543056-119543454	N_Shore
adipose	cg25340966	0.252	0.264	0.01	0.102	chr1	119532195	-	I	chr1:119531991-119532196	Island	TBX15	NM_152380	TSS200
adipose	cg25362585	0.625	0.637	0.018	0.135	chr1	3320431	+	I	chr1:3321269-3322310	N_Shore	PRDM16;PRDM16	NM_022114;NM_199454	Body;Body
adipose	cg25407979	0.358	0.365	0.013	0.115	chr1	204256846	+	I		OpenSea	PLEKHA6	NM_014935	5'UTR
adipose	cg00035316	0.24	0.254	0.008	0.087	chr2	176993017	+	I	chr2:176992950-176993186	Island	HOXD8	NM_019558	TSS1500
adipose	cg02565132	0.83	0.82	0.007	0.085	chr2	109559473	-	I	chr2:109558965-109559186	S_Shore	EDAR	NM_022336	5'UTR
adipose	cg04316624	0.47	0.465	0.008	0.092	chr2	177036809	+	I	chr2:177036254-177037213	Island	HOXD3	NM_006898	Body
adipose	cg04688351	0.128	0.146	0.007	0.083	chr2	223154140	-	I	chr2:223155726-223156154	N_Shore	PAX3;PAX3;PAX3;PAX3;PAX3;PAX3	NM_181458;NM_181461;NM_181459;NM_181460;NM_181457;NM_001127366	Body;Body;Body;Body;Body;Body
adipose	cg05669418	0.346	0.358	0.011	0.104	chr2	177022962	-	I	chr2:177024501-177025692	N_Shore
adipose	cg05864326	0.586	0.573	0.018	0.136	chr2	177030150	-	I	chr2:177029413-177029941	S_Shore	HOXD3	NM_006898	5'UTR
adipose	cg07873325	0.759	0.765	0.007	0.085	chr2	88355771	+	I	chr2:88354840-88355574	S_Shore	KRCC1	NM_016618	TSS1500
adipose	cg08079908	0.228	0.244	0.007	0.082	chr2	176997277	+	I	chr2:176993479-176995557	S_Shore
adipose	cg08781325	0.067	0.096	0.008	0.088	chr2	26521777	-	I		OpenSea
adipose	cg08980304	0.62	0.626	0.01	0.097	chr2	3697378	+	I	chr2:3698659-3698875	N_Shore
adipose	cg09385093	0.228	0.251	0.01	0.099	chr2	119607885	+	I	chr2:119607378-119607910	Island
adipose	cg10393811	0.421	0.427	0.009	0.094	chr2	176983927	+	I	chr2:176982107-176982402	S_Shore	HOXD10	NM_002148	Body
adipose	cg11597131	0.33	0.347	0.01	0.1	chr2	176988939	-	I	chr2:176989337-176989587	N_Shore	HOXD9	NM_014213	3'UTR
adipose	cg13407169	0.558	0.57	0.009	0.096	chr2	74731413	-	I	chr2:74729399-74731166	S_Shore	LOC151534;LBX2	NR_024606;NM_001009812	Body;TSS1500
adipose	cg14252236	0.678	0.682	0.011	0.107	chr2	143784002	-	I		OpenSea	KYNU	NM_003937	Body
adipose	cg15100426	0.239	0.246	0.008	0.087	chr2	219187432	+	I	chr2:219187653-219188251	N_Shore	PNKD;PNKD	NM_022572;NM_015488	TSS1500;Body
adipose	cg16326123	0.817	0.815	0.008	0.089	chr2	240015886	-	I		OpenSea	HDAC4	NM_006037	Body
adipose	cg19308375	0.374	0.381	0.01	0.099	chr2	228324937	-	I		OpenSea
adipose	cg20389472	0.092	0.117	0.007	0.084	chr2	171568526	+	I	chr2:171568322-171568867	Island
adipose	cg25849196	0.314	0.312	0.007	0.083	chr2	175198280	+	I	chr2:175199463-175202639	N_Shore
adipose	cg26381970	0.827	0.819	0.007	0.081	chr2	241326952	-	I		OpenSea
adipose	cg26425256	0.25	0.26	0.007	0.085	chr2	119611362	+	I	chr2:119611296-119611881	Island
adipose	cg26990102	0.268	0.285	0.011	0.105	chr2	119606746	-	I	chr2:119606569-119606826	Island	EN1	NM_001426	TSS1500
adipose	cg27169860	0.475	0.504	0.016	0.125	chr2	66218712	+	I		OpenSea
adipose	cg02524983	0.447	0.462	0.023	0.15	chr3	188012918	+	I		OpenSea	LPP;LPP;LPP	NM_001167672;NM_001167671;NM_005578	5'UTR;5'UTR;5'UTR
adipose	cg03387092	0.662	0.673	0.011	0.106	chr3	123493248	-	I		OpenSea	MYLK;MYLK;MYLK;MYLK	NM_053028;NM_053025;NM_053027;NM_053026	Body;Body;Body;Body
adipose	cg04246526	0.661	0.664	0.013	0.112	chr3	43033200	-	I		OpenSea	FAM198A	NM_001129908	Body
adipose	cg08986653	0.124	0.153	0.009	0.097	chr3	40498475	+	I	chr3:40498639-40499260	N_Shore	RPL14;RPL14	NM_001034996;NM_003973	TSS1500;TSS1500
adipose	cg09677287	0.783	0.783	0.007	0.085	chr3	42815903	+	I	chr3:42814567-42814893	S_Shore	CCDC13	NM_144719	TSS1500
adipose	cg12120750	0.195	0.216	0.008	0.091	chr3	11592700	+	I		OpenSea	ATG7;ATG7;ATG7	NM_001136031;NM_001144912;NM_006395	Body;Body;Body
adipose	cg14975798	0.651	0.644	0.01	0.098	chr3	111835839	+	I		OpenSea	C3orf52	NM_024616	3'UTR
adipose	cg15431659	0.455	0.459	0.011	0.104	chr3	194901357	+	I		OpenSea	C3orf21	NM_152531	Body
adipose	cg16705744	0.401	0.39	0.009	0.096	chr3	27756039	+	I	chr3:27756212-27756422	N_Shore
adipose	cg18337363	0.562	0.565	0.01	0.1	chr3	52569053	-	I	chr3:52570475-52570842	N_Shore	NT5DC2;NT5DC2;NT5DC2	NM_022908;NM_022908;NM_001134231	5'UTR;1stExon;TSS1500
adipose	cg20299697	0.677	0.687	0.009	0.096	chr3	138069423	+	I	chr3:138066795-138067854	S_Shore	MRAS;MRAS	NM_012219;NM_001085049	5'UTR;5'UTR
adipose	cg20743134	0.39	0.408	0.016	0.125	chr3	69061356	+	I	chr3:69062159-69063190	N_Shore	C3orf64	NM_173654	5'UTR
adipose	cg21107573	0.517	0.527	0.015	0.121	chr3	64384431	-	I		OpenSea
adipose	cg22122410	0.178	0.202	0.01	0.098	chr3	128212269	+	I	chr3:128205495-128212274	Island	GATA2	NM_032638	TSS1500
adipose	cg25336332	0.208	0.218	0.01	0.101	chr3	24537309	+	I	chr3:24535844-24537436	Island	THRB;THRB;THRB	NM_001128177;NM_001128176;NM_000461	TSS1500;TSS1500;TSS1500
adipose	cg26263234	0.179	0.196	0.008	0.09	chr3	26666060	-	I	chr3:26665950-26666164	Island	LRRC3B	NM_052953	5'UTR
adipose	cg26436136	0.622	0.621	0.009	0.095	chr3	182970675	+	I	chr3:182971429-182972635	N_Shore	MCF2L2;B3GNT5	NM_015078;NM_032047	Body;TSS1500
adipose	cg01462545	0.256	0.267	0.009	0.096	chr4	42401242	-	I	chr4:42399152-42400802	S_Shore	SHISA3	NM_001080505	Body
adipose	cg02725370	0.193	0.222	0.012	0.109	chr4	111551829	-	I	chr4:111553079-111554210	N_Shore	PITX2;PITX2	NM_153426;NM_153427	Body;Body
adipose	cg05551114	0.607	0.611	0.014	0.119	chr4	15376116	+	I		OpenSea	C1QTNF7;C1QTNF7	NM_001135170;NM_001135171	Body;TSS200
adipose	cg07658508	0.411	0.414	0.017	0.13	chr4	973177	-	I		OpenSea	SLC26A1	NM_134425	3'UTR
adipose	cg11566394	0.33	0.344	0.013	0.112	chr4	4856709	+	I	chr4:4858389-4858893	N_Shore
adipose	cg12999318	0.761	0.762	0.01	0.101	chr4	85490817	+	I		OpenSea
adipose	cg14872952	0.408	0.407	0.011	0.105	chr4	4867164	-	I	chr4:4867386-4867673	N_Shore
adipose	cg00129563	0.283	0.296	0.012	0.109	chr5	122434853	+	I	chr5:122433878-122435551	Island	PRDM6	NM_001136239	Body
adipose	cg01196322	0.377	0.381	0.009	0.095	chr5	122435202	+	I	chr5:122433878-122435551	Island	PRDM6	NM_001136239	Body
adipose	cg07459121	0.721	0.718	0.013	0.116	chr5	1092793	-	I	chr5:1093579-1093837	N_Shore	SLC12A7	NM_006598	Body
adipose	cg11329449	0.85	0.832	0.007	0.083	chr5	171765986	-	I	chr5:171766422-171766826	N_Shore	SH3PXD2B	NM_001017995	Body
adipose	cg11791960	0.586	0.592	0.011	0.106	chr5	178667819	+	I		OpenSea	ADAMTS2;ADAMTS2	NM_021599;NM_014244	Body;Body
adipose	cg12887985	0.367	0.364	0.011	0.103	chr5	43020716	-	I	chr5:43017968-43018668	S_Shelf
adipose	cg13276570	0.826	0.812	0.009	0.096	chr5	10567643	-	I	chr5:10562816-10565680	S_Shore	ANKRD33B	NM_001164440	Body
adipose	cg15831743	0.22	0.241	0.007	0.083	chr5	122421924	-	I	chr5:122424337-122424539	N_Shelf
adipose	cg18440230	0.499	0.511	0.014	0.12	chr5	172305889	+	I		OpenSea	ERGIC1	NM_001031711	Body
adipose	cg18745317	0.719	0.719	0.008	0.087	chr5	81063103	+	I		OpenSea
adipose	cg21046148	0.154	0.18	0.007	0.082	chr5	72731905	-	I	chr5:72731821-72732061	Island
adipose	cg23491790	0.83	0.821	0.007	0.085	chr5	1053774	-	I	chr5:1053544-1053807	Island	SLC12A7	NM_006598	Body
adipose	cg01784721	0.591	0.625	0.01	0.1	chr6	119402498	+	I	chr6:119399091-119400223	S_Shelf	FAM184A	NM_001100411	5'UTR
adipose	cg06122871	0.496	0.487	0.009	0.093	chr6	85476210	-	I	chr6:85472702-85474132	S_Shelf
adipose	cg09319194	0.05	0.075	0.007	0.082	chr6	122793185	-	I	chr6:122792758-122793091	S_Shore	PKIB;PKIB;SERINC1	NM_181794;NM_181794;NM_020755	1stExon;5'UTR;TSS1500
adipose	cg09676575	0.694	0.71	0.009	0.093	chr6	153003705	+	I		OpenSea
adipose	cg11797364	0.7	0.699	0.012	0.109	chr6	436969	-	I		OpenSea
adipose	cg13394216	0.622	0.64	0.012	0.109	chr6	1635808	-	I		OpenSea	GMDS	NM_001500	Body
adipose	cg13567392	0.737	0.742	0.008	0.089	chr6	105726132	+	I		OpenSea	PREP	NM_002726	Body
adipose	cg15977685	0.658	0.651	0.009	0.095	chr6	168743593	-	I		OpenSea
adipose	cg16323293	0.528	0.523	0.014	0.12	chr6	163612985	+	I		OpenSea	PACRG;PACRG;PACRG	NM_152410;NM_001080378;NM_001080379	Body;Body;Body
adipose	cg18932158	0.655	0.677	0.009	0.092	chr6	33248279	-	I	chr6:33244677-33245554	S_Shelf	WDR46;WDR46	NM_005452;NM_001164267	Body;Body
adipose	cg21493786	0.766	0.786	0.008	0.091	chr6	21709793	+	I		OpenSea	FLJ22536	NR_015410	Body
adipose	cg23271099	0.671	0.675	0.012	0.111	chr6	43149472	-	I	chr6:43149736-43150009	N_Shore	CUL9	NM_015089	TSS1500
adipose	cg23776522	0.822	0.82	0.008	0.088	chr6	32010333	-	I		OpenSea	TNXB;TNXB	NM_032470;NM_019105	Body;Body
adipose	cg03834767	0.661	0.648	0.012	0.11	chr7	90794392	+	I		OpenSea	CDK14	NM_012395	3'UTR
adipose	cg05342467	0.702	0.719	0.011	0.107	chr7	2029732	+	I	chr7:2029116-2029326	S_Shore	MAD1L1;MAD1L1;MAD1L1	NM_003550;NM_001013837;NM_001013836	Body;Body;Body
adipose	cg07180538	0.654	0.66	0.011	0.106	chr7	4786899	-	I	chr7:4786761-4786987	Island	FOXK1	NM_001037165	Body
adipose	cg08613122	0.588	0.588	0.009	0.095	chr7	597568	-	I	chr7:599089-599327	N_Shore	PRKAR1B;PRKAR1B;PRKAR1B;PRKAR1B;PRKAR1B;PRKAR1B	NM_001164759;NM_001164762;NM_001164758;NM_001164760;NM_001164761;NM_002735	Body;Body;Body;Body;Body;Body
adipose	cg09159452	0.55	0.552	0.01	0.1	chr7	2609861	-	I		OpenSea	IQCE;IQCE	NM_001100390;NM_152558	Body;Body
adipose	cg09630706	0.646	0.664	0.012	0.108	chr7	229695	-	I	chr7:231272-231539	N_Shore	FAM20C	NM_020223	Body
adipose	cg09883849	0.573	0.587	0.01	0.099	chr7	12510863	+	I		OpenSea
adipose	cg10030512	0.786	0.785	0.011	0.104	chr7	2656424	-	I		OpenSea
adipose	cg10532908	0.701	0.699	0.011	0.106	chr7	142555548	+	I	chr7:142551879-142553186	S_Shelf	EPHB6	NM_004445	5'UTR
adipose	cg10678266	0.261	0.268	0.007	0.083	chr7	24614348	+	I		OpenSea	MPP6	NM_016447	5'UTR
adipose	cg13197283	0.567	0.594	0.018	0.134	chr7	152433782	-	I		OpenSea
adipose	cg13588054	0.053	0.077	0.007	0.083	chr7	126892578	+	I	chr7:126891300-126894205	Island	GRM8	NM_001127323	TSS200
adipose	cg13720395	0.805	0.78	0.009	0.092	chr7	75957902	+	I	chr7:75958865-75959074	N_Shore	YWHAG	NM_012479	3'UTR
adipose	cg18733230	0.66	0.657	0.018	0.135	chr7	4763182	+	I	chr7:4764684-4765252	N_Shore	FOXK1	NM_001037165	Body
adipose	cg19033943	0.858	0.855	0.007	0.081	chr7	1140782	+	I	chr7:1141229-1141545	N_Shore	C7orf50;C7orf50;C7orf50	NM_001134395;NM_032350;NM_001134396	Body;Body;Body
adipose	cg22100274	0.691	0.697	0.011	0.104	chr7	596062	+	I	chr7:596051-596371	Island	PRKAR1B;PRKAR1B;PRKAR1B;PRKAR1B;PRKAR1B;PRKAR1B	NM_001164759;NM_001164762;NM_001164758;NM_001164760;NM_001164761;NM_002735	Body;Body;Body;Body;Body;Body
adipose	cg22202558	0.274	0.28	0.006	0.08	chr7	101500303	+	I		OpenSea	CUX1;CUX1;CUX1	NM_181500;NM_181552;NM_001913	Body;Body;Body
adipose	cg22415591	0.442	0.416	0.009	0.094	chr7	2282346	-	I	chr7:2281362-2282105	S_Shore	FTSJ2;NUDT1;NUDT1;NUDT1;NUDT1;NUDT1;NUDT1;NUDT1	NM_013393;NM_198952;NM_002452;NM_198954;NM_198949;NM_198950;NM_198948;NM_198953	TSS1500;5'UTR;5'UTR;TSS200;5'UTR;5'UTR;5'UTR;TSS200
adipose	cg25142340	0.22	0.212	0.007	0.085	chr7	155299624	-	I	chr7:155302253-155303158	N_Shelf	CNPY1	NM_001103176	Body
adipose	cg27092935	0.618	0.632	0.009	0.095	chr7	100744067	-	I		OpenSea
adipose	cg02694884	0.741	0.736	0.011	0.103	chr8	99411691	-	I		OpenSea
adipose	cg04597393	0.311	0.328	0.018	0.134	chr8	142276533	+	I		OpenSea
adipose	cg05066959	0.785	0.766	0.013	0.112	chr8	41519308	-	I		OpenSea	ANK1;ANK1;ANK1;ANK1;ANK1;ANK1;ANK1;MIR486;ANK1	NM_020476;NM_020478;NM_001142445;NM_020475;NM_020480;NM_020477;NM_001142446;NR_030161;NM_000037	Body;Body;Body;Body;Body;Body;Body;TSS1500;Body
adipose	cg07538339	0.258	0.268	0.007	0.085	chr8	93107298	-	I		OpenSea	RUNX1T1;RUNX1T1	NM_175635;NM_175635	5'UTR;1stExon
adipose	cg11459266	0.712	0.712	0.012	0.107	chr8	1183511	-	I	chr8:1185092-1185445	N_Shore
adipose	cg13347354	0.689	0.697	0.013	0.115	chr8	42269559	+	I	chr8:42268436-42268759	S_Shore
adipose	cg23164982	0.082	0.114	0.008	0.09	chr8	65286329	-	I	chr8:65286067-65286659	Island
adipose	cg13826264	0.523	0.545	0.013	0.112	chr9	125240147	-	I		OpenSea	OR1J1	NM_001004451	1stExon
adipose	cg14003627	0.744	0.74	0.008	0.092	chr9	123204555	+	I		OpenSea	CDK5RAP2;CDK5RAP2	NM_001011649;NM_018249	Body;Body
adipose	cg14284797	0.554	0.567	0.01	0.099	chr9	136545056	+	I		OpenSea	SARDH;SARDH	NM_001134707;NM_007101	Body;Body
adipose	cg14384303	0.716	0.714	0.009	0.095	chr9	137186686	-	I		OpenSea
adipose	cg14517743	0.342	0.341	0.008	0.087	chr9	124889019	-	I	chr9:124888949-124889382	Island
adipose	cg14636575	0.708	0.702	0.011	0.105	chr9	2241256	-	I	chr9:2241337-2241659	N_Shore
adipose	cg21215550	0.371	0.391	0.013	0.114	chr9	969544	-	I	chr9:969529-973276	Island
adipose	cg01391063	0.631	0.628	0.012	0.111	chr10	134645978	+	I		OpenSea
adipose	cg03311684	0.318	0.339	0.017	0.13	chr10	119293360	+	I	chr10:119293917-119297675	N_Shore	EMX2OS	NR_002791	Body
adipose	cg03330490	0.219	0.228	0.007	0.083	chr10	94452236	+	I	chr10:94452200-94452428	Island	HHEX	NM_002729	Body
adipose	cg10595547	0.452	0.448	0.01	0.1	chr10	119310911	+	I	chr10:119311204-119312104	N_Shore
adipose	cg12327866	0.603	0.601	0.021	0.145	chr10	1939663	+	I		OpenSea
adipose	cg13166642	0.466	0.475	0.013	0.115	chr10	134645995	+	I		OpenSea
adipose	cg14726769	0.134	0.153	0.006	0.08	chr10	65224694	+	I	chr10:65224870-65225887	N_Shore	JMJD1C;LOC84989	NM_032776;NR_027182	Body;TSS1500
adipose	cg17384647	0.298	0.303	0.008	0.09	chr10	88717435	+	I		OpenSea	MMRN2;SNCG	NM_024756;NM_003087	TSS200;TSS1500
adipose	cg17504591	0.755	0.748	0.01	0.101	chr10	133945918	-	I	chr10:133948325-133948677	N_Shelf	JAKMIP3	NM_001105521	Body
adipose	cg23983136	0.686	0.684	0.019	0.138	chr10	88768846	+	I	chr10:88769434-88769657	N_Shore	AGAP11	NM_133447	Body
adipose	cg25946646	0.519	0.534	0.012	0.108	chr10	88628344	-	I		OpenSea	BMPR1A	NM_004329	5'UTR
adipose	cg04672275	0.743	0.738	0.008	0.088	chr11	3160193	+	I		OpenSea	OSBPL5;OSBPL5;OSBPL5	NM_020896;NM_001144063;NM_145638	5'UTR;5'UTR;5'UTR
adipose	cg05279137	0.575	0.571	0.009	0.094	chr11	968423	-	I		OpenSea	AP2A2	NM_012305	Body
adipose	cg09774287	0.715	0.747	0.009	0.097	chr11	59841290	-	I		OpenSea
adipose	cg13052101	0.334	0.356	0.016	0.128	chr11	68517529	-	I	chr11:68517667-68518179	N_Shore	MTL5;MTL5	NM_001039656;NM_004923	Body;Body
adipose	cg13968557	0.753	0.764	0.008	0.088	chr11	977965	-	I	chr11:976949-977193	S_Shore	AP2A2	NM_012305	Body
adipose	cg17709804	0.223	0.233	0.007	0.084	chr11	128555749	+	I		OpenSea
adipose	cg24183324	0.235	0.25	0.007	0.083	chr11	35440062	+	I	chr11:35440375-35441882	N_Shore	SLC1A2	NM_004171	Body
adipose	cg00960772	0.742	0.744	0.008	0.087	chr12	133127270	-	I	chr12:133125659-133126011	S_Shore	FBRSL1	NM_001142641	Body
adipose	cg02581418	0.094	0.117	0.007	0.082	chr12	56843315	+	I	chr12:56842846-56843255	S_Shore	TIMELESS	NM_003920	TSS200
adipose	cg03923561	0.334	0.345	0.016	0.127	chr12	54447220	+	I	chr12:54447744-54448091	N_Shore	HOXC4;HOXC4	NM_014620;NM_153633	5'UTR;TSS1500
adipose	cg08711175	0.174	0.207	0.018	0.134	chr12	57614182	-	I	chr12:57609976-57611168	S_Shelf	NXPH4	NM_007224	Body
adipose	cg11064034	0.323	0.329	0.009	0.096	chr12	114877421	+	I	chr12:114878143-114879155	N_Shore
adipose	cg12437821	0.227	0.247	0.012	0.111	chr12	114852027	-	I	chr12:114851957-114852360	Island
adipose	cg13718418	0.327	0.329	0.009	0.093	chr12	85672285	-	I	chr12:85673878-85674700	N_Shore
adipose	cg20249252	0.38	0.386	0.012	0.11	chr12	114852308	+	I	chr12:114851957-114852360	Island
adipose	cg22747076	0.305	0.339	0.013	0.116	chr12	54447873	+	I	chr12:54447744-54448091	Island	HOXC4;HOXC4	NM_153633;NM_014620	1stExon;Body
adipose	cg23489434	0.239	0.24	0.007	0.086	chr12	54500175	+	I	chr12:54500127-54501158	Island	FLJ12825	NR_026655	Body
adipose	cg01973456	0.229	0.243	0.008	0.087	chr13	114918702	+	I	chr13:114914536-114914753	S_Shelf
adipose	cg05644498	0.071	0.097	0.006	0.08	chr13	37493547	+	I	chr13:37493896-37494752	N_Shore	SMAD9;SMAD9	NM_001127217;NM_005905	5'UTR;5'UTR
adipose	cg06133910	0.567	0.569	0.01	0.099	chr13	34185230	-	I		OpenSea
adipose	cg08071719	0.75	0.755	0.008	0.089	chr13	113650155	+	I	chr13:113648343-113649601	S_Shore	MCF2L;MCF2L	NM_001112732;NM_024979	Body;Body
adipose	cg10527300	0.486	0.507	0.019	0.138	chr13	110874326	+	I		OpenSea	COL4A1	NM_001845	Body
adipose	cg10627737	0.819	0.81	0.008	0.087	chr13	111065189	-	I		OpenSea	COL4A2	NM_001846	Body
adipose	cg12778065	0.654	0.663	0.01	0.102	chr13	110900693	+	I		OpenSea	COL4A1	NM_001845	Body
adipose	cg13252710	0.818	0.823	0.01	0.099	chr13	20134915	+	I	chr13:20135399-20136041	N_Shore
adipose	cg15934607	0.829	0.827	0.007	0.084	chr13	114802548	-	I	chr13:114803616-114803852	N_Shore	RASA3	NM_007368	Body
adipose	cg22301418	0.533	0.559	0.012	0.11	chr13	113514151	-	I		OpenSea	ATP11A;ATP11A	NM_015205;NM_032189	Body;Body
adipose	cg23101649	0.387	0.388	0.013	0.112	chr13	107354601	+	I		OpenSea
adipose	cg01149132	0.38	0.365	0.007	0.085	chr14	68141218	-	I	chr14:68140972-68141882	Island	VTI1B;VTI1B	NM_006370;NM_006370	1stExon;5'UTR
adipose	cg01574481	0.484	0.484	0.009	0.097	chr14	24641852	-	I	chr14:24641053-24642220	Island	REC8;REC8	NM_001048205;NM_005132	Body;Body
adipose	cg02325951	0.685	0.686	0.018	0.134	chr14	89878619	-	I	chr14:89882421-89884278	N_Shelf	FOXN3;FOXN3	NM_005197;NM_001085471	Body;Body
adipose	cg10746936	0.323	0.314	0.01	0.098	chr14	95240143	+	I	chr14:95240083-95240341	Island
adipose	cg18674234	0.454	0.465	0.016	0.128	chr14	78107677	-	I	chr14:78108170-78108662	N_Shore
adipose	cg19870698	0.217	0.216	0.007	0.081	chr14	95239570	+	I	chr14:95239375-95239679	Island
adipose	cg00154122	0.073	0.107	0.01	0.098	chr15	83418952	-	I	chr15:83419022-83419592	N_Shore
adipose	cg06316897	0.743	0.758	0.01	0.101	chr15	65602323	+	I		OpenSea
adipose	cg07580591	0.129	0.161	0.009	0.094	chr15	68851466	-	I	chr15:68851826-68852208	N_Shore
adipose	cg16049391	0.491	0.484	0.014	0.117	chr15	83954395	-	I	chr15:83951980-83953930	S_Shore	BNC1	NM_001717	TSS1500
adipose	cg16086130	0.291	0.295	0.008	0.088	chr15	101419275	-	I	chr15:101419261-101421133	Island	ALDH1A3	NM_000693	TSS1500
adipose	cg00078759	0.708	0.704	0.013	0.114	chr16	1600969	-	I	chr16:1598952-1599157	S_Shore	IFT140;TMEM204	NM_014714;NM_024600	Body;Body
adipose	cg06797385	0.546	0.568	0.013	0.113	chr16	30018105	+	I		OpenSea	DOC2A	NM_003586	Body
adipose	cg08199953	0.308	0.319	0.008	0.091	chr16	51183473	-	I	chr16:51183699-51188763	N_Shore	SALL1;SALL1	NM_002968;NM_001127892	Body;5'UTR
adipose	cg08214329	0.701	0.709	0.009	0.092	chr16	1599072	+	I	chr16:1598952-1599157	Island	IFT140;TMEM204	NM_014714;NM_024600	Body;Body
adipose	cg08545287	0.063	0.089	0.007	0.081	chr16	6069047	+	I	chr16:6068914-6070401	Island	A2BP1;A2BP1	NM_018723;NM_001142333	TSS200;TSS200
adipose	cg09534489	0.836	0.828	0.007	0.085	chr16	1609908	-	I		OpenSea	IFT140	NM_014714	Body
adipose	cg10334323	0.675	0.688	0.009	0.095	chr16	85945517	+	I		OpenSea	IRF8	NM_002163	Body
adipose	cg00125306	0.084	0.111	0.007	0.082	chr17	77811842	-	I	chr17:77812016-77812276	N_Shore	CBX4	NM_003655	Body
adipose	cg00460916	0.719	0.731	0.008	0.092	chr17	3698239	+	I		OpenSea	ITGAE	NM_002208	Body
adipose	cg02022491	0.783	0.78	0.01	0.098	chr17	2323612	+	I		OpenSea	METT10D	NM_024086	Body
adipose	cg02104967	0.871	0.843	0.012	0.11	chr17	1386368	-	I	chr17:1388686-1389730	N_Shelf	MYO1C;MYO1C;MYO1C	NM_001080779;NM_033375;NM_001080950	Body;Body;Body
adipose	cg02459416	0.545	0.542	0.012	0.108	chr17	7758256	-	I	chr17:7758607-7758980	N_Shore	TMEM88	NM_203411	TSS200
adipose	cg03181117	0.695	0.712	0.008	0.088	chr17	1543188	+	I	chr17:1546742-1547324	N_Shelf	SCARF1;SCARF1;SCARF1;SCARF1;SCARF1	NM_145352;NR_028075;NM_003693;NR_028076;NM_145350	Body;Body;Body;Body;Body
adipose	cg04478251	0.524	0.534	0.043	0.208	chr17	998432	+	I		OpenSea	ABR;ABR;ABR	NM_021962;NM_001092;NM_001159746	Body;Body;Body
adipose	cg06097704	0.505	0.508	0.014	0.118	chr17	820939	+	I		OpenSea	NXN	NM_022463	Body
adipose	cg06651376	0.686	0.694	0.012	0.109	chr17	1690794	-	I		OpenSea	SMYD4	NM_052928	Body
adipose	cg08939850	0.353	0.353	0.007	0.082	chr17	78800806	-	I	chr17:78798780-78799160	S_Shore	RPTOR;RPTOR	NM_001163034;NM_020761	Body;Body
adipose	cg09404733	0.707	0.715	0.009	0.094	chr17	8511432	+	I		OpenSea	MYH10	NM_005964	Body
adipose	cg09418922	0.803	0.788	0.01	0.098	chr17	933047	+	I	chr17:933026-933236	Island	ABR;ABR;ABR	NM_021962;NM_001092;NM_001159746	Body;Body;Body
adipose	cg15255390	0.529	0.537	0.01	0.098	chr17	46632154	-	I	chr17:46631800-46632212	Island	HOXB3	NM_002146	5'UTR
adipose	cg18045515	0.245	0.25	0.007	0.081	chr17	77751069	+	I	chr17:77751378-77751673	N_Shore	CBX2;CBX2	NM_005189;NM_032647	TSS1500;TSS1500
adipose	cg19277182	0.723	0.723	0.009	0.096	chr17	80560098	-	I	chr17:80559025-80559450	S_Shore	FOXK2	NM_004514	3'UTR
adipose	cg19370934	0.726	0.735	0.01	0.099	chr17	80889350	-	I	chr17:80889046-80889404	Island	TBCD	NM_005993	Body
adipose	cg20122488	0.739	0.727	0.007	0.086	chr17	17396436	-	I	chr17:17398248-17400346	N_Shore	MED9	NM_018019	3'UTR
adipose	cg21476673	0.348	0.343	0.009	0.097	chr17	46691543	+	I	chr17:46691520-46692097	Island	HOXB8	NM_024016	Body
adipose	cg26927232	0.7	0.699	0.012	0.108	chr17	2135631	-	I		OpenSea	SMG6;SMG6	NM_017575;NM_001170957	Body;Body
adipose	cg13313047	0.516	0.525	0.011	0.103	chr18	20735648	+	I		OpenSea	CABLES1;CABLES1;CABLES1	NM_001100619;NR_023359;NM_138375	Body;Body;TSS200
adipose	cg16300329	0.656	0.666	0.013	0.115	chr18	9535889	+	I		OpenSea	RALBP1	NM_006788	Body
adipose	cg21655444	0.477	0.478	0.009	0.095	chr18	74770402	+	I	chr18:74770351-74770590	Island	MBP;MBP	NM_001025100;NM_001025101	Body;Body
adipose	cg01025800	0.883	0.858	0.011	0.103	chr19	807340	-	I	chr19:807131-807445	Island	PTBP1;PTBP1;PTBP1;PTBP1	NM_031990;NM_175847;NM_031991;NM_002819	Body;Body;Body;Body
adipose	cg02716776	0.403	0.403	0.02	0.141	chr19	3178413	-	I	chr19:3178741-3179986	N_Shore	S1PR4	NM_003775	TSS1500
adipose	cg02812809	0.722	0.736	0.008	0.088	chr19	39361447	-	I	chr19:39359916-39361160	S_Shore	RINL	NM_198445	Body
adipose	cg03532013	0.597	0.61	0.009	0.095	chr19	42592983	-	I		OpenSea	POU2F2	NM_002698	3'UTR
adipose	cg03745160	0.56	0.572	0.011	0.104	chr19	17393902	+	I	chr19:17392383-17393775	S_Shore	ANKLE1	NM_152363	Body
adipose	cg06678890	0.671	0.676	0.011	0.105	chr19	2222224	+	I	chr19:2226193-2228342	N_Shelf	DOT1L	NM_032482	Body
adipose	cg11710211	0.668	0.683	0.008	0.091	chr19	56609064	-	I	chr19:56608791-56609103	Island	ZNF787	NM_001002836	Body
adipose	cg12092090	0.101	0.121	0.008	0.088	chr19	13617584	-	I	chr19:13616752-13617267	S_Shore	CACNA1A;CACNA1A	NM_001127221;NM_001127222	TSS1500;TSS1500
adipose	cg12257170	0.7	0.712	0.01	0.099	chr19	2222026	+	I	chr19:2217742-2218096	S_Shelf	DOT1L	NM_032482	Body
adipose	cg15779837	0.21	0.218	0.008	0.088	chr19	48918116	+	I	chr19:48918115-48918340	Island	GRIN2D	NM_000836	Body
adipose	cg18632100	0.642	0.678	0.008	0.091	chr19	59028615	-	I	chr19:59028352-59028939	Island	ZBTB45	NM_032792	Body
adipose	cg20091384	0.368	0.368	0.008	0.091	chr19	2700927	-	I	chr19:2702532-2702987	N_Shore	GNG7	NM_052847	5'UTR
adipose	cg20441502	0.363	0.368	0.009	0.093	chr19	35633794	-	I	chr19:35633847-35634629	N_Shore	FXYD7;FXYD1;FXYD1	NM_022006;NM_005031;NM_021902	TSS1500;3'UTR;3'UTR
adipose	cg22994041	0.1	0.128	0.007	0.082	chr19	50871906	+	I		OpenSea
adipose	cg23184638	0.693	0.695	0.008	0.089	chr19	419123	-	I	chr19:418898-419191	Island	SHC2	NM_012435	Body
adipose	cg24885246	0.614	0.622	0.013	0.113	chr19	17618903	+	I	chr19:17622317-17623316	N_Shelf
adipose	cg26472036	0.591	0.594	0.009	0.096	chr19	2276471	-	I	chr19:2275711-2276372	S_Shore	C19orf35	NM_198532	Body
adipose	cg04696274	0.646	0.642	0.009	0.093	chr20	43977531	+	I	chr20:43976533-43977242	S_Shore	SDC4	NM_002999	TSS1500
adipose	cg08722200	0.854	0.844	0.008	0.089	chr20	55960520	-	I	chr20:55964272-55964656	N_Shelf
adipose	cg26190686	0.644	0.656	0.009	0.095	chr20	61697216	-	I	chr20:61697208-61697410	Island
adipose	cg13299324	0.733	0.73	0.008	0.087	chr21	40145949	-	I		OpenSea	NCRNA00114	NR_027065	TSS1500
adipose	cg15348679	0.721	0.728	0.009	0.093	chr21	45626491	+	I	chr21:45622218-45622500	S_Shelf
adipose	cg16400350	0.693	0.688	0.011	0.107	chr21	46414569	-	I	chr21:46410338-46410661	S_Shelf
adipose	cg16411445	0.731	0.731	0.008	0.092	chr21	40145923	-	I		OpenSea	NCRNA00114	NR_027065	TSS1500
adipose	cg26144458	0.333	0.335	0.007	0.085	chr21	38070148	-	I	chr21:38068193-38073891	Island
adipose	cg02144924	0.819	0.823	0.006	0.081	chr22	45244265	+	I		OpenSea	ARHGAP8;PRR5-ARHGAP8;ARHGAP8	NM_181335;NM_181334;NM_001017526	Body;Body;Body
adipose	cg07571637	0.904	0.881	0.007	0.081	chr22	51143260	-	I	chr22:51142802-51143308	Island	SHANK3	NM_001080420	Body
adipose	cg11522804	0.733	0.746	0.008	0.088	chr22	19438246	-	I	chr22:19434797-19435556	S_Shelf	UFD1L;UFD1L	NM_001035247;NM_005659	3'UTR;Body
adipose	cg19214594	0.151	0.165	0.007	0.084	chr22	50629038	+	I	chr22:50628949-50629249	Island	TRABD	NM_025204	5'UTR
adipose	cg24019054	0.183	0.198	0.008	0.091	chr22	45072455	-	I		OpenSea	PRR5;PRR5;PRR5;PRR5	NM_001017529;NM_001017530;NM_001017528;NM_015366	5'UTR;TSS1500;5'UTR;TSS1500
adipose	cg00023702	0.824	0.822	0.008	0.087	chr1	114496771	+	II		OpenSea	HIPK1;HIPK1;HIPK1;HIPK1	NM_198269;NM_198268;NM_152696;NM_181358	Body;Body;Body;5'UTR
adipose	cg00092644	0.855	0.832	0.008	0.091	chr1	95360379	+	II		OpenSea	SLC44A3;SLC44A3	NM_001114106;NM_152369	Body;Body
adipose	cg00173804	0.737	0.725	0.008	0.087	chr1	180113669	-	II		OpenSea
adipose	cg00308936	0.78	0.785	0.009	0.094	chr1	85883665	-	II		OpenSea	DDAH1;DDAH1	NM_012137;NM_001134445	Body;5'UTR
adipose	cg00778880	0.616	0.618	0.009	0.094	chr1	217803552	+	II	chr1:217804267-217804477	N_Shore	GPATCH2;SPATA17	NM_018040;NM_138796	Body;TSS1500
adipose	cg00805294	0.895	0.868	0.007	0.083	chr1	119463672	+	II		OpenSea	TBX15	NM_152380	Body
adipose	cg00891184	0.677	0.677	0.008	0.091	chr1	10272185	-	II	chr1:10270015-10271306	S_Shore	KIF1B;KIF1B	NM_015074;NM_183416	5'UTR;5'UTR
adipose	cg00953069	0.878	0.849	0.01	0.101	chr1	155991941	-	II	chr1:155990389-155990780	S_Shore	SSR2	NM_003145	TSS1500
adipose	cg01083093	0.47	0.456	0.011	0.105	chr1	112019557	-	II		OpenSea	C1orf162	NM_174896	Body
adipose	cg01134274	0.852	0.825	0.011	0.106	chr1	155239493	+	II	chr1:155239278-155239494	Island	CLK2	NM_003993	Body
adipose	cg01791338	0.763	0.743	0.008	0.092	chr1	70606906	+	II		OpenSea
adipose	cg01797434	0.875	0.849	0.009	0.093	chr1	16968465	+	II	chr1:16970855-16971492	N_Shelf
adipose	cg01880648	0.741	0.758	0.01	0.1	chr1	172627039	-	II		OpenSea	FASLG	NM_000639	TSS1500
adipose	cg02394247	0.777	0.759	0.008	0.092	chr1	2836643	+	II		OpenSea
adipose	cg02824873	0.706	0.695	0.009	0.097	chr1	33720530	-	II	chr1:33721448-33721703	N_Shore
adipose	cg02993722	0.692	0.696	0.008	0.091	chr1	6698457	+	II		OpenSea	DNAJC11	NM_018198	Body
adipose	cg03105091	0.656	0.672	0.011	0.107	chr1	70667229	-	II	chr1:70671183-70671442	N_Shelf	LRRC40	NM_017768	Body
adipose	cg03113045	0.733	0.724	0.009	0.097	chr1	81872764	+	II		OpenSea
adipose	cg03199014	0.851	0.824	0.008	0.092	chr1	226922948	+	II	chr1:226924560-226926553	N_Shore	ITPKB	NM_002221	Body
adipose	cg03212161	0.691	0.682	0.008	0.091	chr1	158027914	-	II		OpenSea	KIRREL	NM_018240	Body
adipose	cg03327643	0.804	0.785	0.008	0.089	chr1	245836835	-	II	chr1:245836323-245836747	S_Shore	KIF26B	NM_018012	Body
adipose	cg03854346	0.79	0.762	0.013	0.115	chr1	84842888	+	II		OpenSea	UOX	NR_003927	Body
adipose	cg03984537	0.933	0.91	0.006	0.08	chr1	111063237	-	II		OpenSea	KCNA10	NM_005549	TSS1500
adipose	cg04128065	0.52	0.536	0.012	0.109	chr1	229733305	+	II	chr1:229730341-229730617	S_Shelf	TAF5L	NM_014409	Body
adipose	cg04239548	0.524	0.541	0.009	0.094	chr1	92117004	-	II		OpenSea
adipose	cg04574732	0.722	0.719	0.008	0.087	chr1	179199939	+	II	chr1:179198163-179199200	S_Shore	ABL2;ABL2;ABL2;ABL2;ABL2	NM_007314;NM_001168236;NM_001168238;NM_001168237;NM_001136001	TSS1500;TSS1500;TSS1500;TSS1500;TSS1500
adipose	cg04875041	0.512	0.518	0.009	0.094	chr1	12514747	-	II		OpenSea	VPS13D;VPS13D	NM_015378;NM_018156	Body;Body
adipose	cg04898518	0.837	0.818	0.007	0.083	chr1	16133715	+	II		OpenSea	UQCRHL;UQCRHL	NM_001089591;NM_001089591	3'UTR;1stExon
adipose	cg05035508	0.416	0.446	0.011	0.107	chr1	3056640	+	II	chr1:3056541-3056772	Island	PRDM16;PRDM16	NM_022114;NM_199454	Body;Body
adipose	cg05131292	0.832	0.803	0.01	0.098	chr1	175937550	+	II		OpenSea	SCARNA3;RFWD2;RFWD2	NR_002998;NM_022457;NM_001001740	Body;Body;Body
adipose	cg05230511	0.769	0.771	0.007	0.085	chr1	62596817	-	II		OpenSea	INADL	NM_176877	Body
adipose	cg05932375	0.854	0.833	0.007	0.083	chr1	59253777	-	II	chr1:59247461-59250940	S_Shelf
adipose	cg05934125	0.892	0.861	0.009	0.093	chr1	236193517	+	II		OpenSea	NID1	NM_002508	Body
adipose	cg05937445	0.382	0.411	0.012	0.109	chr1	2135589	+	II	chr1:2136808-2137351	N_Shore	C1orf86	NM_001146310	5'UTR
adipose	cg05952379	0.451	0.471	0.012	0.107	chr1	3103048	+	II	chr1:3102540-3103352	Island	PRDM16;PRDM16	NM_022114;NM_199454	Body;Body
adipose	cg06096015	0.688	0.693	0.008	0.087	chr1	231504339	+	II		OpenSea	EGLN1	NM_022051	Body
adipose	cg06190082	0.826	0.801	0.007	0.086	chr1	38255642	+	II	chr1:38259095-38260427	N_Shelf
adipose	cg06356308	0.852	0.833	0.007	0.085	chr1	236293045	+	II		OpenSea
adipose	cg06698332	0.452	0.462	0.008	0.088	chr1	151967449	-	II	chr1:151965657-151966387	S_Shore	S100A10	NM_002966	TSS1500
adipose	cg06850099	0.792	0.763	0.008	0.09	chr1	183070351	-	II		OpenSea	LAMC1	NM_002293	Body
adipose	cg06872770	0.606	0.624	0.009	0.095	chr1	3688128	+	II	chr1:3688553-3689684	N_Shore	LOC388588;CCDC27	NM_001163724;NM_152492	TSS1500;3'UTR
adipose	cg06883279	0.727	0.718	0.008	0.091	chr1	172801651	+	II		OpenSea
adipose	cg06978270	0.834	0.811	0.007	0.081	chr1	160031653	-	II		OpenSea	KCNJ10	NM_002241	5'UTR
adipose	cg07026666	0.486	0.491	0.008	0.09	chr1	204050380	-	II		OpenSea	SOX13	NM_005686	5'UTR
adipose	cg07047808	0.772	0.772	0.009	0.094	chr1	39173687	-	II	chr1:39174379-39174940	N_Shore
adipose	cg07315642	0.918	0.89	0.007	0.086	chr1	9731272	+	II		OpenSea	PIK3CD	NM_005026	5'UTR
adipose	cg07359379	0.547	0.553	0.011	0.106	chr1	27445362	+	II		OpenSea	SLC9A1	NM_003047	Body
adipose	cg07363182	0.868	0.837	0.008	0.091	chr1	94737054	+	II		OpenSea
adipose	cg07384990	0.782	0.758	0.01	0.099	chr1	149644934	+	II	chr1:149646603-149646851	N_Shore
adipose	cg07420465	0.804	0.816	0.009	0.096	chr1	115277091	-	II		OpenSea	CSDE1;CSDE1;CSDE1	NM_001007553;NM_001130523;NM_007158	Body;Body;Body
adipose	cg07602030	0.794	0.8	0.011	0.106	chr1	220737885	+	II		OpenSea	MARK1	NM_018650	Body
adipose	cg07817024	0.459	0.455	0.008	0.09	chr1	119535500	-	II	chr1:119535666-119535987	N_Shore
adipose	cg07916058	0.694	0.727	0.008	0.092	chr1	180644805	+	II		OpenSea	XPR1;XPR1	NM_004736;NM_001135669	Body;Body
adipose	cg08029299	0.607	0.608	0.01	0.101	chr1	201531514	-	II		OpenSea
adipose	cg08470408	0.757	0.764	0.012	0.111	chr1	186447987	+	II		OpenSea	MIR548F1	NR_031642	TSS1500
adipose	cg08638929	0.478	0.475	0.009	0.096	chr1	46640255	+	II		OpenSea	TSPAN1	NM_005727	TSS1500
adipose	cg08648138	0.602	0.613	0.009	0.095	chr1	92247732	-	II		OpenSea	TGFBR3	NM_003243	Body
adipose	cg08655760	0.867	0.836	0.011	0.104	chr1	116941251	-	II		OpenSea	C1orf203;ATP1A1;ATP1A1;ATP1A1	NR_027646;NM_001160233;NM_001160234;NM_000701	Body;Body;Body;Body
adipose	cg08707476	0.71	0.685	0.011	0.104	chr1	109099375	-	II	chr1:109102538-109103212	N_Shelf
adipose	cg08730743	0.611	0.624	0.009	0.094	chr1	2189027	+	II		OpenSea	SKI	NM_003036	Body
adipose	cg08734527	0.527	0.546	0.011	0.104	chr1	18092835	-	II		OpenSea	ACTL8	NM_030812	5'UTR
adipose	cg08831369	0.789	0.785	0.009	0.096	chr1	197511177	-	II		OpenSea	DENND1B	NM_001142795	Body
adipose	cg08891229	0.327	0.307	0.007	0.086	chr1	78245618	+	II		OpenSea	FAM73A	NM_198549	Body
adipose	cg09064486	0.768	0.753	0.01	0.1	chr1	13946454	+	II		OpenSea
adipose	cg10144112	0.765	0.782	0.008	0.089	chr1	91473095	-	II		OpenSea	ZNF644;ZNF644;ZNF644	NM_032186;NM_016620;NM_201269	5'UTR;5'UTR;5'UTR
adipose	cg10145246	0.342	0.347	0.008	0.088	chr1	119527884	+	II	chr1:119529819-119530712	N_Shore	TBX15	NM_152380	5'UTR
adipose	cg10426951	0.406	0.404	0.01	0.099	chr1	54821910	+	II	chr1:54821990-54822333	N_Shore	SSBP3;SSBP3;SSBP3	NM_001009955;NM_018070;NM_145716	Body;Body;Body
adipose	cg10503992	0.821	0.803	0.007	0.085	chr1	33644276	+	II	chr1:33646613-33647878	N_Shelf	TRIM62	NM_018207	Body
adipose	cg10704545	0.822	0.817	0.008	0.089	chr1	193075590	+	II	chr1:193074174-193074778	S_Shore	GLRX2;GLRX2	NM_016066;NM_197962	TSS1500;TSS1500
adipose	cg10877049	0.839	0.814	0.008	0.091	chr1	230513522	+	II		OpenSea	PGBD5	NM_024554	TSS200
adipose	cg11416597	0.076	0.105	0.007	0.081	chr1	33722623	-	II	chr1:33721448-33721703	S_Shore	ZNF362	NM_152493	5'UTR
adipose	cg11669671	0.877	0.845	0.009	0.094	chr1	117679612	-	II		OpenSea
adipose	cg11691825	0.645	0.636	0.009	0.092	chr1	178030256	-	II		OpenSea
adipose	cg11735008	0.675	0.682	0.009	0.095	chr1	42380309	-	II	chr1:42383640-42384003	N_Shelf	HIVEP3;HIVEP3	NM_024503;NM_001127714	5'UTR;5'UTR
adipose	cg12220376	0.816	0.812	0.007	0.084	chr1	165823772	-	II		OpenSea	UCK2	NM_012474	Body
adipose	cg12277870	0.604	0.605	0.009	0.093	chr1	208137626	+	II	chr1:208136666-208137183	S_Shore
adipose	cg12551983	0.739	0.716	0.008	0.091	chr1	3720588	-	II		OpenSea
adipose	cg12581598	0.578	0.583	0.009	0.096	chr1	202537837	+	II		OpenSea	PPP1R12B;PPP1R12B;PPP1R12B;PPP1R12B	NM_002481;NM_032104;NM_032105;NM_032103	Body;Body;Body;Body
adipose	cg12657739	0.786	0.79	0.009	0.094	chr1	114517527	+	II		OpenSea	HIPK1;HIPK1;HIPK1	NM_198268;NM_181358;NM_198269	3'UTR;3'UTR;3'UTR
adipose	cg13080379	0.199	0.212	0.007	0.083	chr1	119527156	-	II	chr1:119526782-119527192	Island	TBX15	NM_152380	5'UTR
adipose	cg13215285	0.485	0.498	0.009	0.094	chr1	22237254	+	II		OpenSea	HSPG2	NM_005529	Body
adipose	cg13303358	0.494	0.496	0.008	0.09	chr1	245644687	-	II		OpenSea	KIF26B	NM_018012	Body
adipose	cg13376246	0.736	0.739	0.009	0.092	chr1	216269240	-	II		OpenSea	USH2A	NM_206933	Body
adipose	cg13423554	0.424	0.416	0.01	0.102	chr1	42317463	+	II		OpenSea	HIVEP3;HIVEP3	NM_024503;NM_001127714	5'UTR;5'UTR
adipose	cg13434669	0.895	0.87	0.006	0.08	chr1	77013304	-	II		OpenSea	ST6GALNAC3;ST6GALNAC3	NM_152996;NM_001160011	Body;Body
adipose	cg13574099	0.54	0.545	0.011	0.103	chr1	223897463	+	II	chr1:223899990-223900823	N_Shelf	CAPN2	NM_001146068	Body
adipose	cg13787775	0.607	0.607	0.01	0.098	chr1	204571258	-	II		OpenSea
adipose	cg13938876	0.853	0.834	0.007	0.084	chr1	244623953	-	II	chr1:244624501-244624920	N_Shore	C1orf101;C1orf101	NM_001130957;NM_173807	TSS1500;TSS1500
adipose	cg14032261	0.536	0.541	0.014	0.118	chr1	211909305	+	II		OpenSea
adipose	cg14165772	0.492	0.521	0.016	0.127	chr1	2847632	-	II	chr1:2847056-2847288	S_Shore
adipose	cg14174928	0.739	0.731	0.008	0.091	chr1	245747991	+	II		OpenSea	KIF26B	NM_018012	Body
adipose	cg14835484	0.861	0.838	0.007	0.085	chr1	154159226	+	II	chr1:154155268-154155926	S_Shelf	TPM3	NM_152263	Body
adipose	cg15089826	0.499	0.518	0.013	0.113	chr1	55794598	-	II		OpenSea
adipose	cg15204595	0.789	0.768	0.009	0.097	chr1	184003184	+	II	chr1:184005359-184006766	N_Shelf	GLT25D2	NM_015101	Body
adipose	cg15392819	0.673	0.668	0.009	0.096	chr1	180585679	+	II		OpenSea
adipose	cg15472485	0.695	0.705	0.008	0.09	chr1	232592772	+	II		OpenSea	SIPA1L2	NM_020808	Body
adipose	cg16365352	0.878	0.846	0.01	0.098	chr1	236954819	-	II	chr1:236958314-236959202	N_Shelf
adipose	cg16366373	0.758	0.77	0.009	0.096	chr1	35501245	+	II	chr1:35497121-35497587	S_Shelf
adipose	cg16397870	0.861	0.833	0.008	0.089	chr1	50801596	+	II	chr1:50798667-50799536	S_Shelf
adipose	cg16556696	0.784	0.784	0.008	0.091	chr1	74445461	+	II		OpenSea
adipose	cg16738453	0.554	0.552	0.012	0.11	chr1	57029014	-	II		OpenSea	PPAP2B;PPAP2B	NM_177414;NM_003713	Body;Body
adipose	cg16814688	0.775	0.772	0.008	0.087	chr1	220092812	-	II		OpenSea	SLC30A10	NM_018713	Body
adipose	cg17223516	0.761	0.762	0.008	0.09	chr1	6927639	-	II		OpenSea	CAMTA1	NM_015215	Body
adipose	cg17439967	0.722	0.71	0.008	0.091	chr1	229644775	+	II	chr1:229643713-229644293	S_Shore	NUP133	NM_018230	TSS1500
adipose	cg17443342	0.8	0.807	0.007	0.084	chr1	111887081	-	II	chr1:111889138-111889539	N_Shelf
adipose	cg17443668	0.82	0.795	0.008	0.089	chr1	152130772	+	II		OpenSea	RPTN	NM_001122965	5'UTR
adipose	cg17448813	0.784	0.77	0.009	0.094	chr1	219547675	-	II		OpenSea
adipose	cg17470497	0.793	0.797	0.008	0.092	chr1	248401161	-	II		OpenSea	OR2M4	NM_017504	TSS1500
adipose	cg17493398	0.786	0.78	0.01	0.098	chr1	87173636	+	II	chr1:87169875-87171015	S_Shelf	SH3GLB1	NM_016009	Body
adipose	cg17591816	0.702	0.722	0.009	0.093	chr1	172239092	+	II		OpenSea	DNM3;DNM3	NM_015569;NM_001136127	Body;Body
adipose	cg17879116	0.723	0.706	0.009	0.093	chr1	49111472	-	II		OpenSea	AGBL4	NM_032785	Body
adipose	cg17888232	0.538	0.562	0.011	0.104	chr1	245778137	-	II		OpenSea	KIF26B	NM_018012	Body
adipose	cg18114887	0.918	0.89	0.007	0.086	chr1	26246954	+	II	chr1:26249205-26249613	N_Shelf
adipose	cg18265162	0.351	0.372	0.012	0.11	chr1	210407588	-	II	chr1:210407401-210407637	Island	C1orf133;SERTAD4	NR_024337;NM_019605	TSS200;5'UTR
adipose	cg18311416	0.905	0.874	0.009	0.093	chr1	151732277	+	II	chr1:151735445-151736093	N_Shelf	MRPL9	NM_031420	3'UTR
adipose	cg18317531	0.747	0.772	0.007	0.086	chr1	225688425	-	II		OpenSea	ENAH;ENAH	NM_001008493;NM_018212	Body;Body
adipose	cg18342866	0.759	0.742	0.01	0.1	chr1	114468988	-	II	chr1:114471965-114472899	N_Shelf
adipose	cg18865949	0.666	0.662	0.009	0.093	chr1	183272731	-	II		OpenSea	NMNAT2;NMNAT2	NM_170706;NM_015039	Body;Body
adipose	cg18931398	0.623	0.648	0.013	0.113	chr1	109127959	-	II		OpenSea	FAM102B	NM_001010883	Body
adipose	cg19402179	0.743	0.723	0.011	0.105	chr1	93480883	-	II		OpenSea
adipose	cg19769613	0.895	0.868	0.008	0.087	chr1	182028259	+	II	chr1:182025604-182026511	S_Shore	ZNF648	NM_001009992	5'UTR
adipose	cg19846168	0.563	0.572	0.011	0.104	chr1	2845268	+	II	chr1:2847056-2847288	N_Shore
adipose	cg19856273	0.575	0.577	0.009	0.097	chr1	46668472	+	II	chr1:46668821-46669258	N_Shore	C1orf190;POMGNT1	NM_001013615;NR_024332	TSS1500;Body
adipose	cg19938436	0.645	0.644	0.012	0.11	chr1	170278698	+	II		OpenSea
adipose	cg20420249	0.7	0.712	0.011	0.106	chr1	172378938	+	II		OpenSea	DNM3;DNM3	NM_001136127;NM_015569	3'UTR;3'UTR
adipose	cg20597172	0.633	0.646	0.01	0.1	chr1	246646424	-	II		OpenSea	SMYD3	NM_001167740	Body
adipose	cg20612286	0.824	0.81	0.008	0.091	chr1	66457146	-	II		OpenSea	PDE4B;PDE4B;PDE4B	NM_001037341;NM_001037340;NM_002600	Body;TSS1500;Body
adipose	cg20686125	0.605	0.61	0.009	0.095	chr1	243902978	-	II		OpenSea	AKT3;AKT3	NM_005465;NM_181690	Body;Body
adipose	cg20695534	0.711	0.714	0.009	0.094	chr1	210550875	+	II		OpenSea	HHAT;HHAT;HHAT;HHAT;HHAT;HHAT	NM_001170580;NM_001170588;NM_018194;NM_001122834;NM_001170587;NM_001170564	Body;Body;Body;Body;Body;Body
adipose	cg20999755	0.631	0.632	0.01	0.1	chr1	7184726	-	II		OpenSea	CAMTA1	NM_015215	Body
adipose	cg21210650	0.744	0.758	0.009	0.094	chr1	114505535	-	II		OpenSea	HIPK1;HIPK1;HIPK1;HIPK1	NM_198269;NM_198268;NM_152696;NM_181358	Body;Body;Body;Body
adipose	cg21366602	0.574	0.607	0.014	0.118	chr1	51887613	-	II		OpenSea	EPS15;EPS15	NM_001159969;NM_001981	1stExon;Body
adipose	cg21406409	0.622	0.623	0.009	0.096	chr1	10413700	+	II		OpenSea	KIF1B	NM_015074	Body
adipose	cg21422871	0.101	0.127	0.008	0.087	chr1	60196706	-	II		OpenSea	FGGY;FGGY	NM_018291;NM_001113411	Body;Body
adipose	cg21686632	0.735	0.724	0.009	0.097	chr1	12348112	+	II		OpenSea	VPS13D;VPS13D	NM_015378;NM_018156	Body;Body
adipose	cg21913775	0.853	0.827	0.007	0.086	chr1	19440932	+	II		OpenSea	UBR4	NM_020765	Body
adipose	cg22013790	0.816	0.822	0.007	0.085	chr1	91990662	+	II		OpenSea	CDC7;CDC7;CDC7	NM_001134420;NM_001134419;NM_003503	3'UTR;3'UTR;3'UTR
adipose	cg22035815	0.917	0.889	0.008	0.087	chr1	206972002	+	II		OpenSea	IL19	NM_153758	TSS1500
adipose	cg22353097	0.853	0.82	0.008	0.092	chr1	116521539	+	II	chr1:116518757-116519537	S_Shelf	SLC22A15	NM_018420	Body
adipose	cg22396959	0.405	0.396	0.008	0.088	chr1	57013771	-	II		OpenSea	PPAP2B;PPAP2B	NM_177414;NM_003713	Body;Body
adipose	cg22522961	0.804	0.799	0.007	0.084	chr1	68288817	+	II		OpenSea	GNG12	NM_018841	5'UTR
adipose	cg22792674	0.791	0.768	0.009	0.093	chr1	151163732	+	II		OpenSea	VPS72	NM_005997	TSS1500
adipose	cg23108037	0.482	0.499	0.008	0.09	chr1	3507069	+	II		OpenSea	MEGF6	NM_001409	Body
adipose	cg23672811	0.719	0.723	0.011	0.106	chr1	87810453	+	II		OpenSea	LMO4	NM_006769	Body
adipose	cg23840027	0.343	0.355	0.007	0.083	chr1	29225533	-	II		OpenSea	EPB41;EPB41;EPB41;EPB41;EPB41	NM_203342;NM_203343;NM_004437;NM_001166007;NM_001166005	5'UTR;5'UTR;5'UTR;5'UTR;5'UTR
adipose	cg23911661	0.81	0.803	0.009	0.092	chr1	45674993	+	II	chr1:45671702-45672388	S_Shelf
adipose	cg23936766	0.249	0.261	0.007	0.082	chr1	230406371	-	II		OpenSea	GALNT2	NM_004481	Body
adipose	cg24518017	0.727	0.741	0.007	0.086	chr1	50573970	+	II		OpenSea	ELAVL4;ELAVL4;ELAVL4;ELAVL4;ELAVL4	NM_001144777;NM_021952;NM_001144776;NM_001144775;NM_001144774	Body;TSS1500;Body;Body;TSS1500
adipose	cg24634746	0.587	0.6	0.011	0.104	chr1	7538723	-	II		OpenSea	CAMTA1	NM_015215	Body
adipose	cg24674754	0.829	0.81	0.007	0.086	chr1	150537574	-	II	chr1:150534075-150534301	S_Shelf
adipose	cg25103772	0.816	0.796	0.007	0.084	chr1	176513705	-	II		OpenSea	PAPPA2;PAPPA2	NM_021936;NM_020318	5'UTR;5'UTR
adipose	cg25379954	0.681	0.673	0.011	0.104	chr1	214170241	+	II		OpenSea	PROX1	NM_002763	Body
adipose	cg25408950	0.679	0.702	0.01	0.099	chr1	198290080	+	II		OpenSea	NEK7	NM_133494	3'UTR
adipose	cg25603883	0.431	0.43	0.01	0.1	chr1	154944357	+	II	chr1:154946237-154946498	N_Shore	SHC1;SHC1;SHC1;SHC1	NM_003029;NM_001130041;NM_001130040;NM_183001	5'UTR;5'UTR;TSS1500;TSS1500
adipose	cg25706135	0.715	0.741	0.015	0.124	chr1	198147677	+	II		OpenSea	NEK7	NM_133494	5'UTR
adipose	cg26160564	0.879	0.849	0.008	0.091	chr1	3826643	-	II	chr1:3824219-3824456	S_Shelf	LOC100133612	NR_024455	Body
adipose	cg26251202	0.765	0.771	0.009	0.093	chr1	179997704	+	II		OpenSea	CEP350	NM_014810	Body
adipose	cg26308818	0.752	0.756	0.008	0.089	chr1	166962376	-	II	chr1:166958220-166958683	S_Shelf	MAEL	NM_032858	Body
adipose	cg26432741	0.665	0.689	0.013	0.112	chr1	199552298	-	II		OpenSea
adipose	cg26669793	0.139	0.163	0.009	0.094	chr1	170637600	+	II	chr1:170633274-170634178	S_Shelf	PRRX1;PRRX1	NM_022716;NM_006902	Body;Body
adipose	cg27042667	0.748	0.774	0.01	0.102	chr1	163295979	+	II	chr1:163291479-163292021	S_Shelf	NUF2;NUF2	NM_031423;NM_145697	Body;Body
adipose	cg27225253	0.803	0.808	0.008	0.087	chr1	78162493	-	II		OpenSea	USP33;USP33	NM_201624;NM_015017	3'UTR;3'UTR
adipose	cg27291258	0.759	0.763	0.008	0.088	chr1	184173289	+	II		OpenSea
adipose	cg27565650	0.479	0.477	0.011	0.103	chr1	88151065	+	II		OpenSea
adipose	cg27579233	0.543	0.565	0.009	0.097	chr1	22827348	-	II		OpenSea	ZBTB40;ZBTB40	NM_014870;NM_001083621	Body;Body
adipose	cg27628961	0.903	0.874	0.008	0.089	chr1	38288336	+	II		OpenSea	MTF1	NM_005955	Body
adipose	cg00028056	0.875	0.849	0.008	0.087	chr2	220407171	+	II	chr2:220407698-220409048	N_Shore	CHPF	NM_024536	Body
adipose	cg00397274	0.897	0.869	0.008	0.088	chr2	240240189	+	II		OpenSea	HDAC4	NM_006037	Body
adipose	cg00397714	0.645	0.673	0.012	0.11	chr2	192815005	+	II		OpenSea	TMEFF2	NM_016192	3'UTR
adipose	cg00409434	0.486	0.494	0.013	0.116	chr2	46414317	-	II		OpenSea	PRKCE	NM_005400	3'UTR
adipose	cg00552490	0.756	0.747	0.009	0.094	chr2	106746466	+	II		OpenSea	UXS1	NM_025076	Body
adipose	cg00570580	0.863	0.834	0.009	0.093	chr2	111447255	+	II		OpenSea
adipose	cg00712717	0.067	0.094	0.006	0.08	chr2	242042233	-	II	chr2:242041543-242042026	S_Shore	MTERFD2;MTERFD2;MTERFD2;MTERFD2	NM_182501;NR_028049;NR_028050;NR_028051	TSS1500;TSS1500;TSS1500;TSS1500
adipose	cg01293179	0.265	0.264	0.006	0.08	chr2	176996285	+	II	chr2:176993479-176995557	S_Shore	HOXD8	NM_019558	Body
adipose	cg01359967	0.887	0.863	0.007	0.084	chr2	192045313	-	II		OpenSea
adipose	cg01365700	0.882	0.859	0.007	0.082	chr2	168726441	-	II		OpenSea	B3GALT1	NM_020981	Body
adipose	cg01401824	0.805	0.798	0.007	0.086	chr2	159902017	+	II		OpenSea	TANC1;TANC1	NM_001145909;NM_033394	5'UTR;5'UTR
adipose	cg01663407	0.707	0.723	0.008	0.087	chr2	64754308	+	II	chr2:64751141-64752083	S_Shelf	AFTPH;AFTPH;AFTPH	NM_203437;NM_001002243;NM_017657	5'UTR;5'UTR;5'UTR
adipose	cg01863674	0.73	0.742	0.008	0.091	chr2	66765310	+	II		OpenSea	MEIS1	NM_002398	Body
adipose	cg01885356	0.864	0.838	0.008	0.088	chr2	232062211	-	II	chr2:232063173-232063616	N_Shore	ARMC9	NM_025139	TSS1500
adipose	cg01904169	0.864	0.841	0.007	0.086	chr2	27884654	+	II	chr2:27886259-27887410	N_Shore	SUPT7L	NM_014860	Body
adipose	cg01927767	0.855	0.827	0.009	0.093	chr2	238864146	-	II	chr2:238864315-238865170	N_Shore
adipose	cg02059082	0.566	0.587	0.009	0.094	chr2	27604131	+	II	chr2:27603350-27604064	S_Shore	ZNF513;PPM1G;PPM1G	NM_144631;NM_177983;NM_002707	TSS1500;3'UTR;3'UTR
adipose	cg02153681	0.738	0.719	0.008	0.09	chr2	20714818	-	II		OpenSea
adipose	cg02466815	0.358	0.371	0.016	0.125	chr2	177054573	+	II	chr2:177052957-177054350	S_Shore	HOXD1	NM_024501	Body
adipose	cg02489189	0.815	0.806	0.007	0.086	chr2	157049585	-	II		OpenSea
adipose	cg02563364	0.439	0.476	0.014	0.116	chr2	102272387	-	II		OpenSea
adipose	cg02833117	0.837	0.827	0.007	0.086	chr2	158182968	-	II		OpenSea	ERMN;ERMN	NM_020711;NM_001009959	TSS1500;Body
adipose	cg02916525	0.591	0.619	0.011	0.106	chr2	11364202	-	II		OpenSea	ROCK2	NM_004850	Body
adipose	cg03075156	0.579	0.6	0.01	0.1	chr2	45986586	+	II		OpenSea	PRKCE	NM_005400	Body
adipose	cg03157700	0.769	0.774	0.008	0.088	chr2	172916330	+	II		OpenSea	MAP1D	NM_199227	Body
adipose	cg03191504	0.627	0.625	0.009	0.095	chr2	101922427	-	II	chr2:101924364-101925357	N_Shore	RNF149	NM_173647	Body
adipose	cg03765419	0.568	0.587	0.012	0.108	chr2	70251483	-	II		OpenSea
adipose	cg04094210	0.792	0.786	0.007	0.086	chr2	136343909	-	II		OpenSea	R3HDM1	NM_015361	5'UTR
adipose	cg04116909	0.687	0.709	0.014	0.117	chr2	157584121	-	II		OpenSea
adipose	cg04322298	0.577	0.617	0.018	0.133	chr2	190635899	-	II		OpenSea	ORMDL1;ORMDL1	NM_016467;NM_001128150	3'UTR;3'UTR
adipose	cg04678892	0.785	0.792	0.009	0.097	chr2	147736419	+	II		OpenSea
adipose	cg04768998	0.788	0.782	0.011	0.103	chr2	175500583	+	II		OpenSea	WIPF1;WIPF1	NM_001077269;NM_003387	5'UTR;TSS1500
adipose	cg05027533	0.525	0.53	0.009	0.095	chr2	153290479	+	II		OpenSea	FMNL2	NM_052905	Body
adipose	cg05036212	0.489	0.507	0.015	0.123	chr2	119609691	-	II	chr2:119611296-119611881	N_Shore
adipose	cg05872387	0.568	0.581	0.009	0.097	chr2	242716801	-	II		OpenSea	GAL3ST2	NM_022134	Body
adipose	cg05934483	0.778	0.787	0.008	0.088	chr2	156763934	-	II		OpenSea
adipose	cg05991009	0.397	0.398	0.011	0.103	chr2	102080674	-	II		OpenSea	RFX8	NM_001145664	Body
adipose	cg06093355	0.409	0.422	0.011	0.107	chr2	46547693	+	II		OpenSea	EPAS1	NM_001430	Body
adipose	cg06108254	0.549	0.543	0.011	0.103	chr2	72830705	-	II		OpenSea	EXOC6B	NM_015189	Body
adipose	cg06145336	0.556	0.562	0.012	0.109	chr2	177027931	-	II	chr2:177027617-177028014	Island	HOXD3	NM_006898	TSS1500
adipose	cg06241044	0.22	0.223	0.007	0.084	chr2	71451310	+	II	chr2:71453588-71454318	N_Shelf	PAIP2B	NM_020459	5'UTR
adipose	cg06505343	0.81	0.808	0.007	0.085	chr2	222776314	-	II		OpenSea
adipose	cg06542928	0.545	0.565	0.014	0.118	chr2	171608308	+	II		OpenSea
adipose	cg06888547	0.716	0.743	0.01	0.098	chr2	211457661	+	II		OpenSea	CPS1;CPS1;CPS1	NM_001122633;NM_001875;NM_001122634	Body;Body;TSS1500
adipose	cg07011913	0.549	0.549	0.009	0.097	chr2	177014626	-	II	chr2:177014948-177015214	N_Shore	HOXD4;MIR10B	NM_014621;NR_029609	TSS1500;TSS1500
adipose	cg07103068	0.761	0.754	0.008	0.087	chr2	66706939	-	II		OpenSea	MEIS1	NM_002398	Body
adipose	cg07152755	0.201	0.217	0.007	0.083	chr2	105474472	+	II	chr2:105468851-105473488	S_Shore
adipose	cg07154063	0.8	0.79	0.01	0.101	chr2	175664535	-	II		OpenSea	CHN1;CHN1	NM_001822;NM_001025201	3'UTR;3'UTR
adipose	cg07444054	0.762	0.773	0.01	0.101	chr2	108107501	-	II		OpenSea
adipose	cg07488381	0.526	0.536	0.009	0.096	chr2	67235436	+	II		OpenSea
adipose	cg07622096	0.748	0.728	0.01	0.099	chr2	10281258	-	II		OpenSea	C2orf48	NM_182626	TSS1500
adipose	cg07857356	0.732	0.736	0.008	0.088	chr2	206162779	-	II		OpenSea	PARD3B;PARD3B;PARD3B	NM_152526;NM_057177;NM_205863	Body;Body;Body
adipose	cg08097446	0.884	0.858	0.008	0.088	chr2	237150303	-	II	chr2:237145613-237146576	S_Shelf	ASB18	NM_212556	Body
adipose	cg08323238	0.896	0.871	0.007	0.084	chr2	237496940	-	II		OpenSea
adipose	cg08347373	0.22	0.229	0.007	0.083	chr2	160653686	-	II	chr2:160654229-160654631	N_Shore	CD302	NM_014880	Body
adipose	cg08383160	0.624	0.623	0.01	0.099	chr2	17981519	-	II		OpenSea
adipose	cg08425628	0.764	0.74	0.008	0.091	chr2	151896813	+	II		OpenSea
adipose	cg08517455	0.577	0.597	0.012	0.108	chr2	99439997	+	II	chr2:99438297-99439884	S_Shore	C2orf55	NM_207362	Body
adipose	cg08780339	0.833	0.797	0.011	0.104	chr2	118618593	-	II	chr2:118616575-118618163	S_Shore
adipose	cg09019410	0.435	0.458	0.016	0.125	chr2	45233634	-	II	chr2:45235511-45237792	N_Shore	SIX2	NM_016932	Body
adipose	cg09157320	0.453	0.453	0.009	0.094	chr2	227850069	-	II		OpenSea	RHBDD1;RHBDD1	NM_001167608;NM_032276	Body;Body
adipose	cg09170232	0.783	0.772	0.009	0.092	chr2	66759368	+	II		OpenSea	MEIS1	NM_002398	Body
adipose	cg09249081	0.823	0.815	0.007	0.086	chr2	24521631	-	II		OpenSea	ITSN2;ITSN2;ITSN2	NM_019595;NM_006277;NM_147152	Body;Body;Body
adipose	cg09272225	0.693	0.687	0.008	0.088	chr2	101519794	-	II		OpenSea	NPAS2	NM_002518	5'UTR
adipose	cg09360044	0.637	0.635	0.009	0.097	chr2	68557960	+	II		OpenSea
adipose	cg09615860	0.735	0.749	0.008	0.09	chr2	99262816	+	II		OpenSea	MGAT4A;MGAT4A	NM_001160154;NM_012214	Body;Body
adipose	cg09905511	0.376	0.37	0.009	0.095	chr2	77621916	+	II		OpenSea	LRRTM4	NM_001134745	Body
adipose	cg10308445	0.8	0.799	0.007	0.082	chr2	197705262	-	II		OpenSea	PGAP1	NM_024989	3'UTR
adipose	cg10809134	0.821	0.816	0.007	0.081	chr2	47879734	-	II		OpenSea
adipose	cg11016151	0.634	0.647	0.009	0.095	chr2	12609420	+	II		OpenSea
adipose	cg11119767	0.237	0.254	0.007	0.083	chr2	174024669	+	II		OpenSea	ZAK;ZAK	NM_016653;NM_133646	Body;Body
adipose	cg11223893	0.744	0.758	0.008	0.087	chr2	64789303	+	II		OpenSea	AFTPH;AFTPH;AFTPH	NM_017657;NM_001002243;NM_203437	Body;Body;Body
adipose	cg11297149	0.8	0.804	0.007	0.081	chr2	173596515	+	II	chr2:173600281-173600970	N_Shelf	LOC91149	NR_026995	Body
adipose	cg11310863	0.508	0.533	0.011	0.105	chr2	144303521	+	II		OpenSea	ARHGAP15	NM_018460	Body
adipose	cg11417222	0.763	0.777	0.013	0.113	chr2	197462118	+	II	chr2:197457392-197458522	S_Shelf
adipose	cg11442280	0.752	0.781	0.012	0.108	chr2	164461604	-	II		OpenSea
adipose	cg11724472	0.828	0.813	0.007	0.083	chr2	12249222	+	II		OpenSea
adipose	cg11775124	0.328	0.34	0.009	0.096	chr2	119590123	+	II	chr2:119592602-119593845	N_Shelf
adipose	cg11841231	0.859	0.847	0.007	0.081	chr2	205543309	-	II		OpenSea	PARD3B;PARD3B;PARD3B	NM_152526;NM_057177;NM_205863	Body;Body;Body
adipose	cg12220426	0.487	0.502	0.009	0.093	chr2	75283271	-	II		OpenSea	TACR1;TACR1	NM_001058;NM_015727	Body;Body
adipose	cg12308675	0.681	0.68	0.01	0.097	chr2	239169537	-	II		OpenSea	PER2	NM_022817	Body
adipose	cg12418535	0.296	0.312	0.01	0.099	chr2	119607192	+	II	chr2:119607378-119607910	N_Shore	EN1	NM_001426	TSS1500
adipose	cg12884380	0.813	0.802	0.012	0.111	chr2	65102487	+	II		OpenSea
adipose	cg12962078	0.385	0.392	0.008	0.088	chr2	119610113	-	II	chr2:119611296-119611881	N_Shore
adipose	cg13022624	0.581	0.58	0.012	0.11	chr2	38742789	-	II		OpenSea
adipose	cg13053653	0.605	0.588	0.015	0.124	chr2	177037631	+	II	chr2:177039551-177039951	N_Shore	HOXD3	NM_006898	3'UTR
adipose	cg13254518	0.797	0.798	0.007	0.084	chr2	180457494	+	II		OpenSea	ZNF385B;ZNF385B	NM_152520;NM_001113397	Body;Body
adipose	cg13337657	0.879	0.859	0.007	0.083	chr2	131050424	-	II	chr2:131046000-131046481	S_Shelf
adipose	cg13366279	0.698	0.695	0.01	0.1	chr2	45419558	-	II		OpenSea
adipose	cg13774987	0.778	0.741	0.014	0.12	chr2	228579338	-	II	chr2:228582485-228582821	N_Shelf	SLC19A3	NM_025243	5'UTR
adipose	cg13823511	0.855	0.835	0.007	0.084	chr2	150920147	+	II		OpenSea
adipose	cg13853953	0.666	0.685	0.008	0.089	chr2	242557512	-	II		OpenSea	THAP4;THAP4	NM_015963;NM_001164356	Body;TSS1500
adipose	cg14454907	0.354	0.369	0.008	0.09	chr2	177022285	-	II	chr2:177024501-177025692	N_Shelf
adipose	cg14463068	0.532	0.55	0.01	0.102	chr2	1820315	+	II		OpenSea	MYT1L	NM_015025	Body
adipose	cg14626725	0.619	0.624	0.011	0.107	chr2	238080231	-	II		OpenSea
adipose	cg14852394	0.585	0.582	0.009	0.095	chr2	67116039	-	II		OpenSea
adipose	cg14940165	0.38	0.403	0.015	0.122	chr2	177021702	+	II	chr2:177024501-177025692	N_Shelf
adipose	cg15078838	0.29	0.297	0.007	0.083	chr2	28114349	+	II	chr2:28113060-28113764	S_Shore	BRE;RBKS;LOC100302650;BRE;BRE;BRE;BRE	NM_199193;NM_022128;NR_028308;NM_199192;NM_199194;NM_199191;NM_004899	5'UTR;TSS1500;TSS1500;5'UTR;5'UTR;5'UTR;5'UTR
adipose	cg15239914	0.754	0.774	0.008	0.09	chr2	166236760	+	II		OpenSea	SCN2A;SCN2A;SCN2A	NM_021007;NM_001040142;NM_001040143	Body;Body;Body
adipose	cg15328072	0.681	0.665	0.009	0.095	chr2	52785721	-	II		OpenSea
adipose	cg15377152	0.802	0.797	0.008	0.091	chr2	29344035	+	II		OpenSea	CLIP4	NM_024692	5'UTR
adipose	cg15914335	0.555	0.562	0.009	0.093	chr2	1746253	+	II	chr2:1746833-1748971	N_Shore	PXDN	NM_012293	Body
adipose	cg15980833	0.787	0.795	0.007	0.086	chr2	172293573	+	II	chr2:172290364-172291201	S_Shelf	DCAF17;DCAF17;DCAF17	NM_001164821;NR_028482;NM_025000	Body;Body;Body
adipose	cg16631432	0.654	0.679	0.009	0.097	chr2	165998136	-	II		OpenSea	SCN3A;SCN3A;SCN3A	NM_001081677;NM_006922;NM_001081676	Body;Body;Body
adipose	cg16637467	0.396	0.424	0.013	0.114	chr2	11164561	+	II		OpenSea
adipose	cg16721106	0.757	0.75	0.009	0.097	chr2	242610452	-	II	chr2:242606078-242606560	S_Shelf	ATG4B;ATG4B	NM_013325;NM_178326	Body;Body
adipose	cg17341366	0.612	0.609	0.011	0.104	chr2	10148966	+	II		OpenSea
adipose	cg17454397	0.866	0.844	0.007	0.082	chr2	106209846	-	II		OpenSea
adipose	cg17567602	0.829	0.8	0.009	0.097	chr2	106732112	+	II		OpenSea	UXS1	NM_025076	Body
adipose	cg17654419	0.786	0.77	0.007	0.084	chr2	102012904	-	II		OpenSea
adipose	cg17735563	0.671	0.692	0.012	0.107	chr2	33738079	+	II		OpenSea	RASGRP3;RASGRP3;RASGRP3	NM_001139488;NM_170672;NM_015376	5'UTR;5'UTR;TSS1500
adipose	cg17754943	0.784	0.768	0.008	0.09	chr2	69046817	+	II		OpenSea	ARHGAP25;ARHGAP25;ARHGAP25;ARHGAP25	NM_014882;NM_001007231;NM_001166276;NM_001166277	Body;Body;Body;Body
adipose	cg17865717	0.801	0.792	0.007	0.084	chr2	225910061	-	II	chr2:225906653-225907464	S_Shelf
adipose	cg18064411	0.794	0.806	0.008	0.091	chr2	48545621	+	II	chr2:48541252-48542587	S_Shelf	FOXN2	NM_002158	5'UTR
adipose	cg18115724	0.869	0.845	0.007	0.086	chr2	88390376	-	II		OpenSea	SMYD1	NM_198274	Body
adipose	cg18119407	0.424	0.433	0.008	0.089	chr2	201980504	-	II	chr2:201981062-201981689	N_Shore	CFLAR;CFLAR	NM_001127184;NM_003879	TSS1500;TSS1500
adipose	cg18241829	0.184	0.209	0.009	0.096	chr2	176952696	-	II	chr2:176952695-176953297	Island
adipose	cg18519264	0.676	0.703	0.011	0.105	chr2	169666498	+	II		OpenSea	NOSTRIN;NOSTRIN;NOSTRIN;NOSTRIN	NM_052946;NM_001039724;NM_001171632;NM_001171631	5'UTR;Body;Body;Body
adipose	cg18580232	0.747	0.748	0.009	0.097	chr2	116155326	-	II		OpenSea	DPP10;DPP10	NM_001004360;NM_020868	Body;Body
adipose	cg18703983	0.786	0.757	0.012	0.109	chr2	18097337	+	II		OpenSea	KCNS3	NM_002252	5'UTR
adipose	cg18750960	0.599	0.583	0.009	0.097	chr2	177016417	-	II	chr2:177016416-177016632	Island	HOXD4	NM_014621	1stExon
adipose	cg18852574	0.567	0.56	0.011	0.104	chr2	161265289	+	II	chr2:161263871-161264460	S_Shore	RBMS1;RBMS1	NM_002897;NM_016836	Body;Body
adipose	cg18944451	0.543	0.548	0.009	0.096	chr2	177023716	-	II	chr2:177024501-177025692	N_Shore
adipose	cg19061696	0.508	0.508	0.009	0.097	chr2	45581335	+	II		OpenSea
adipose	cg19962052	0.814	0.816	0.008	0.087	chr2	241182704	+	II	chr2:241185136-241185374	N_Shelf
adipose	cg20203400	0.56	0.571	0.011	0.103	chr2	103378474	-	II		OpenSea	TMEM182	NM_144632	TSS200
adipose	cg20311770	0.747	0.764	0.007	0.085	chr2	25816655	-	II		OpenSea	DTNB;DTNB;DTNB;DTNB;DTNB	NM_183361;NM_033148;NM_183360;NM_033147;NM_021907	Body;Body;Body;Body;Body
adipose	cg20477160	0.756	0.741	0.009	0.092	chr2	235936596	-	II		OpenSea	SH3BP4	NM_014521	5'UTR
adipose	cg20594804	0.82	0.816	0.007	0.086	chr2	45392895	+	II	chr2:45395869-45398186	N_Shelf
adipose	cg20599967	0.458	0.481	0.014	0.117	chr2	119592754	+	II	chr2:119592602-119593845	Island
adipose	cg20627174	0.209	0.23	0.011	0.103	chr2	119599744	+	II	chr2:119599458-119600966	Island
adipose	cg20628718	0.713	0.737	0.011	0.105	chr2	26266360	+	II		OpenSea	RAB10	NM_016131	Body
adipose	cg20637603	0.783	0.795	0.011	0.104	chr2	166053916	+	II		OpenSea	SCN3A;SCN3A;SCN3A	NM_001081676;NM_001081677;NM_006922	5'UTR;5'UTR;5'UTR
adipose	cg20731316	0.824	0.821	0.007	0.084	chr2	202345075	-	II		OpenSea	STRADB	NM_018571	3'UTR
adipose	cg20822693	0.79	0.777	0.007	0.083	chr2	230934399	-	II	chr2:230932468-230933550	S_Shore	SLC16A14	NM_152527	TSS1500
adipose	cg20862447	0.703	0.723	0.008	0.087	chr2	691064	+	II		OpenSea
adipose	cg21216100	0.81	0.793	0.009	0.093	chr2	159944700	-	II		OpenSea	TANC1;TANC1	NM_033394;NM_001145909	Body;Body
adipose	cg21315098	0.677	0.675	0.009	0.093	chr2	190163043	-	II		OpenSea
adipose	cg21818540	0.86	0.842	0.007	0.082	chr2	45406573	-	II		OpenSea
adipose	cg21825119	0.739	0.745	0.008	0.087	chr2	19544304	+	II	chr2:19547482-19548292	N_Shelf
adipose	cg22166248	0.683	0.718	0.008	0.087	chr2	139512796	+	II		OpenSea	NXPH2	NM_007226	Body
adipose	cg22282764	0.595	0.611	0.01	0.1	chr2	145942606	-	II		OpenSea
adipose	cg22401883	0.847	0.823	0.007	0.083	chr2	29214531	-	II		OpenSea	FAM179A	NM_199280	5'UTR
adipose	cg22436103	0.428	0.453	0.009	0.095	chr2	159705548	+	II		OpenSea
adipose	cg22548438	0.244	0.256	0.008	0.088	chr2	119607636	+	II	chr2:119607378-119607910	Island
adipose	cg22661341	0.819	0.817	0.007	0.082	chr2	36753857	+	II		OpenSea	CRIM1	NM_016441	Body
adipose	cg22864617	0.467	0.48	0.012	0.109	chr2	155338265	-	II		OpenSea
adipose	cg22900681	0.442	0.449	0.011	0.105	chr2	25301413	+	II		OpenSea	EFR3B	NM_014971	Body
adipose	cg23012547	0.911	0.883	0.007	0.084	chr2	228245511	-	II		OpenSea	TM4SF20	NM_024795	TSS1500
adipose	cg23012700	0.92	0.892	0.007	0.082	chr2	204639590	-	II		OpenSea
adipose	cg23330845	0.779	0.794	0.009	0.095	chr2	9580867	+	II		OpenSea	CPSF3	NM_016207	Body
adipose	cg23431124	0.794	0.793	0.008	0.092	chr2	17900833	+	II		OpenSea	SMC6;SMC6	NM_001142286;NM_024624	Body;Body
adipose	cg23920246	0.746	0.736	0.008	0.089	chr2	113398727	+	II		OpenSea
adipose	cg24038794	0.683	0.7	0.011	0.103	chr2	74980569	+	II	chr2:74981752-74981972	N_Shore
adipose	cg24399540	0.48	0.467	0.009	0.093	chr2	207307150	+	II	chr2:207308266-207308907	N_Shore	ADAM23	NM_003812	TSS1500
adipose	cg24550525	0.769	0.769	0.007	0.086	chr2	69181420	-	II		OpenSea	GKN2	NM_182536	TSS1500
adipose	cg24679695	0.823	0.814	0.007	0.086	chr2	9199102	+	II		OpenSea
adipose	cg24828316	0.904	0.879	0.007	0.083	chr2	148109723	+	II		OpenSea
adipose	cg24964793	0.755	0.778	0.007	0.084	chr2	145878989	-	II		OpenSea
adipose	cg25101764	0.73	0.744	0.009	0.094	chr2	227291401	-	II		OpenSea
adipose	cg25268863	0.685	0.681	0.008	0.088	chr2	56116062	-	II		OpenSea	EFEMP1;EFEMP1;EFEMP1	NM_004105;NM_001039349;NM_001039348	Body;Body;Body
adipose	cg26112342	0.881	0.852	0.008	0.089	chr2	113628455	-	II		OpenSea
adipose	cg26232945	0.575	0.599	0.009	0.095	chr2	208798601	+	II	chr2:208795525-208795860	S_Shelf	PLEKHM3	NM_001080475	Body
adipose	cg26459416	0.862	0.836	0.007	0.082	chr2	202999011	+	II		OpenSea
adipose	cg26821745	0.536	0.536	0.009	0.095	chr2	177023183	-	II	chr2:177024501-177025692	N_Shore
adipose	cg27110007	0.78	0.774	0.008	0.091	chr2	39668590	-	II	chr2:39663897-39664667	S_Shelf
adipose	cg27275022	0.823	0.814	0.007	0.081	chr2	74066962	-	II		OpenSea	STAMBP;STAMBP;STAMBP	NM_006463;NM_201647;NM_213622	Body;Body;Body
adipose	cg27416489	0.856	0.825	0.009	0.097	chr2	149823115	-	II		OpenSea	KIF5C	NM_004522	Body
adipose	cg00115864	0.824	0.816	0.007	0.086	chr3	33910459	-	II		OpenSea	PDCD6IP;PDCD6IP;PDCD6IP	NM_001162429;NR_027867;NM_013374	3'UTR;Body;3'UTR
adipose	cg00329157	0.912	0.885	0.008	0.087	chr3	111844870	-	II		OpenSea	GCET2;GCET2	NM_001008756;NM_152785	5'UTR;Body
adipose	cg00351152	0.875	0.847	0.009	0.093	chr3	12837017	+	II	chr3:12837992-12838359	N_Shore	CAND2;CAND2	NM_001162499;NM_012298	TSS1500;TSS1500
adipose	cg00445142	0.85	0.829	0.007	0.084	chr3	120115868	+	II		OpenSea	FSTL1;MIR198	NM_007085;NR_029584	Body;TSS1500
adipose	cg00592244	0.735	0.77	0.012	0.109	chr3	66392474	+	II		OpenSea	SLC25A26;SLC25A26;SLC25A26	NM_173471;NR_028475;NM_001164796	Body;Body;Body
adipose	cg00739679	0.785	0.786	0.008	0.092	chr3	197510393	+	II		OpenSea	FYTTD1;FYTTD1;FYTTD1	NM_001011537;NR_027840;NM_032288	3'UTR;Body;3'UTR
adipose	cg00848033	0.808	0.793	0.007	0.086	chr3	180319268	-	II	chr3:180319823-180320393	N_Shore	TTC14;TTC14	NM_001042601;NM_133462	TSS1500;TSS1500
adipose	cg00891146	0.892	0.864	0.008	0.089	chr3	59034566	-	II	chr3:59035406-59035944	N_Shore	C3orf67	NM_198463	5'UTR
adipose	cg01881444	0.541	0.544	0.013	0.114	chr3	69061575	+	II	chr3:69062159-69063190	N_Shore	C3orf64	NM_173654	5'UTR
adipose	cg01893100	0.706	0.686	0.008	0.091	chr3	167799377	+	II		OpenSea	GOLIM4	NM_014498	Body
adipose	cg02132856	0.923	0.898	0.007	0.084	chr3	120000135	-	II	chr3:120003883-120004426	N_Shelf
adipose	cg02135728	0.789	0.804	0.008	0.087	chr3	97486613	-	II	chr3:97483140-97483618	S_Shelf	ARL6;ARL6	NM_032146;NM_177976	5'UTR;5'UTR
adipose	cg02223135	0.861	0.834	0.007	0.085	chr3	133287773	+	II		OpenSea
adipose	cg02355558	0.469	0.473	0.01	0.098	chr3	37977733	+	II		OpenSea	CTDSPL;CTDSPL	NM_005808;NM_001008392	Body;Body
adipose	cg02564955	0.756	0.752	0.008	0.087	chr3	179518806	-	II		OpenSea	PEX5L	NM_016559	3'UTR
adipose	cg02645353	0.807	0.803	0.007	0.082	chr3	171393941	-	II		OpenSea	PLD1;PLD1	NM_001130081;NM_002662	Body;Body
adipose	cg02766070	0.827	0.814	0.007	0.083	chr3	18536324	-	II		OpenSea
adipose	cg03282889	0.849	0.815	0.008	0.09	chr3	125706919	+	II	chr3:125709066-125709452	N_Shelf
adipose	cg03287987	0.894	0.872	0.007	0.083	chr3	44724736	-	II	chr3:44726928-44727237	N_Shelf
adipose	cg03532626	0.895	0.87	0.006	0.081	chr3	41266897	+	II		OpenSea	CTNNB1;CTNNB1;CTNNB1	NM_001098210;NM_001904;NM_001098209	Body;Body;Body
adipose	cg03627881	0.891	0.856	0.009	0.092	chr3	134656829	-	II		OpenSea	EPHB1	NM_004441	Body
adipose	cg04002063	0.616	0.64	0.012	0.11	chr3	105510465	-	II		OpenSea	CBLB	NM_170662	Body
adipose	cg04014685	0.776	0.759	0.007	0.086	chr3	115509674	-	II		OpenSea
adipose	cg04157150	0.767	0.781	0.009	0.097	chr3	113826215	-	II	chr3:113822136-113822414	S_Shelf
adipose	cg04396711	0.444	0.46	0.009	0.096	chr3	14903630	-	II		OpenSea	FGD5	NM_152536	Body
adipose	cg04478930	0.865	0.833	0.01	0.098	chr3	71927912	-	II		OpenSea
adipose	cg04535966	0.643	0.65	0.011	0.103	chr3	188034983	-	II		OpenSea	LPP;LPP;LPP	NM_001167672;NM_001167671;NM_005578	5'UTR;5'UTR;5'UTR
adipose	cg04585669	0.596	0.599	0.009	0.095	chr3	11599640	+	II		OpenSea	VGLL4;VGLL4;VGLL4;VGLL4	NM_014667;NM_001128220;NM_001128219;NM_001128221	3'UTR;3'UTR;3'UTR;3'UTR
adipose	cg04795044	0.519	0.525	0.009	0.097	chr3	129344706	-	II	chr3:129345667-129346521	N_Shore
adipose	cg04950342	0.799	0.782	0.007	0.085	chr3	30544522	+	II		OpenSea
adipose	cg04980712	0.73	0.754	0.009	0.092	chr3	77149948	+	II	chr3:77147167-77147399	S_Shelf	ROBO2;ROBO2	NM_001128929;NM_002942	Body;Body
adipose	cg05066804	0.445	0.467	0.008	0.091	chr3	22423260	-	II		OpenSea
adipose	cg05122957	0.526	0.537	0.009	0.094	chr3	112973542	+	II		OpenSea	BOC	NM_033254	Body
adipose	cg05286280	0.584	0.585	0.009	0.095	chr3	184872119	-	II	chr3:184870185-184871525	S_Shore	C3orf70	NM_001025266	TSS1500
adipose	cg05663031	0.48	0.484	0.008	0.091	chr3	187453721	-	II	chr3:187455330-187455843	N_Shore	BCL6;BCL6;BCL6	NM_001706;NM_001130845;NM_001134738	5'UTR;5'UTR;TSS1500
adipose	cg06102127	0.608	0.632	0.014	0.12	chr3	65924259	-	II		OpenSea	MAGI1;MAGI1;MAGI1	NM_015520;NM_001033057;NM_004742	Body;Body;Body
adipose	cg06391412	0.665	0.661	0.009	0.097	chr3	71295684	-	II		OpenSea	FOXP1;FOXP1	NM_032682;NM_001012505	5'UTR;5'UTR
adipose	cg06457736	0.496	0.503	0.014	0.117	chr3	11178683	+	II		OpenSea	HRH1	NM_001098213	TSS200
adipose	cg07078958	0.189	0.22	0.012	0.111	chr3	15311183	+	II		OpenSea	SH3BP5;SH3BP5	NM_001018009;NM_004844	Body;Body
adipose	cg07279442	0.42	0.441	0.008	0.089	chr3	124848635	-	II		OpenSea	SLC12A8	NM_024628	Body
adipose	cg07472196	0.787	0.773	0.008	0.088	chr3	99801503	-	II		OpenSea	C3orf26;FILIP1L;FILIP1L	NM_032359;NM_182909;NM_001042459	Body;5'UTR;5'UTR
adipose	cg08040824	0.762	0.742	0.008	0.091	chr3	189420438	+	II		OpenSea	TP63;TP63;TP63	NM_001114979;NM_001114978;NM_003722	Body;Body;Body
adipose	cg08053432	0.807	0.812	0.009	0.095	chr3	167046228	-	II		OpenSea	ZBBX	NM_024687	Body
adipose	cg08171483	0.512	0.523	0.008	0.092	chr3	38010391	-	II		OpenSea	CTDSPL;CTDSPL;MIR26A1	NM_005808;NM_001008392;NR_029499	Body;Body;TSS1500
adipose	cg08379332	0.842	0.815	0.007	0.085	chr3	112893835	+	II		OpenSea
adipose	cg08552988	0.76	0.759	0.009	0.096	chr3	154959521	+	II		OpenSea
adipose	cg08929399	0.792	0.788	0.009	0.092	chr3	151778972	-	II		OpenSea
adipose	cg09093291	0.732	0.717	0.009	0.097	chr3	64238132	+	II		OpenSea
adipose	cg09455881	0.508	0.489	0.009	0.093	chr3	47388736	-	II		OpenSea
adipose	cg09830059	0.749	0.755	0.008	0.091	chr3	180704359	+	II	chr3:180707266-180707627	N_Shelf	DNAJC19	NM_145261	Body
adipose	cg10333415	0.849	0.828	0.008	0.088	chr3	194934502	+	II		OpenSea	C3orf21	NM_152531	Body
adipose	cg10524053	0.857	0.839	0.007	0.086	chr3	183205073	+	II		OpenSea
adipose	cg10540680	0.706	0.717	0.01	0.101	chr3	110510470	-	II		OpenSea
adipose	cg10775357	0.717	0.723	0.011	0.104	chr3	181476217	-	II		OpenSea
adipose	cg11594770	0.342	0.343	0.008	0.088	chr3	43221815	-	II		OpenSea
adipose	cg11904686	0.854	0.826	0.008	0.092	chr3	52811517	-	II		OpenSea	ITIH1;ITIH1	NM_001166434;NM_002215	TSS1500;TSS200
adipose	cg12191488	0.62	0.633	0.009	0.095	chr3	123607235	+	II	chr3:123602588-123603540	S_Shelf
adipose	cg12201707	0.796	0.812	0.007	0.086	chr3	171549493	+	II		OpenSea
adipose	cg12212956	0.795	0.789	0.008	0.088	chr3	151893845	+	II		OpenSea
adipose	cg12253414	0.826	0.817	0.008	0.088	chr3	124592580	-	II		OpenSea	ITGB5	NM_002213	Body
adipose	cg12452608	0.886	0.874	0.008	0.088	chr3	61179015	+	II		OpenSea	FHIT;FHIT	NM_001166243;NM_002012	5'UTR;5'UTR
adipose	cg12872686	0.783	0.774	0.008	0.092	chr3	36902601	+	II		OpenSea	TRANK1	NM_014831	Body
adipose	cg12941312	0.742	0.754	0.009	0.093	chr3	107181459	+	II		OpenSea
adipose	cg13746414	0.123	0.149	0.008	0.087	chr3	9404517	+	II	chr3:9404683-9404938	N_Shore	THUMPD3;THUMPD3	NM_001114092;NM_015453	TSS200;TSS200
adipose	cg14145151	0.513	0.509	0.01	0.1	chr3	73607754	-	II		OpenSea	PDZRN3	NM_015009	Body
adipose	cg14187266	0.616	0.612	0.009	0.094	chr3	64547346	+	II		OpenSea	ADAMTS9	NM_182920	Body
adipose	cg14321042	0.706	0.716	0.011	0.103	chr3	189915550	+	II		OpenSea
adipose	cg14519736	0.732	0.745	0.009	0.093	chr3	15711699	-	II		OpenSea	ANKRD28	NM_015199	3'UTR
adipose	cg14865094	0.752	0.746	0.007	0.086	chr3	171088451	-	II		OpenSea	TNIK;TNIK;TNIK;TNIK;TNIK;TNIK;TNIK;TNIK;TNIK	NM_001161563;NM_001161566;NM_001161560;NR_027767;NM_001161565;NM_001161561;NM_015028;NM_001161562;NM_001161564	Body;Body;Body;Body;Body;Body;Body;Body;Body
adipose	cg14884445	0.799	0.79	0.007	0.085	chr3	185306797	-	II	chr3:185303822-185304497	S_Shelf	SENP2	NM_021627	Body
adipose	cg15012282	0.679	0.7	0.008	0.089	chr3	152059421	-	II		OpenSea	TMEM14E;MBNL1;MBNL1;MBNL1;MBNL1;MBNL1;MBNL1;MBNL1	NM_001123228;NM_207293;NM_021038;NM_207292;NM_207296;NM_207297;NM_207295;NM_207294	TSS1500;Body;Body;Body;Body;Body;Body;Body
adipose	cg15235689	0.71	0.711	0.009	0.094	chr3	127225438	+	II		OpenSea
adipose	cg15317129	0.707	0.689	0.01	0.099	chr3	117250478	-	II		OpenSea
adipose	cg15361789	0.672	0.672	0.009	0.096	chr3	177248003	-	II		OpenSea
adipose	cg15419820	0.846	0.826	0.009	0.094	chr3	15540973	-	II		OpenSea	COLQ;COLQ;COLQ	NM_080539;NM_005677;NM_080538	Body;Body;TSS1500
adipose	cg15554421	0.428	0.432	0.011	0.103	chr3	99792561	-	II		OpenSea	C3orf26;FILIP1L;FILIP1L	NM_032359;NM_182909;NM_001042459	Body;5'UTR;5'UTR
adipose	cg15582335	0.866	0.84	0.007	0.085	chr3	45179804	+	II		OpenSea	CDCP1;CDCP1	NM_022842;NM_178181	Body;Body
adipose	cg15696530	0.82	0.811	0.008	0.088	chr3	58487364	+	II		OpenSea	KCTD6;KCTD6	NM_001128214;NM_153331	3'UTR;3'UTR
adipose	cg15765353	0.689	0.681	0.008	0.088	chr3	45601455	-	II		OpenSea
adipose	cg15871371	0.652	0.66	0.008	0.091	chr3	71274624	+	II		OpenSea	FOXP1;FOXP1	NM_032682;NM_001012505	5'UTR;5'UTR
adipose	cg16364085	0.541	0.556	0.011	0.106	chr3	138043140	+	II		OpenSea	TXNDC6	NM_178130	Body
adipose	cg16468417	0.741	0.742	0.008	0.09	chr3	35835606	+	II		OpenSea	ARPP-21	NM_016300	3'UTR
adipose	cg16533530	0.825	0.818	0.008	0.087	chr3	119963851	-	II		OpenSea	GPR156;GPR156	NM_153002;NM_001168271	TSS1500;TSS1500
adipose	cg16708174	0.604	0.594	0.009	0.095	chr3	158430962	-	II		OpenSea	RARRES1;RARRES1	NM_206963;NM_002888	Body;Body
adipose	cg16717867	0.842	0.819	0.009	0.093	chr3	136601982	-	II		OpenSea	NCK1	NM_006153	5'UTR
adipose	cg16824282	0.615	0.61	0.013	0.113	chr3	128779590	+	II		OpenSea	GP9	NM_000174	TSS200
adipose	cg16834320	0.876	0.858	0.007	0.082	chr3	195167302	-	II	chr3:195162891-195164119	S_Shelf
adipose	cg16851155	0.703	0.718	0.009	0.094	chr3	153160436	-	II		OpenSea
adipose	cg16903689	0.798	0.79	0.008	0.088	chr3	108833737	-	II	chr3:108836795-108837089	N_Shelf	MORC1	NM_014429	Body
adipose	cg16946683	0.789	0.791	0.008	0.09	chr3	101235634	-	II	chr3:101231610-101232173	S_Shelf
adipose	cg16954508	0.701	0.72	0.015	0.121	chr3	149220486	-	II		OpenSea	TM4SF4	NM_004617	3'UTR
adipose	cg18063120	0.772	0.79	0.009	0.093	chr3	161294050	+	II		OpenSea
adipose	cg18266594	0.769	0.755	0.009	0.094	chr3	24296286	-	II		OpenSea	THRB;THRB;THRB	NM_000461;NM_001128176;NM_001128177	5'UTR;5'UTR;5'UTR
adipose	cg18364088	0.761	0.767	0.011	0.104	chr3	123676909	+	II	chr3:123679785-123680481	N_Shelf	CCDC14	NM_022757	Body
adipose	cg18449050	0.904	0.876	0.007	0.086	chr3	135302218	+	II		OpenSea
adipose	cg18504014	0.733	0.736	0.008	0.091	chr3	141166424	+	II		OpenSea	ZBTB38	NM_001080412	3'UTR
adipose	cg18504632	0.549	0.566	0.011	0.106	chr3	71732622	+	II		OpenSea	EIF4E3;EIF4E3;EIF4E3;EIF4E3	NM_001134651;NM_001134649;NM_173359;NM_001134650	3'UTR;3'UTR;3'UTR;3'UTR
adipose	cg18548400	0.817	0.787	0.01	0.098	chr3	182506874	-	II	chr3:182510866-182512282	N_Shelf
adipose	cg19254514	0.721	0.696	0.015	0.122	chr3	187008395	+	II		OpenSea	MASP1;MASP1;MASP1	NM_139125;NM_001879;NM_001031849	Body;Body;Body
adipose	cg20083186	0.581	0.602	0.011	0.103	chr3	151582337	+	II		OpenSea
adipose	cg20104116	0.671	0.675	0.01	0.1	chr3	127429559	+	II		OpenSea	MGLL;MGLL	NM_007283;NM_001003794	Body;Body
adipose	cg20115827	0.657	0.695	0.011	0.107	chr3	196007281	-	II		OpenSea	PCYT1A	NM_005017	5'UTR
adipose	cg20272205	0.588	0.606	0.009	0.094	chr3	112360754	+	II		OpenSea	CCDC80;CCDC80	NM_199512;NM_199511	TSS1500;TSS1500
adipose	cg20586900	0.734	0.753	0.009	0.096	chr3	156256229	+	II		OpenSea	KCNAB1;KCNAB1;KCNAB1	NM_003471;NM_172159;NM_172160	3'UTR;3'UTR;3'UTR
adipose	cg20669834	0.704	0.687	0.012	0.11	chr3	123339417	+	II		OpenSea	MYLK;MYLK;MYLK;MYLK;MYLK;MYLK;MYLK;MYLK	NM_053031;NM_053031;NM_053025;NM_053027;NM_053026;NM_053032;NM_053032;NM_053028	1stExon;5'UTR;Body;Body;Body;5'UTR;1stExon;Body
adipose	cg20906640	0.849	0.822	0.01	0.098	chr3	149182207	+	II		OpenSea
adipose	cg21381949	0.436	0.455	0.008	0.092	chr3	189700284	-	II		OpenSea	LEPREL1;LEPREL1	NM_018192;NM_001134418	Body;Body
adipose	cg21453656	0.752	0.76	0.01	0.1	chr3	179502686	+	II		OpenSea	USP13	NM_003940	3'UTR
adipose	cg21503701	0.886	0.862	0.007	0.083	chr3	53781065	-	II		OpenSea	CACNA1D;CACNA1D;CACNA1D	NM_001128839;NM_000720;NM_001128840	Body;Body;Body
adipose	cg21518279	0.753	0.783	0.01	0.1	chr3	27450401	-	II		OpenSea	SLC4A7	NM_003615	Body
adipose	cg21527616	0.732	0.729	0.009	0.097	chr3	64547373	+	II		OpenSea	ADAMTS9	NM_182920	Body
adipose	cg21600781	0.639	0.644	0.009	0.093	chr3	194301565	+	II	chr3:194304551-194305051	N_Shelf
adipose	cg21658839	0.78	0.795	0.009	0.095	chr3	168269695	+	II		OpenSea	MIR551B;C3orf50	NR_030294;NR_021485	Body;Body
adipose	cg22114137	0.914	0.89	0.007	0.082	chr3	128738901	+	II		OpenSea	CCDC48	NM_024768	Body
adipose	cg22612330	0.815	0.806	0.007	0.082	chr3	114228062	+	II		OpenSea	ZBTB20;ZBTB20;ZBTB20;ZBTB20;ZBTB20;ZBTB20	NM_001164345;NM_001164346;NM_001164347;NM_001164344;NM_015642;NM_001164343	5'UTR;5'UTR;5'UTR;5'UTR;5'UTR;5'UTR
adipose	cg22678398	0.693	0.715	0.009	0.095	chr3	152884214	+	II	chr3:152878268-152881086	S_Shelf	RAP2B;RAP2B	NM_002886;NM_002886	3'UTR;1stExon
adipose	cg23207280	0.778	0.781	0.01	0.099	chr3	152147674	+	II		OpenSea	MBNL1;MBNL1;MBNL1;MBNL1;MBNL1;MBNL1;MBNL1	NM_207295;NM_207293;NM_021038;NM_207292;NM_207296;NM_207297;NM_207294	Body;Body;Body;Body;Body;Body;Body
adipose	cg23255474	0.509	0.553	0.016	0.126	chr3	100279453	+	II		OpenSea	TMEM45A	NM_018004	Body
adipose	cg23549367	0.748	0.762	0.008	0.09	chr3	189720477	+	II		OpenSea	LEPREL1;LEPREL1	NM_001134418;NM_018192	5'UTR;Body
adipose	cg23762206	0.779	0.786	0.011	0.105	chr3	148802123	-	II	chr3:148803904-148804557	N_Shore	HLTF;HLTF	NM_139048;NM_003071	Body;Body
adipose	cg23951190	0.508	0.505	0.011	0.104	chr3	131538721	+	II		OpenSea	CPNE4	NM_130808	Body
adipose	cg24153085	0.796	0.799	0.008	0.088	chr3	156316965	+	II		OpenSea
adipose	cg24197445	0.722	0.752	0.013	0.113	chr3	167045873	-	II		OpenSea	ZBBX	NM_024687	Body
adipose	cg24371217	0.822	0.811	0.007	0.081	chr3	156402033	+	II		OpenSea	TIPARP	NM_015508	Body
adipose	cg24391989	0.549	0.552	0.009	0.096	chr3	32010656	-	II		OpenSea	OSBPL10	NM_017784	Body
adipose	cg24693193	0.729	0.734	0.008	0.088	chr3	33960940	+	II		OpenSea
adipose	cg24836103	0.713	0.734	0.007	0.086	chr3	149995968	+	II		OpenSea
adipose	cg24963526	0.795	0.788	0.01	0.099	chr3	127641373	+	II		OpenSea	KBTBD12	NM_207335	TSS1500
adipose	cg25265234	0.709	0.722	0.007	0.086	chr3	106955668	+	II	chr3:106959409-106959925	N_Shelf	LOC100302640	NR_028303	Body
adipose	cg25756858	0.827	0.808	0.008	0.09	chr3	115038753	-	II		OpenSea
adipose	cg25834692	0.639	0.675	0.013	0.115	chr3	29535414	+	II		OpenSea	RBMS3;RBMS3;RBMS3	NM_001003792;NM_001003793;NM_014483	Body;Body;Body
adipose	cg26283496	0.759	0.77	0.011	0.105	chr3	146269126	-	II		OpenSea
adipose	cg26335577	0.733	0.748	0.01	0.101	chr3	144309719	+	II		OpenSea
adipose	cg26368996	0.841	0.812	0.009	0.094	chr3	122447937	-	II		OpenSea	PARP14	NM_017554	3'UTR
adipose	cg26385013	0.781	0.777	0.007	0.085	chr3	98249859	+	II		OpenSea	GPR15	NM_005290	TSS1500
adipose	cg26466524	0.834	0.801	0.009	0.094	chr3	133545640	-	II		OpenSea	RAB6B	NM_016577	3'UTR
adipose	cg27308576	0.884	0.855	0.009	0.095	chr3	9124229	+	II		OpenSea	SRGAP3;SRGAP3	NM_001033117;NM_014850	Body;Body
adipose	cg27498364	0.767	0.776	0.012	0.111	chr3	78922413	-	II		OpenSea	ROBO1;ROBO1;ROBO1;ROBO1	NM_001145844;NM_001145845;NM_002941;NM_133631	Body;Body;Body;Body
adipose	cg00000884	0.891	0.859	0.007	0.084	chr4	154609857	-	II	chr4:154605086-154606052	S_Shelf	TLR2	NM_003264	5'UTR
adipose	cg00043076	0.702	0.692	0.008	0.088	chr4	8443777	+	II	chr4:8442433-8443113	S_Shore	ACOX3;ACOX3	NM_001101667;NM_003501	TSS1500;TSS1500
adipose	cg00068909	0.837	0.833	0.007	0.086	chr4	103938965	-	II	chr4:103940668-103940951	N_Shore	NHEDC1;NHEDC1	NM_139173;NM_001100874	5'UTR;5'UTR
adipose	cg00436282	0.772	0.789	0.008	0.088	chr4	70861449	+	II		OpenSea	STATH;STATH	NM_001009181;NM_003154	TSS200;TSS200
adipose	cg00585621	0.771	0.747	0.009	0.093	chr4	100868748	-	II	chr4:100870377-100871994	N_Shore	DNAJB14	NM_001031723	TSS1500
adipose	cg01324261	0.666	0.671	0.008	0.091	chr4	174320378	-	II		OpenSea	SCRG1;SCRG1	NM_007281;NM_007281	1stExon;5'UTR
adipose	cg01583595	0.914	0.887	0.007	0.084	chr4	106525	-	II	chr4:107146-107898	N_Shore	ZNF718	NM_001039127	Body
adipose	cg01967511	0.812	0.786	0.008	0.089	chr4	659281	-	II	chr4:656993-658162	S_Shore	PDE6B;PDE6B;PDE6B	NM_000283;NM_001145291;NM_001145292	Body;Body;Body
adipose	cg02012300	0.665	0.691	0.011	0.105	chr4	141263852	+	II		OpenSea	SCOC;SCOC;SCOC;SCOC;SCOC	NM_032547;NM_001153446;NM_001153635;NM_001153585;NM_001153690	5'UTR;TSS1500;TSS1500;TSS1500;TSS1500
adipose	cg02131155	0.826	0.797	0.009	0.094	chr4	148974732	-	II		OpenSea	ARHGAP10	NM_024605	Body
adipose	cg02199826	0.695	0.714	0.009	0.092	chr4	74296726	+	II		OpenSea
adipose	cg02359506	0.837	0.803	0.011	0.106	chr4	41270335	-	II		OpenSea	UCHL1	NM_004181	3'UTR
adipose	cg02532293	0.687	0.692	0.008	0.089	chr4	1994816	+	II	chr4:1994662-1994872	Island	WHSC2	NM_005663	Body
adipose	cg02723107	0.674	0.679	0.012	0.109	chr4	55987799	-	II	chr4:55991402-55992171	N_Shelf	KDR	NM_002253	Body
adipose	cg02901431	0.588	0.605	0.012	0.108	chr4	141207852	-	II		OpenSea	SCOC	NM_032547	5'UTR
adipose	cg02936740	0.837	0.832	0.007	0.081	chr4	68995995	+	II		OpenSea	TMPRSS11F	NM_207407	TSS1500
adipose	cg02995770	0.804	0.803	0.009	0.097	chr4	68929413	-	II		OpenSea	TMPRSS11F;SYT14L	NM_207407;NR_027094	Body;TSS1500
adipose	cg02998883	0.783	0.777	0.009	0.096	chr4	170477098	-	II		OpenSea	NEK1	NM_012224	Body
adipose	cg03380342	0.687	0.709	0.01	0.1	chr4	178400255	+	II		OpenSea
adipose	cg03493768	0.649	0.644	0.008	0.092	chr4	76996690	+	II		OpenSea	ART3;ART3;ART3	NM_001130016;NM_001130017;NM_001179	5'UTR;5'UTR;5'UTR
adipose	cg03710295	0.186	0.209	0.007	0.083	chr4	141349049	+	II	chr4:141348042-141348957	S_Shore	CLGN;CLGN	NM_001130675;NM_004362	TSS1500;TSS1500
adipose	cg03970609	0.792	0.793	0.007	0.085	chr4	71337664	-	II		OpenSea	MUC7;MUC7;MUC7	NM_001145007;NM_001145006;NM_152291	TSS200;5'UTR;TSS200
adipose	cg04159491	0.711	0.715	0.01	0.099	chr4	115003822	-	II		OpenSea
adipose	cg04436383	0.461	0.467	0.012	0.108	chr4	87770357	+	II		OpenSea	SLC10A6;SLC10A6	NM_197965;NM_197965	5'UTR;1stExon
adipose	cg04660577	0.747	0.732	0.01	0.099	chr4	103267999	+	II	chr4:103265627-103266785	S_Shore	SLC39A8	NM_001135146	TSS1500
adipose	cg04854098	0.577	0.569	0.014	0.117	chr4	99487497	-	II		OpenSea	TSPAN5	NM_005723	Body
adipose	cg05051550	0.571	0.573	0.011	0.105	chr4	106766775	+	II		OpenSea	GSTCD;GSTCD	NM_024751;NM_001031720	3'UTR;3'UTR
adipose	cg05075308	0.453	0.463	0.012	0.111	chr4	185329364	-	II		OpenSea	IRF2	NM_002199	Body
adipose	cg05385306	0.722	0.745	0.011	0.105	chr4	156787741	-	II		OpenSea	ACCN5	NM_017419	TSS1500
adipose	cg05834036	0.642	0.633	0.01	0.101	chr4	55063893	-	II		OpenSea
adipose	cg05949640	0.688	0.687	0.008	0.09	chr4	2627057	-	II		OpenSea	FAM193A	NM_003704	TSS200
adipose	cg06295294	0.776	0.774	0.01	0.098	chr4	159956323	-	II		OpenSea	C4orf45;C4orf45	NM_152543;NM_152543	5'UTR;1stExon
adipose	cg06570358	0.717	0.703	0.009	0.097	chr4	148928832	-	II		OpenSea	ARHGAP10	NM_024605	Body
adipose	cg06609094	0.414	0.436	0.015	0.123	chr4	175132842	+	II	chr4:175135259-175135496	N_Shelf
adipose	cg06763593	0.72	0.722	0.008	0.087	chr4	38123494	+	II		OpenSea	TBC1D1	NM_015173	Body
adipose	cg06937164	0.78	0.791	0.008	0.088	chr4	175446087	-	II	chr4:175443406-175443837	S_Shelf
adipose	cg07068570	0.8	0.79	0.009	0.095	chr4	88571333	+	II		OpenSea	DMP1;DMP1	NM_001079911;NM_004407	TSS200;TSS200
adipose	cg07677047	0.709	0.741	0.013	0.112	chr4	95587592	+	II		OpenSea	PDLIM5;PDLIM5;PDLIM5	NM_001011513;NR_024179;NM_006457	3'UTR;Body;3'UTR
adipose	cg07696354	0.321	0.362	0.014	0.117	chr4	153527031	-	II		OpenSea
adipose	cg07963355	0.803	0.805	0.007	0.083	chr4	152025000	+	II	chr4:152020470-152021110	S_Shelf	RPS3A;SNORD73A	NM_001006;NR_000007	Body;Body
adipose	cg07991704	0.539	0.564	0.015	0.122	chr4	72096973	-	II		OpenSea	SLC4A4;SLC4A4	NM_001098484;NM_001134742	5'UTR;5'UTR
adipose	cg08284371	0.272	0.282	0.007	0.083	chr4	36245424	+	II	chr4:36245631-36246389	N_Shore	ARAP2	NM_015230	5'UTR
adipose	cg08572278	0.788	0.788	0.008	0.091	chr4	62467955	-	II		OpenSea	LPHN3	NM_015236	Body
adipose	cg08752080	0.507	0.512	0.009	0.097	chr4	72631312	-	II		OpenSea	GC	NM_000583	Body
adipose	cg09126279	0.463	0.449	0.013	0.114	chr4	40675171	+	II		OpenSea
adipose	cg09717352	0.693	0.711	0.008	0.088	chr4	89740889	-	II		OpenSea	FAM13A;FAM13A	NM_014883;NM_001015045	Body;Body
adipose	cg09757859	0.549	0.552	0.009	0.096	chr4	119948505	+	II		OpenSea	SYNPO2;SYNPO2;SYNPO2	NM_001128934;NM_133477;NM_001128933	Body;Body;Body
adipose	cg10241776	0.763	0.777	0.008	0.091	chr4	169137968	-	II		OpenSea	DDX60	NM_017631	3'UTR
adipose	cg10467997	0.786	0.796	0.008	0.09	chr4	156296145	-	II	chr4:156297601-156298094	N_Shore	MAP9	NM_001039580	Body
adipose	cg10667437	0.776	0.796	0.009	0.094	chr4	184147201	-	II		OpenSea	WWC2	NM_024949	Body
adipose	cg11149566	0.892	0.865	0.008	0.088	chr4	129260147	-	II		OpenSea
adipose	cg11287292	0.726	0.737	0.01	0.1	chr4	178277261	+	II		OpenSea	NEIL3	NM_018248	Body
adipose	cg11484283	0.78	0.791	0.01	0.098	chr4	159816181	+	II		OpenSea	FNIP2;C4orf45	NM_020840;NM_152543	Body;Body
adipose	cg11668573	0.839	0.816	0.007	0.085	chr4	159709185	+	II		OpenSea	FNIP2	NM_020840	Body
adipose	cg11928937	0.735	0.758	0.008	0.088	chr4	134388095	+	II		OpenSea
adipose	cg12710519	0.79	0.8	0.007	0.085	chr4	144275126	+	II		OpenSea	GAB1;GAB1	NM_002039;NM_207123	Body;Body
adipose	cg13523386	0.601	0.597	0.01	0.098	chr4	71457838	+	II		OpenSea	AMBN	NM_016519	TSS200
adipose	cg13911480	0.801	0.802	0.008	0.087	chr4	48785918	-	II	chr4:48781331-48782339	S_Shelf
adipose	cg13913247	0.731	0.738	0.009	0.096	chr4	141207827	+	II		OpenSea	SCOC	NM_032547	5'UTR
adipose	cg14022183	0.829	0.825	0.007	0.085	chr4	187729190	+	II		OpenSea
adipose	cg14218108	0.758	0.778	0.007	0.085	chr4	10658271	+	II		OpenSea	CLNK	NM_052964	Body
adipose	cg14241074	0.722	0.745	0.007	0.085	chr4	103752952	+	II	chr4:103747631-103749392	S_Shelf	UBE2D3;UBE2D3	NM_181893;NM_181890	Body;5'UTR
adipose	cg14380576	0.863	0.841	0.007	0.084	chr4	110363013	-	II		OpenSea	SEC24B;SEC24B	NM_006323;NM_001042734	Body;Body
adipose	cg14416248	0.819	0.816	0.008	0.092	chr4	3170095	+	II		OpenSea	HTT	NM_002111	Body
adipose	cg14818154	0.556	0.565	0.01	0.098	chr4	80885348	+	II	chr4:80885844-80886148	N_Shore	ANTXR2	NM_058172	Body
adipose	cg14994944	0.878	0.852	0.008	0.089	chr4	110084489	+	II		OpenSea	COL25A1;COL25A1	NM_198721;NM_032518	Body;Body
adipose	cg15407965	0.693	0.717	0.009	0.096	chr4	128707242	+	II	chr4:128702830-128704215	S_Shelf	HSPA4L	NM_014278	Body
adipose	cg15936366	0.628	0.643	0.009	0.093	chr4	113300446	+	II	chr4:113300552-113300769	N_Shore	ALPK1;ALPK1	NM_025144;NM_001102406	Body;Body
adipose	cg16018921	0.774	0.762	0.009	0.093	chr4	169616009	-	II		OpenSea	PALLD;PALLD;PALLD	NM_016081;NM_001166109;NM_001166108	Body;Body;Body
adipose	cg16237600	0.784	0.775	0.007	0.083	chr4	129448799	-	II		OpenSea
adipose	cg16567676	0.706	0.719	0.009	0.096	chr4	95264074	-	II		OpenSea	HPGDS	NM_014485	TSS200
adipose	cg16732341	0.762	0.78	0.008	0.09	chr4	112130812	+	II		OpenSea
adipose	cg17594004	0.585	0.594	0.009	0.095	chr4	183247132	-	II		OpenSea	ODZ3	NM_001080477	Body
adipose	cg17699047	0.65	0.649	0.009	0.093	chr4	153230630	+	II		OpenSea
adipose	cg17699214	0.556	0.575	0.009	0.095	chr4	40890013	-	II		OpenSea	APBB2;APBB2;APBB2	NM_004307;NM_001166050;NM_173075	Body;Body;Body
adipose	cg17933300	0.8	0.769	0.01	0.101	chr4	141178298	-	II	chr4:141173834-141174567	S_Shelf	SCOC	NM_032547	TSS200
adipose	cg18283624	0.877	0.852	0.007	0.083	chr4	148260510	+	II		OpenSea
adipose	cg18610569	0.827	0.82	0.007	0.082	chr4	126165298	-	II		OpenSea
adipose	cg18824724	0.82	0.823	0.007	0.082	chr4	186697734	+	II		OpenSea	SORBS2;SORBS2;SORBS2;SORBS2;SORBS2;SORBS2	NM_003603;NM_001145673;NM_021069;NM_001145670;NM_001145671;NM_001145672	5'UTR;TSS1500;5'UTR;5'UTR;5'UTR;5'UTR
adipose	cg19443556	0.823	0.819	0.007	0.085	chr4	120226470	+	II		OpenSea	C4orf3	NM_001170330	TSS1500
adipose	cg19827089	0.687	0.697	0.009	0.095	chr4	144254752	-	II	chr4:144256931-144258527	N_Shelf
adipose	cg19977232	0.652	0.681	0.009	0.095	chr4	54325479	+	II		OpenSea	FIP1L1;FIP1L1;FIP1L1	NM_030917;NM_001134938;NM_001134937	Body;Body;Body
adipose	cg20073358	0.826	0.823	0.008	0.089	chr4	150714071	-	II		OpenSea
adipose	cg20409352	0.792	0.785	0.009	0.096	chr4	155838156	+	II		OpenSea
adipose	cg20567227	0.784	0.796	0.009	0.093	chr4	42416643	+	II		OpenSea	ATP8A1;ATP8A1	NM_001105529;NM_006095	Body;Body
adipose	cg20727052	0.843	0.834	0.008	0.089	chr4	107224533	-	II		OpenSea	TBCK;TBCK;TBCK;TBCK	NM_033115;NM_001163437;NM_001163435;NM_001163436	Body;Body;Body;Body
adipose	cg20743435	0.759	0.785	0.01	0.098	chr4	156743043	-	II		OpenSea
adipose	cg20844924	0.876	0.841	0.01	0.098	chr4	15328821	+	II		OpenSea
adipose	cg20950277	0.809	0.811	0.007	0.084	chr4	122085241	+	II		OpenSea	TNIP3;TNIP3	NM_024873;NM_001128843	1stExon;Body
adipose	cg21591693	0.794	0.784	0.008	0.088	chr4	159647782	+	II	chr4:159644148-159644665	S_Shelf
adipose	cg22018874	0.795	0.811	0.008	0.089	chr4	17237286	+	II		OpenSea
adipose	cg22325606	0.788	0.755	0.013	0.112	chr4	125100156	-	II		OpenSea
adipose	cg22786472	0.826	0.794	0.009	0.092	chr4	26198975	+	II		OpenSea
adipose	cg22953687	0.828	0.802	0.008	0.091	chr4	2363130	-	II	chr4:2366421-2367092	N_Shelf	ZFYVE28	NM_020972	Body
adipose	cg23038580	0.816	0.813	0.007	0.082	chr4	77184168	+	II		OpenSea	FAM47E	NM_001136570	Body
adipose	cg23052757	0.772	0.777	0.01	0.098	chr4	100431894	-	II		OpenSea	C4orf17	NM_032149	TSS1500
adipose	cg23137881	0.76	0.743	0.008	0.092	chr4	159857583	+	II		OpenSea	C4orf45	NM_152543	Body
adipose	cg23461126	0.772	0.781	0.008	0.089	chr4	151513084	+	II		OpenSea	LRBA	NM_006726	Body
adipose	cg23617042	0.694	0.719	0.01	0.1	chr4	174158959	+	II		OpenSea	GALNT7	NM_017423	Body
adipose	cg24005685	0.299	0.314	0.009	0.097	chr4	111549880	-	II	chr4:111549879-111550203	Island	PITX2;PITX2	NM_153426;NM_153427	Body;Body
adipose	cg24056730	0.83	0.826	0.006	0.08	chr4	76995386	+	II		OpenSea	ART3;ART3;ART3	NM_001130016;NM_001179;NM_001130017	TSS1500;TSS1500;5'UTR
adipose	cg24075296	0.874	0.849	0.008	0.091	chr4	152960525	-	II		OpenSea
adipose	cg24235882	0.676	0.662	0.009	0.097	chr4	54928822	-	II	chr4:54930241-54931079	N_Shore	CHIC2	NM_012110	Body
adipose	cg24315973	0.474	0.505	0.009	0.093	chr4	106631934	+	II	chr4:106629575-106630214	S_Shore	GSTCD;GSTCD	NM_001031720;NM_024751	TSS200;5'UTR
adipose	cg26132900	0.76	0.78	0.01	0.101	chr4	117218289	-	II		OpenSea
adipose	cg26152897	0.738	0.749	0.012	0.11	chr4	48425555	+	II		OpenSea	SLAIN2	NM_020846	3'UTR
adipose	cg26444951	0.113	0.128	0.006	0.08	chr4	13530269	-	II	chr4:13530847-13531244	N_Shore
adipose	cg26531231	0.634	0.635	0.012	0.111	chr4	40336255	-	II		OpenSea	CHRNA9	NM_017581	TSS1500
adipose	cg26698623	0.903	0.869	0.011	0.103	chr4	68579591	+	II		OpenSea	LOC550112	NR_015439	Body
adipose	cg27186013	0.708	0.714	0.008	0.09	chr4	95264127	-	II		OpenSea	HPGDS	NM_014485	TSS200
adipose	cg27443373	0.822	0.809	0.007	0.085	chr4	104118182	-	II	chr4:104119319-104119663	N_Shore	CENPE	NM_001813	Body
adipose	cg27563778	0.792	0.789	0.009	0.096	chr4	100432266	+	II		OpenSea	C4orf17;C4orf17	NM_032149;NM_032149	5'UTR;1stExon
adipose	cg00394021	0.094	0.122	0.007	0.082	chr5	149340950	+	II	chr5:149339931-149340951	Island	SLC26A2	NM_000112	5'UTR
adipose	cg00420095	0.7	0.709	0.011	0.107	chr5	178046262	-	II		OpenSea	CLK4	NM_020666	Body
adipose	cg01236027	0.75	0.728	0.008	0.09	chr5	72468121	-	II		OpenSea	TMEM174	NM_153217	TSS1500
adipose	cg01360054	0.265	0.276	0.009	0.096	chr5	122434944	-	II	chr5:122433878-122435551	Island	PRDM6	NM_001136239	Body
adipose	cg01418910	0.803	0.804	0.007	0.082	chr5	83021451	+	II	chr5:83017894-83018358	S_Shelf
adipose	cg01767200	0.549	0.573	0.012	0.109	chr5	169434	-	II	chr5:169578-169798	N_Shore	PLEKHG4B	NM_052909	Body
adipose	cg01862650	0.804	0.794	0.008	0.089	chr5	143619194	-	II		OpenSea	KCTD16	NM_020768	Body
adipose	cg02061660	0.59	0.606	0.009	0.094	chr5	110088130	+	II		OpenSea	SLC25A46	NM_138773	Body
adipose	cg02213684	0.303	0.303	0.008	0.09	chr5	134366534	-	II	chr5:134366913-134367438	N_Shore	PITX1	NM_002653	Body
adipose	cg02269094	0.719	0.752	0.008	0.089	chr5	55061610	+	II		OpenSea	DDX4;DDX4;DDX4;DDX4	NM_001166534;NM_001142549;NM_024415;NM_001166533	TSS1500;Body;Body;Body
adipose	cg02335631	0.764	0.766	0.009	0.097	chr5	5062171	-	II		OpenSea	LOC340094	NR_026994	Body
adipose	cg02441103	0.518	0.529	0.014	0.116	chr5	133591209	+	II		OpenSea
adipose	cg02564291	0.341	0.346	0.009	0.094	chr5	122430235	+	II	chr5:122430676-122431443	N_Shore	PRDM6	NM_001136239	Body
adipose	cg02597923	0.907	0.881	0.007	0.081	chr5	75374482	+	II	chr5:75377898-75378189	N_Shelf
adipose	cg02705758	0.47	0.497	0.019	0.137	chr5	14449498	-	II		OpenSea	TRIO	NM_007118	Body
adipose	cg03538020	0.886	0.856	0.008	0.091	chr5	156363442	-	II		OpenSea	TIMD4;TIMD4	NM_001146726;NM_138379	Body;Body
adipose	cg03577157	0.62	0.595	0.012	0.11	chr5	80716263	+	II		OpenSea	RNU5E;SSBP2;RNU5D	NR_002754;NM_012446;NR_002755	Body;3'UTR;Body
adipose	cg03656734	0.794	0.779	0.009	0.095	chr5	1700825	-	II	chr5:1702285-1702578	N_Shore
adipose	cg03721175	0.584	0.586	0.01	0.102	chr5	173390427	-	II		OpenSea
adipose	cg03952109	0.704	0.736	0.011	0.104	chr5	93409932	-	II		OpenSea	FAM172A;FAM172A;FAM172A;FAM172A	NR_028080;NM_001163418;NM_001163417;NM_032042	Body;5'UTR;5'UTR;Body
adipose	cg04051335	0.641	0.629	0.009	0.097	chr5	150157442	+	II	chr5:150158223-150158654	N_Shore	C5orf62	NM_032947	TSS1500
adipose	cg04503968	0.403	0.417	0.012	0.109	chr5	122423530	-	II	chr5:122424337-122424539	N_Shore	PRDM6	NM_001136239	TSS1500
adipose	cg04703009	0.804	0.799	0.007	0.082	chr5	57131851	+	II		OpenSea
adipose	cg05033560	0.807	0.769	0.014	0.119	chr5	172173145	+	II	chr5:172175480-172175883	N_Shelf
adipose	cg05043074	0.889	0.864	0.008	0.087	chr5	177615518	-	II	chr5:177614102-177614460	S_Shore	GMCL1L	NR_003281	TSS1500
adipose	cg05182912	0.918	0.893	0.007	0.083	chr5	139287498	+	II	chr5:139283350-139284282	S_Shelf	NRG2;NRG2;NRG2;NRG2	NM_013982;NM_013983;NM_013981;NM_004883	Body;Body;Body;Body
adipose	cg05620865	0.712	0.744	0.013	0.113	chr5	77588408	-	II	chr5:77590137-77590721	N_Shore	AP3B1	NM_003664	Body
adipose	cg06393998	0.611	0.65	0.013	0.115	chr5	74531185	-	II	chr5:74532626-74532899	N_Shore	ANKRD31	NM_001164443	Body
adipose	cg06461071	0.745	0.746	0.008	0.091	chr5	53490839	-	II		OpenSea	ARL15	NM_019087	Body
adipose	cg06597940	0.782	0.783	0.009	0.096	chr5	79279520	-	II		OpenSea	MTX3;MTX3	NM_001167741;NM_001010891	Body;3'UTR
adipose	cg06697380	0.79	0.767	0.009	0.095	chr5	126634803	+	II		OpenSea	MEGF10	NM_032446	5'UTR
adipose	cg06816156	0.794	0.798	0.007	0.083	chr5	2170036	-	II		OpenSea
adipose	cg07125426	0.822	0.808	0.009	0.093	chr5	5135235	-	II		OpenSea
adipose	cg07464250	0.724	0.717	0.008	0.087	chr5	118738381	-	II		OpenSea
adipose	cg07539983	0.849	0.825	0.009	0.093	chr5	151067341	+	II		OpenSea	SPARC	NM_003118	TSS1500
adipose	cg07567225	0.763	0.781	0.007	0.084	chr5	177432923	+	II	chr5:177433281-177434067	N_Shore
adipose	cg07589972	0.808	0.797	0.008	0.091	chr5	142815463	+	II		OpenSea	NR3C1;NR3C1;NR3C1	NM_001018074;NM_001018075;NM_001018077	TSS1500;TSS1500;TSS1500
adipose	cg07708521	0.587	0.578	0.01	0.1	chr5	139088316	+	II	chr5:139088812-139091024	N_Shore
adipose	cg07948472	0.801	0.803	0.008	0.09	chr5	95018471	-	II		OpenSea	SPATA9	NM_031952	Body
adipose	cg08281791	0.824	0.809	0.008	0.09	chr5	76607845	-	II		OpenSea	PDE8B;PDE8B;PDE8B;PDE8B;PDE8B	NM_001029853;NM_001029854;NM_003719;NM_001029851;NM_001029852	Body;Body;Body;Body;Body
adipose	cg08453008	0.603	0.597	0.009	0.094	chr5	136955189	-	II		OpenSea	KLHL3	NM_017415	3'UTR
adipose	cg08477779	0.391	0.41	0.01	0.099	chr5	168007137	+	II	chr5:168006098-168006918	S_Shore	PANK3	NM_024594	TSS1500
adipose	cg08506654	0.31	0.308	0.007	0.083	chr5	172673098	-	II	chr5:172670829-172671824	S_Shore
adipose	cg08672140	0.29	0.299	0.011	0.106	chr5	77845045	+	II		OpenSea	LHFPL2	NM_005779	5'UTR
adipose	cg08836619	0.059	0.093	0.008	0.09	chr5	139555389	-	II	chr5:139554389-139555457	Island	C5orf32	NM_032412	5'UTR
adipose	cg09548638	0.734	0.717	0.011	0.103	chr5	148443744	+	II		OpenSea	SH3TC2	NM_024577	TSS1500
adipose	cg09731996	0.277	0.284	0.007	0.085	chr5	3599090	-	II	chr5:3594467-3603054	Island	IRX1	NM_024337	Body
adipose	cg10841248	0.623	0.661	0.017	0.13	chr5	95299519	+	II	chr5:95296368-95297438	S_Shelf
adipose	cg10914192	0.448	0.418	0.024	0.154	chr5	158531879	-	II	chr5:158532294-158532502	N_Shore
adipose	cg11286669	0.805	0.808	0.009	0.093	chr5	158456317	+	II		OpenSea	EBF1	NM_024007	Body
adipose	cg11565786	0.565	0.574	0.01	0.099	chr5	31944970	-	II		OpenSea	PDZD2	NM_178140	Body
adipose	cg11580511	0.875	0.862	0.007	0.083	chr5	33502067	-	II	chr5:33502054-33502363	Island
adipose	cg11861970	0.751	0.772	0.008	0.089	chr5	67484008	+	II		OpenSea
adipose	cg12484332	0.884	0.857	0.007	0.086	chr5	1443819	+	II	chr5:1444259-1444463	N_Shore	SLC6A3	NM_001044	5'UTR
adipose	cg12551739	0.821	0.794	0.007	0.087	chr5	124489922	+	II		OpenSea
adipose	cg12600534	0.763	0.774	0.01	0.101	chr5	57687804	-	II		OpenSea
adipose	cg12905673	0.709	0.732	0.011	0.105	chr5	147160551	-	II		OpenSea	JAKMIP2	NM_014790	5'UTR
adipose	cg13576330	0.459	0.459	0.011	0.107	chr5	92943267	-	II	chr5:92939795-92940216	S_Shelf
adipose	cg14345676	0.71	0.711	0.008	0.089	chr5	175109098	+	II		OpenSea	HRH2;HRH2;HRH2	NM_022304;NM_001131055;NM_022304	5'UTR;5'UTR;1stExon
adipose	cg14450725	0.254	0.258	0.007	0.085	chr5	43020451	+	II	chr5:43017968-43018668	S_Shore
adipose	cg15516226	0.638	0.646	0.01	0.098	chr5	180467519	+	II		OpenSea	BTNL9	NM_152547	5'UTR
adipose	cg15912573	0.737	0.745	0.007	0.086	chr5	21269501	-	II		OpenSea
adipose	cg16023600	0.772	0.777	0.011	0.105	chr5	147272300	-	II		OpenSea	C5orf46	NM_206966	3'UTR
adipose	cg16041434	0.79	0.795	0.007	0.084	chr5	58358757	+	II		OpenSea	PDE4D;PDE4D;PDE4D	NM_001165899;NM_001104631;NM_006203	Body;Body;Body
adipose	cg16319535	0.762	0.746	0.008	0.091	chr5	153599583	-	II		OpenSea	GALNT10	NM_198321	Body
adipose	cg16403725	0.837	0.821	0.006	0.08	chr5	13735963	+	II		OpenSea	DNAH5	NM_001369	Body
adipose	cg17024456	0.463	0.497	0.015	0.124	chr5	171095024	+	II		OpenSea
adipose	cg17526036	0.32	0.32	0.007	0.082	chr5	172673349	+	II	chr5:172670829-172671824	S_Shore
adipose	cg17772163	0.519	0.527	0.009	0.097	chr5	68787760	-	II	chr5:68788151-68789823	N_Shore	OCLN	NM_002538	TSS1500
adipose	cg17776376	0.801	0.787	0.007	0.085	chr5	71449785	-	II		OpenSea	MAP1B	NM_005909	Body
adipose	cg17965712	0.438	0.431	0.009	0.093	chr5	2757802	-	II	chr5:2748368-2757024	S_Shore
adipose	cg18118535	0.885	0.861	0.007	0.082	chr5	13943415	+	II		OpenSea	DNAH5	NM_001369	Body
adipose	cg18251187	0.827	0.798	0.009	0.097	chr5	136984731	+	II		OpenSea	MIR874;KLHL3	NR_030588;NM_017415	TSS1500;Body
adipose	cg18281939	0.711	0.684	0.017	0.129	chr5	77783895	+	II		OpenSea	LHFPL2	NM_005779	3'UTR
adipose	cg18285556	0.805	0.814	0.007	0.084	chr5	120254714	+	II		OpenSea
adipose	cg18330784	0.759	0.766	0.008	0.091	chr5	107106773	-	II		OpenSea
adipose	cg18832348	0.493	0.53	0.014	0.117	chr5	94844511	-	II		OpenSea	TTC37	NM_014639	Body
adipose	cg18914751	0.624	0.614	0.01	0.098	chr5	135342478	-	II		OpenSea
adipose	cg19027424	0.204	0.216	0.007	0.083	chr5	171840137	-	II		OpenSea	SH3PXD2B	NM_001017995	Body
adipose	cg19593009	0.664	0.686	0.009	0.092	chr5	93721323	+	II		OpenSea	C5orf36	NM_001145678	Body
adipose	cg19680583	0.826	0.81	0.007	0.084	chr5	83409549	-	II		OpenSea	EDIL3	NM_005711	Body
adipose	cg20655220	0.65	0.665	0.009	0.096	chr5	102246737	+	II		OpenSea	PAM;PAM;PAM;PAM	NM_138822;NM_138766;NM_000919;NM_138821	Body;Body;Body;Body
adipose	cg20773479	0.877	0.844	0.008	0.092	chr5	619994	-	II	chr5:623167-623555	N_Shelf	CEP72	NM_018140	Body
adipose	cg20778101	0.755	0.754	0.007	0.087	chr5	72918843	-	II	chr5:72921593-72922527	N_Shelf
adipose	cg20950146	0.828	0.794	0.013	0.113	chr5	7827524	+	II		OpenSea	ADCY2	NM_020546	3'UTR
adipose	cg21507078	0.579	0.588	0.009	0.093	chr5	138444145	-	II		OpenSea	SIL1;SIL1	NM_001037633;NM_022464	Body;Body
adipose	cg21525176	0.677	0.672	0.01	0.1	chr5	77906752	+	II		OpenSea	LHFPL2	NM_005779	5'UTR
adipose	cg21546226	0.664	0.661	0.009	0.093	chr5	124919308	+	II		OpenSea
adipose	cg21959757	0.637	0.647	0.009	0.096	chr5	115274878	+	II		OpenSea
adipose	cg22077222	0.738	0.754	0.007	0.086	chr5	166681042	+	II		OpenSea
adipose	cg22436171	0.81	0.804	0.008	0.09	chr5	137896863	-	II		OpenSea	SNORD63;HSPA9	NR_002913;NM_004134	TSS200;Body
adipose	cg23022206	0.699	0.722	0.008	0.092	chr5	107450780	+	II		OpenSea	FBXL17	NM_001163315	Body
adipose	cg23172080	0.699	0.688	0.011	0.105	chr5	172168177	+	II		OpenSea
adipose	cg23528910	0.693	0.696	0.011	0.106	chr5	115871876	-	II		OpenSea	SEMA6A	NM_020796	5'UTR
adipose	cg23949542	0.842	0.816	0.009	0.096	chr5	179163030	-	II	chr5:179159467-179160534	S_Shelf	MAML1	NM_014757	Body
adipose	cg24164257	0.815	0.814	0.007	0.085	chr5	5278334	+	II		OpenSea	ADAMTS16	NM_139056	Body
adipose	cg24749564	0.664	0.686	0.013	0.115	chr5	54923223	-	II		OpenSea	SLC38A9	NM_173514	Body
adipose	cg25403922	0.798	0.804	0.008	0.09	chr5	144921742	-	II		OpenSea
adipose	cg25513379	0.921	0.884	0.011	0.103	chr5	169308566	+	II		OpenSea	DOCK2;FAM196B	NM_004946;NM_001129891	Body;Body
adipose	cg25549619	0.771	0.774	0.008	0.089	chr5	147154246	+	II		OpenSea	JAKMIP2	NM_014790	5'UTR
adipose	cg25577809	0.885	0.86	0.007	0.086	chr5	145759373	+	II	chr5:145758569-145758882	S_Shore
adipose	cg26267483	0.841	0.814	0.01	0.098	chr5	156143683	-	II		OpenSea	SGCD;SGCD;SGCD	NM_001128209;NM_172244;NM_000337	Body;Body;Body
adipose	cg26268287	0.66	0.681	0.01	0.099	chr5	114957848	-	II	chr5:114961329-114961969	N_Shelf	TMED7-TICAM2;TMED7;TMED7-TICAM2	NM_001164468;NM_181836;NM_001164469	Body;Body;Body
adipose	cg26351416	0.697	0.686	0.01	0.102	chr5	145319961	-	II	chr5:145316145-145316354	S_Shelf	SH3RF2	NM_152550	Body
adipose	cg26802026	0.53	0.538	0.01	0.1	chr5	127872329	-	II	chr5:127872563-127874945	N_Shore	FBN2	NM_001999	Body
adipose	cg26836382	0.78	0.787	0.007	0.087	chr5	134091882	-	II	chr5:134094169-134094771	N_Shelf
adipose	cg26939607	0.819	0.793	0.01	0.098	chr5	58463938	+	II		OpenSea	PDE4D;PDE4D;PDE4D	NM_001165899;NM_001104631;NM_006203	Body;Body;Body
adipose	cg26983544	0.722	0.729	0.01	0.102	chr5	78784024	-	II		OpenSea	HOMER1	NM_004272	Body
adipose	cg27345592	0.842	0.826	0.009	0.093	chr5	142786405	+	II	chr5:142782071-142785071	S_Shore	NR3C1;NR3C1;NR3C1	NM_001018075;NM_001018077;NM_001018074	5'UTR;5'UTR;5'UTR
adipose	cg00003181	0.675	0.698	0.009	0.096	chr6	146157367	-	II		OpenSea
adipose	cg00029928	0.8	0.798	0.009	0.093	chr6	133080438	-	II		OpenSea	VNN2;VNN2	NM_004665;NM_078488	TSS1500;5'UTR
adipose	cg00555339	0.877	0.854	0.007	0.081	chr6	1102438	+	II		OpenSea	LOC285768;LOC285768	NR_027116;NR_027115	TSS1500;TSS1500
adipose	cg00584955	0.814	0.806	0.008	0.09	chr6	28550437	-	II		OpenSea	SCAND3	NM_052923	Body
adipose	cg00796963	0.36	0.367	0.008	0.087	chr6	84936558	-	II	chr6:84937116-84937728	N_Shore	KIAA1009	NM_014895	5'UTR
adipose	cg00982683	0.821	0.815	0.008	0.087	chr6	168103758	-	II	chr6:168106020-168106223	N_Shelf
adipose	cg01059012	0.939	0.91	0.007	0.084	chr6	112242305	-	II		OpenSea
adipose	cg01557421	0.642	0.648	0.01	0.098	chr6	112032564	+	II		OpenSea	FYN;FYN;FYN	NM_153048;NM_153047;NM_002037	Body;Body;Body
adipose	cg01626459	0.171	0.189	0.008	0.087	chr6	56820778	-	II	chr6:56818873-56820308	S_Shore	BEND6;DST	NM_152731;NM_001144769	5'UTR;TSS1500
adipose	cg01628905	0.876	0.846	0.009	0.093	chr6	33389696	-	II	chr6:33393592-33393908	N_Shelf	SYNGAP1	NM_006772	Body
adipose	cg01657574	0.452	0.441	0.011	0.107	chr6	5995150	-	II	chr6:5994909-5995203	Island
adipose	cg01712425	0.794	0.798	0.007	0.084	chr6	117919925	+	II	chr6:117923356-117923964	N_Shelf	GOPC;GOPC	NM_020399;NM_001017408	Body;Body
adipose	cg01957732	0.362	0.36	0.011	0.104	chr6	133561716	-	II	chr6:133562086-133563586	N_Shore	EYA4;EYA4;EYA4	NM_172105;NM_172103;NM_004100	TSS1500;TSS1500;TSS1500
adipose	cg02066784	0.74	0.759	0.012	0.108	chr6	28231033	+	II	chr6:28234842-28235124	N_Shelf
adipose	cg02139796	0.699	0.7	0.008	0.09	chr6	111368196	-	II		OpenSea	LOC442245	NR_002932	Body
adipose	cg02386354	0.731	0.717	0.009	0.094	chr6	112042446	+	II		OpenSea	FYN;FYN;FYN	NM_153048;NM_002037;NM_153047	5'UTR;5'UTR;TSS1500
adipose	cg02397061	0.897	0.872	0.007	0.081	chr6	42528725	-	II	chr6:42531984-42532292	N_Shelf
adipose	cg02683509	0.833	0.829	0.007	0.083	chr6	156950855	-	II	chr6:156952156-156952446	N_Shore
adipose	cg02740950	0.295	0.303	0.013	0.114	chr6	32055534	-	II	chr6:32055067-32055601	Island	TNXB	NM_019105	Body
adipose	cg02835481	0.834	0.818	0.007	0.081	chr6	33226648	+	II		OpenSea	VPS52	NM_022553	Body
adipose	cg02912580	0.821	0.8	0.007	0.083	chr6	30143294	-	II	chr6:30139718-30140263	S_Shelf
adipose	cg02965931	0.709	0.705	0.013	0.115	chr6	133672385	+	II		OpenSea	EYA4;EYA4;EYA4	NM_172105;NM_172103;NM_004100	Body;Body;Body
adipose	cg03237474	0.63	0.619	0.01	0.098	chr6	149778775	+	II	chr6:149777792-149778189	S_Shore	ZC3H12D	NM_207360	Body
adipose	cg03411791	0.749	0.736	0.008	0.09	chr6	74168192	-	II	chr6:74171349-74171869	N_Shelf
adipose	cg04198581	0.789	0.777	0.008	0.089	chr6	146289477	-	II	chr6:146284795-146285701	S_Shelf
adipose	cg04346283	0.311	0.317	0.007	0.087	chr6	82459454	+	II	chr6:82461133-82463805	N_Shore	FAM46A	NM_017633	Body
adipose	cg04531010	0.711	0.747	0.013	0.112	chr6	64390047	+	II		OpenSea	PHF3	NM_015153	Body
adipose	cg04739880	0.399	0.41	0.01	0.098	chr6	35017865	+	II		OpenSea	ANKS1A	NM_015245	Body
adipose	cg04799120	0.839	0.83	0.007	0.081	chr6	28371032	+	II	chr6:28367124-28367651	S_Shelf
adipose	cg04961270	0.786	0.798	0.007	0.083	chr6	101308372	+	II		OpenSea	ASCC3;ASCC3	NM_006828;NM_022091	Body;Body
adipose	cg05369623	0.27	0.277	0.009	0.093	chr6	148689065	-	II		OpenSea	SASH1	NM_015278	Body
adipose	cg05631194	0.78	0.761	0.008	0.089	chr6	31146417	-	II	chr6:31148369-31148577	N_Shore	PSORS1C3	NR_026816	TSS1500
adipose	cg05917713	0.796	0.768	0.01	0.099	chr6	42264793	-	II		OpenSea	TRERF1	NM_033502	5'UTR
adipose	cg06700061	0.709	0.694	0.01	0.1	chr6	126134218	+	II		OpenSea	NCOA7;NCOA7	NM_181782;NM_001122842	5'UTR;5'UTR
adipose	cg07003900	0.739	0.748	0.009	0.093	chr6	117926360	-	II	chr6:117923356-117923964	S_Shelf
adipose	cg07198369	0.586	0.6	0.009	0.093	chr6	145527462	+	II		OpenSea
adipose	cg07200490	0.841	0.801	0.012	0.111	chr6	138550505	+	II		OpenSea	KIAA1244	NM_020340	Body
adipose	cg07406888	0.822	0.816	0.008	0.087	chr6	53531538	+	II		OpenSea	KLHL31	NM_001003760	TSS1500
adipose	cg07747256	0.815	0.814	0.007	0.086	chr6	22251202	-	II		OpenSea
adipose	cg07836600	0.795	0.79	0.009	0.093	chr6	165384599	+	II		OpenSea
adipose	cg08254733	0.882	0.849	0.01	0.102	chr6	31700358	-	II	chr6:31695894-31698245	S_Shelf	CLIC1	NM_001288	Body
adipose	cg08299672	0.597	0.614	0.012	0.111	chr6	119356600	-	II		OpenSea	FAM184A;FAM184A	NM_001100411;NM_024581	5'UTR;Body
adipose	cg08446346	0.753	0.759	0.009	0.097	chr6	140323987	+	II		OpenSea
adipose	cg08580057	0.882	0.857	0.009	0.093	chr6	118238090	-	II	chr6:118241347-118241569	N_Shelf	SLC35F1	NM_001029858	Body
adipose	cg08783647	0.728	0.737	0.009	0.097	chr6	39081641	-	II	chr6:39082427-39083054	N_Shore	C6orf64	NM_018322	Body
adipose	cg09344631	0.734	0.711	0.008	0.089	chr6	33135763	+	II		OpenSea	COL11A2;COL11A2;COL11A2	NM_080679;NM_080681;NM_080680	Body;Body;Body
adipose	cg09451215	0.227	0.242	0.007	0.083	chr6	82459960	+	II	chr6:82461133-82463805	N_Shore	FAM46A	NM_017633	Body
adipose	cg09618197	0.678	0.672	0.01	0.1	chr6	5152468	-	II		OpenSea	LYRM4;LYRM4	NM_001164841;NM_020408	Body;Body
adipose	cg09701702	0.195	0.209	0.008	0.089	chr6	100915002	+	II	chr6:100914946-100915245	Island
adipose	cg09903849	0.899	0.864	0.01	0.102	chr6	32184480	-	II		OpenSea	NOTCH4	NM_004557	Body
adipose	cg10082398	0.618	0.635	0.011	0.106	chr6	155595675	+	II		OpenSea	CLDN20;TFB1M	NM_001001346;NM_016020	5'UTR;Body
adipose	cg10156739	0.602	0.626	0.012	0.112	chr6	46714674	+	II		OpenSea	LOC100287718	NM_001162435	TSS200
adipose	cg11028664	0.818	0.813	0.007	0.085	chr6	64729109	-	II		OpenSea	EYS	NM_001142800	Body
adipose	cg11033588	0.747	0.768	0.011	0.106	chr6	140495807	+	II		OpenSea
adipose	cg11318342	0.7	0.723	0.008	0.092	chr6	152589394	+	II		OpenSea	SYNE1;SYNE1;SYNE1	NM_182961;NM_015293;NM_033071	Body;Body;Body
adipose	cg11526848	0.315	0.308	0.009	0.097	chr6	75794800	-	II	chr6:75794880-75795088	N_Shore	COL12A1;COL12A1	NM_080645;NM_004370	3'UTR;3'UTR
adipose	cg11662452	0.71	0.73	0.008	0.092	chr6	126964983	+	II	chr6:126964603-126964988	Island
adipose	cg11909064	0.833	0.827	0.007	0.082	chr6	155578034	+	II		OpenSea	TIAM2;TIAM2	NM_012454;NM_001010927	Body;Body
adipose	cg12026529	0.669	0.678	0.014	0.118	chr6	99128672	+	II		OpenSea
adipose	cg12285640	0.754	0.758	0.007	0.085	chr6	140001095	+	II		OpenSea
adipose	cg12355586	0.409	0.424	0.011	0.106	chr6	148869895	-	II		OpenSea	SASH1	NM_015278	3'UTR
adipose	cg12400025	0.655	0.659	0.01	0.099	chr6	111913206	-	II		OpenSea	TRAF3IP2;TRAF3IP2;TRAF3IP2	NR_028338;NM_001164281;NM_147686	Body;Body;Body
adipose	cg12604490	0.588	0.619	0.01	0.1	chr6	99373813	+	II		OpenSea	FBXL4	NM_012160	Body
adipose	cg12655781	0.698	0.687	0.009	0.093	chr6	31767750	+	II	chr6:31763240-31763905	S_Shelf	LSM2	NM_021177	Body
adipose	cg13219679	0.728	0.726	0.01	0.102	chr6	140043485	+	II		OpenSea
adipose	cg13276981	0.785	0.789	0.008	0.09	chr6	127793893	-	II	chr6:127796286-127797356	N_Shelf	C6orf174	NM_001012279	3'UTR
adipose	cg13615963	0.329	0.318	0.009	0.093	chr6	167536521	+	II		OpenSea	CCR6;CCR6;CCR6	NM_031409;NM_004367;NM_031409	5'UTR;5'UTR;1stExon
adipose	cg13800569	0.77	0.765	0.008	0.088	chr6	83602712	+	II		OpenSea	UBE2CBP	NM_198920	3'UTR
adipose	cg13917232	0.874	0.844	0.008	0.09	chr6	31907392	+	II		OpenSea	C2;C2	NM_000063;NM_001145903	Body;Body
adipose	cg14114908	0.819	0.797	0.009	0.093	chr6	12246193	-	II		OpenSea
adipose	cg14119158	0.768	0.757	0.009	0.094	chr6	136767958	-	II		OpenSea	MAP7	NM_003980	Body
adipose	cg14134015	0.753	0.769	0.008	0.091	chr6	30031796	-	II	chr6:30028936-30029195	S_Shelf	ZNRD1;ZNRD1	NM_170783;NM_014596	Body;Body
adipose	cg14366428	0.782	0.789	0.007	0.084	chr6	97259243	+	II		OpenSea	GPR63;GPR63	NM_030784;NM_001143957	5'UTR;5'UTR
adipose	cg14580853	0.755	0.744	0.008	0.088	chr6	136680107	-	II	chr6:136681750-136682273	N_Shore	MAP7	NM_003980	Body
adipose	cg14642437	0.737	0.753	0.011	0.103	chr6	35652521	-	II	chr6:35655607-35656856	N_Shelf	FKBP5;FKBP5;FKBP5;FKBP5	NM_004117;NM_001145775;NM_001145777;NM_001145776	5'UTR;5'UTR;5'UTR;5'UTR
adipose	cg14669345	0.846	0.821	0.007	0.086	chr6	118603516	-	II		OpenSea	SLC35F1	NM_001029858	Body
adipose	cg14683235	0.81	0.81	0.007	0.081	chr6	26657202	-	II	chr6:26659536-26660165	N_Shelf	ZNF322A	NM_024639	5'UTR
adipose	cg14840850	0.774	0.748	0.008	0.088	chr6	161636502	+	II		OpenSea	AGPAT4	NM_020133	Body
adipose	cg15044453	0.56	0.552	0.009	0.095	chr6	151258520	-	II		OpenSea	MTHFD1L	NM_015440	Body
adipose	cg15108222	0.793	0.796	0.009	0.097	chr6	52542786	+	II		OpenSea	TMEM14A	NM_014051	Body
adipose	cg15283498	0.666	0.661	0.009	0.093	chr6	108981550	-	II	chr6:108984764-108985011	N_Shelf	FOXO3;FOXO3	NM_001455;NM_201559	Body;Body
adipose	cg15681376	0.843	0.819	0.007	0.081	chr6	33870299	-	II		OpenSea
adipose	cg15952465	0.61	0.614	0.01	0.1	chr6	112670885	+	II		OpenSea	RFPL4B	NM_001013734	5'UTR
adipose	cg16001689	0.337	0.351	0.01	0.1	chr6	135042205	-	II		OpenSea
adipose	cg16020210	0.714	0.702	0.01	0.102	chr6	3489366	+	II		OpenSea
adipose	cg16148696	0.807	0.805	0.007	0.082	chr6	111784159	-	II		OpenSea	REV3L	NM_002912	Body
adipose	cg16151362	0.349	0.353	0.008	0.091	chr6	167508053	+	II	chr6:167507434-167507730	S_Shore
adipose	cg16211469	0.69	0.697	0.01	0.1	chr6	24423932	+	II		OpenSea	MRS2	NM_020662	3'UTR
adipose	cg16246962	0.663	0.636	0.01	0.099	chr6	52423308	+	II		OpenSea	TRAM2	NM_012288	Body
adipose	cg16504696	0.623	0.645	0.015	0.123	chr6	128031010	+	II		OpenSea	THEMIS;THEMIS;THEMIS	NM_001164685;NM_001010923;NM_001164687	3'UTR;3'UTR;3'UTR
adipose	cg16527371	0.843	0.832	0.007	0.083	chr6	72924967	-	II		OpenSea	RIMS1;RIMS1;RIMS1;RIMS1;RIMS1	NM_001168410;NM_001168409;NM_001168407;NM_014989;NM_001168408	TSS1500;TSS1500;Body;Body;Body
adipose	cg16790849	0.853	0.828	0.007	0.083	chr6	31829511	+	II	chr6:31830299-31830948	N_Shore	NEU1	NM_000434	Body
adipose	cg16896008	0.624	0.662	0.015	0.121	chr6	24206177	-	II		OpenSea	DCDC2	NM_016356	Body
adipose	cg16971273	0.86	0.832	0.008	0.087	chr6	29634336	+	II		OpenSea	MOG;MOG;MOG;MOG;MOG;MOG;MOG;MOG;MOG;MOG;MOG	NM_206813;NM_001170418;NM_206814;NM_206811;NM_206810;NM_206809;NM_001170417;NM_001008229;NM_001008228;NM_206812;NM_002433	3'UTR;Body;3'UTR;Body;Body;Body;Body;Body;Body;Body;Body
adipose	cg17484510	0.465	0.481	0.008	0.091	chr6	32015326	+	II		OpenSea	TNXB;TNXB	NM_019105;NM_032470	Body;TSS1500
adipose	cg17521665	0.326	0.336	0.008	0.091	chr6	106546704	+	II		OpenSea	PRDM1;PRDM1	NM_001198;NM_182907	Body;TSS200
adipose	cg17596249	0.699	0.701	0.009	0.096	chr6	157493773	-	II		OpenSea	ARID1B;ARID1B;ARID1B	NM_017519;NM_175863;NM_020732	Body;Body;Body
adipose	cg18048542	0.762	0.752	0.009	0.093	chr6	30619113	+	II	chr6:30614721-30615643	S_Shelf	C6orf136;C6orf136;C6orf136	NM_001161376;NM_145029;NM_001109938	Body;Body;Body
adipose	cg18128312	0.713	0.727	0.007	0.086	chr6	25463672	+	II		OpenSea	LRRC16A	NM_017640	Body
adipose	cg18344740	0.435	0.425	0.008	0.091	chr6	26322291	-	II		OpenSea
adipose	cg18372136	0.837	0.821	0.007	0.082	chr6	142871514	-	II		OpenSea	LOC153910;LOC153910	NR_027312;NR_027311	Body;Body
adipose	cg18609248	0.804	0.783	0.009	0.093	chr6	159119898	-	II		OpenSea	SYTL3	NM_001009991	Body
adipose	cg18720698	0.197	0.213	0.009	0.095	chr6	1608500	+	II	chr6:1604606-1615866	Island
adipose	cg19203333	0.371	0.363	0.009	0.095	chr6	134175398	-	II		OpenSea
adipose	cg19382705	0.824	0.81	0.007	0.084	chr6	149125626	-	II		OpenSea	UST	NM_005715	Body
adipose	cg20192387	0.887	0.847	0.009	0.093	chr6	166856056	-	II		OpenSea	RPS6KA2;RPS6KA2	NM_021135;NM_001006932	Body;Body
adipose	cg20476596	0.42	0.445	0.009	0.094	chr6	30530647	-	II		OpenSea	PRR3;PRR3	NM_001077497;NM_025263	3'UTR;3'UTR
adipose	cg20610915	0.221	0.24	0.008	0.088	chr6	27635667	-	II		OpenSea
adipose	cg20715953	0.774	0.786	0.009	0.097	chr6	27802817	-	II	chr6:27805843-27806853	N_Shelf
adipose	cg20818407	0.663	0.657	0.009	0.096	chr6	33289196	-	II	chr6:33290370-33291087	N_Shore	DAXX;DAXX;DAXX;DAXX	NM_001141969;NR_024517;NM_001350;NM_001141970	Body;Body;Body;Body
adipose	cg20850981	0.659	0.677	0.008	0.091	chr6	28322103	-	II		OpenSea	ZNF323;ZKSCAN3;ZNF323	NM_001135215;NM_024493;NM_145909	5'UTR;5'UTR;TSS200
adipose	cg20867674	0.643	0.641	0.011	0.103	chr6	163768411	+	II		OpenSea
adipose	cg20962292	0.872	0.842	0.008	0.09	chr6	32826254	-	II	chr6:32820849-32822370	S_Shelf	PSMB9;PSMB9	NM_002800;NM_148954	Body;Body
adipose	cg21078963	0.498	0.489	0.013	0.114	chr6	163755165	+	II		OpenSea
adipose	cg21095645	0.783	0.783	0.009	0.094	chr6	79574843	+	II	chr6:79577158-79577756	N_Shelf
adipose	cg21166999	0.748	0.753	0.008	0.092	chr6	117746793	-	II		OpenSea	ROS1	NM_002944	1stExon
adipose	cg21205713	0.471	0.488	0.012	0.11	chr6	36570759	-	II		OpenSea	SFRS3	NM_003017	3'UTR
adipose	cg21606042	0.661	0.662	0.01	0.1	chr6	122929276	-	II	chr6:122931153-122931705	N_Shore	PKIB	NM_181794	5'UTR
adipose	cg21721523	0.79	0.777	0.009	0.096	chr6	28545703	-	II		OpenSea	SCAND3	NM_052923	Body
adipose	cg21721867	0.715	0.715	0.008	0.088	chr6	124511278	+	II		OpenSea	NKAIN2	NM_001040214	Body
adipose	cg21813187	0.634	0.626	0.012	0.11	chr6	31674553	-	II	chr6:31670594-31671274	S_Shelf	LY6G6F	NM_001003693	TSS200
adipose	cg21839211	0.333	0.336	0.008	0.087	chr6	167508041	+	II	chr6:167507434-167507730	S_Shore
adipose	cg22042382	0.623	0.639	0.011	0.103	chr6	131211547	+	II		OpenSea	EPB41L2;EPB41L2;EPB41L2	NM_001135554;NM_001431;NM_001135555	Body;Body;Body
adipose	cg22102078	0.714	0.717	0.009	0.096	chr6	130182512	-	II		OpenSea	C6orf191	NM_001010876	TSS200
adipose	cg22326985	0.805	0.795	0.007	0.082	chr6	147305652	+	II		OpenSea
adipose	cg22369288	0.802	0.79	0.009	0.092	chr6	138538817	-	II		OpenSea	PBOV1;KIAA1244;PBOV1	NM_021635;NM_020340;NM_021635	1stExon;Body;3'UTR
adipose	cg22377643	0.376	0.366	0.007	0.086	chr6	75917560	+	II	chr6:75914705-75916387	S_Shore
adipose	cg22804839	0.848	0.816	0.009	0.093	chr6	150689918	+	II		OpenSea	IYD;IYD;IYD	NM_001164695;NM_203395;NM_001164694	TSS200;TSS200;TSS200
adipose	cg23519803	0.834	0.831	0.007	0.082	chr6	108845846	-	II		OpenSea
adipose	cg23921838	0.634	0.646	0.015	0.124	chr6	151941727	+	II		OpenSea	C6orf97	NM_025059	3'UTR
adipose	cg23985641	0.464	0.472	0.009	0.096	chr6	3848218	-	II	chr6:3849271-3851048	N_Shore	FAM50B	NM_012135	TSS1500
adipose	cg24180975	0.788	0.79	0.008	0.088	chr6	53883752	-	II		OpenSea	C6orf142;C6orf142	NM_138569;NM_138569	5'UTR;1stExon
adipose	cg24405068	0.894	0.865	0.008	0.089	chr6	137366336	+	II	chr6:137365299-137366126	S_Shore	IL20RA	NM_014432	TSS200
adipose	cg24525744	0.879	0.853	0.008	0.088	chr6	144217883	+	II		OpenSea	C6orf94	NM_001013623	Body
adipose	cg24715272	0.629	0.664	0.012	0.111	chr6	30300877	+	II		OpenSea	TRIM39;TRIM39	NM_172016;NM_021253	Body;Body
adipose	cg25468915	0.533	0.536	0.009	0.093	chr6	167152254	+	II		OpenSea	RPS6KA2	NM_001006932	Body
adipose	cg25591106	0.83	0.825	0.007	0.082	chr6	152656019	+	II		OpenSea	SYNE1;SYNE1	NM_182961;NM_033071	Body;Body
adipose	cg25632230	0.653	0.68	0.009	0.095	chr6	134101081	-	II		OpenSea
adipose	cg25637972	0.632	0.643	0.009	0.092	chr6	17116181	-	II		OpenSea
adipose	cg25758863	0.784	0.783	0.007	0.086	chr6	163760593	+	II		OpenSea
adipose	cg25798600	0.751	0.734	0.008	0.089	chr6	29454954	+	II		OpenSea	MAS1L	NM_052967	1stExon
adipose	cg25814149	0.907	0.877	0.009	0.095	chr6	169420648	+	II	chr6:169424232-169425521	N_Shelf
adipose	cg25821223	0.793	0.769	0.008	0.088	chr6	138426712	-	II	chr6:138428188-138428816	N_Shore	PERP	NM_022121	Body
adipose	cg25964035	0.815	0.813	0.01	0.098	chr6	30021725	-	II		OpenSea	NCRNA00171	NR_026751	Body
adipose	cg26350987	0.814	0.808	0.009	0.097	chr6	56509042	-	II		OpenSea	DST;DST;DST;DST;DST;DST;DST	NM_020388;NM_001144770;NM_183380;NM_001723;NM_001144771;NM_015548;NM_001144769	TSS1500;Body;Body;TSS1500;Body;TSS1500;Body
adipose	cg26398793	0.67	0.689	0.009	0.093	chr6	28493284	-	II		OpenSea	GPX5;GPX5	NM_003996;NM_001509	TSS1500;TSS1500
adipose	cg26761744	0.612	0.612	0.009	0.097	chr6	11779039	-	II		OpenSea	C6orf105;C6orf105;C6orf105;C6orf105	NM_032744;NM_032744;NM_001143948;NM_001143948	1stExon;5'UTR;1stExon;5'UTR
adipose	cg26822366	0.738	0.735	0.008	0.09	chr6	29989495	-	II		OpenSea	NCRNA00171	NR_026751	Body
adipose	cg27180974	0.558	0.576	0.009	0.097	chr6	4932189	+	II		OpenSea	CDYL;CDYL;CDYL;CDYL	NM_004824;NR_026590;NM_001143971;NM_001143970	Body;Body;Body;Body
adipose	cg27182510	0.734	0.747	0.01	0.099	chr6	128830356	+	II		OpenSea	PTPRK;PTPRK	NM_002844;NM_001135648	Body;Body
adipose	cg27318507	0.9	0.867	0.009	0.094	chr6	160513854	+	II	chr6:160511936-160512465	S_Shore	IGF2R;LOC729603	NM_000876;NR_003288	Body;TSS1500
adipose	cg27320666	0.899	0.87	0.008	0.092	chr6	160885486	+	II		OpenSea
adipose	cg27562005	0.767	0.759	0.01	0.098	chr6	525032	+	II	chr6:519079-521338	S_Shelf	EXOC2	NM_018303	Body
adipose	cg00227355	0.769	0.773	0.007	0.085	chr7	96336147	+	II	chr7:96338816-96339277	N_Shelf	SHFM1	NM_006304	Body
adipose	cg00587790	0.764	0.774	0.007	0.085	chr7	33255991	-	II		OpenSea	BBS9;BBS9;BBS9;BBS9	NM_001033604;NM_014451;NM_198428;NM_001033605	Body;Body;Body;Body
adipose	cg00660305	0.654	0.645	0.01	0.098	chr7	597575	+	II	chr7:599089-599327	N_Shore	PRKAR1B;PRKAR1B;PRKAR1B;PRKAR1B;PRKAR1B;PRKAR1B	NM_001164759;NM_001164762;NM_001164758;NM_001164760;NM_001164761;NM_002735	Body;Body;Body;Body;Body;Body
adipose	cg00977978	0.656	0.652	0.009	0.095	chr7	139409421	+	II		OpenSea	HIPK2;HIPK2	NM_001113239;NM_022740	Body;Body
adipose	cg00978845	0.778	0.789	0.01	0.099	chr7	104752077	-	II		OpenSea	MLL5;MLL5	NM_182931;NM_018682	Body;Body
adipose	cg01023403	0.902	0.875	0.009	0.093	chr7	128280387	-	II		OpenSea	FLJ45340	NR_024368	TSS1500
adipose	cg01361449	0.896	0.872	0.007	0.082	chr7	100288046	+	II	chr7:100291183-100292266	N_Shelf	GIGYF1	NM_022574	TSS1500
adipose	cg01396998	0.874	0.838	0.011	0.105	chr7	76181996	+	II	chr7:76178541-76179487	S_Shelf	LOC100133091	NR_029411	Body
adipose	cg01540911	0.836	0.807	0.01	0.101	chr7	129283500	-	II		OpenSea	NRF1;NRF1	NM_001040110;NM_005011	5'UTR;5'UTR
adipose	cg01666416	0.761	0.753	0.007	0.085	chr7	129401208	-	II	chr7:129402220-129402791	N_Shore
adipose	cg02988763	0.805	0.804	0.009	0.095	chr7	87994688	+	II		OpenSea
adipose	cg03240301	0.339	0.331	0.01	0.102	chr7	23387383	+	II		OpenSea	IGF2BP3	NM_006547	Body
adipose	cg03361504	0.834	0.806	0.009	0.096	chr7	150868190	+	II	chr7:150869765-150870165	N_Shore
adipose	cg03773862	0.486	0.494	0.008	0.091	chr7	37123550	+	II		OpenSea	ELMO1	NM_014800	Body
adipose	cg04099158	0.811	0.806	0.007	0.082	chr7	40566521	+	II		OpenSea	C7orf10	NM_024728	Body
adipose	cg04663564	0.753	0.738	0.007	0.086	chr7	134144288	-	II	chr7:134143115-134144063	S_Shore	AKR1B1	NM_001628	TSS1500
adipose	cg04957903	0.482	0.487	0.009	0.096	chr7	38880852	-	II		OpenSea	VPS41;VPS41	NM_014396;NM_080631	Body;Body
adipose	cg05227844	0.851	0.822	0.009	0.096	chr7	23061725	+	II		OpenSea
adipose	cg05545832	0.71	0.728	0.008	0.091	chr7	32798253	-	II	chr7:32801484-32801972	N_Shelf
adipose	cg05715123	0.627	0.644	0.009	0.093	chr7	76940422	-	II		OpenSea	PION	NM_017439	3'UTR
adipose	cg05986374	0.783	0.765	0.008	0.087	chr7	157608597	+	II	chr7:157612036-157612316	N_Shelf	PTPRN2;PTPRN2;PTPRN2	NM_002847;NM_130842;NM_130843	Body;Body;Body
adipose	cg06008531	0.592	0.62	0.011	0.104	chr7	90233961	-	II		OpenSea
adipose	cg06126815	0.805	0.801	0.008	0.088	chr7	95065139	-	II	chr7:95064073-95064409	S_Shore	PON2;PON2	NM_000305;NM_001018161	TSS1500;TSS1500
adipose	cg06390484	0.774	0.755	0.008	0.089	chr7	134575271	-	II		OpenSea	CALD1;CALD1;CALD1;CALD1;CALD1	NM_033139;NM_033157;NM_033140;NM_033138;NM_004342	TSS1500;Body;TSS1500;Body;Body
adipose	cg06463109	0.917	0.886	0.008	0.089	chr7	100801566	-	II	chr7:100797532-100798479	S_Shelf	AP1S1	NM_001283	Body
adipose	cg06824394	0.357	0.355	0.008	0.092	chr7	86846535	+	II	chr7:86848911-86850024	N_Shelf	C7orf23	NM_024315	Body
adipose	cg07830472	0.654	0.657	0.009	0.093	chr7	97983916	+	II		OpenSea	BAIAP2L1	NM_018842	Body
adipose	cg07887012	0.878	0.853	0.009	0.093	chr7	100445848	-	II	chr7:100449772-100450617	N_Shelf
adipose	cg07899060	0.563	0.58	0.011	0.103	chr7	101017354	+	II		OpenSea	EMID2	NM_133457	Body
adipose	cg08191159	0.874	0.83	0.014	0.118	chr7	4834359	+	II	chr7:4832111-4832481	S_Shore
adipose	cg08835113	0.135	0.161	0.007	0.085	chr7	96650192	-	II	chr7:96650221-96651551	N_Shore	DLX5	NM_005221	Body
adipose	cg09336628	0.871	0.847	0.007	0.082	chr7	143021557	-	II		OpenSea	CLCN1	NM_000083	Body
adipose	cg09938273	0.737	0.714	0.009	0.094	chr7	33907779	+	II		OpenSea
adipose	cg10275917	0.438	0.447	0.011	0.106	chr7	7478820	-	II		OpenSea	COL28A1	NM_001037763	Body
adipose	cg10571650	0.781	0.787	0.008	0.088	chr7	138143748	+	II	chr7:138144667-138146023	N_Shore	TRIM24;TRIM24	NM_015905;NM_003852	TSS1500;TSS1500
adipose	cg10731848	0.794	0.795	0.007	0.082	chr7	47814633	-	II		OpenSea	PKD1L1	NM_138295	3'UTR
adipose	cg10778455	0.827	0.815	0.008	0.092	chr7	42956543	-	II		OpenSea	PSMA2	NM_002787	3'UTR
adipose	cg10864970	0.807	0.808	0.008	0.088	chr7	122025659	+	II		OpenSea	CADPS2;CADPS2;CADPS2	NM_001009571;NM_001167940;NM_017954	Body;Body;Body
adipose	cg10939418	0.709	0.738	0.009	0.093	chr7	133044846	+	II		OpenSea	EXOC4;EXOC4	NM_021807;NM_001037126	Body;Body
adipose	cg11210449	0.744	0.769	0.008	0.087	chr7	135073405	+	II		OpenSea	CNOT4;CNOT4	NM_013316;NM_001008225	Body;3'UTR
adipose	cg11358713	0.746	0.736	0.01	0.101	chr7	41188092	-	II		OpenSea
adipose	cg11423517	0.89	0.864	0.008	0.092	chr7	50533512	+	II	chr7:50535740-50535953	N_Shelf	DDC;DDC	NM_000790;NM_001082971	Body;Body
adipose	cg11706983	0.424	0.435	0.012	0.111	chr7	27233454	+	II	chr7:27231805-27233097	S_Shore
adipose	cg11872373	0.548	0.542	0.01	0.1	chr7	151833893	-	II		OpenSea	MLL3	NM_170606	3'UTR
adipose	cg11891395	0.177	0.204	0.009	0.093	chr7	96652153	+	II	chr7:96651963-96652246	Island	DLX5	NM_005221	Body
adipose	cg11986223	0.834	0.833	0.007	0.084	chr7	26824073	-	II		OpenSea	SKAP2	NM_003930	Body
adipose	cg12074655	0.536	0.561	0.009	0.094	chr7	75070884	-	II	chr7:75071482-75072262	N_Shore	POM121C	NM_001099415	5'UTR
adipose	cg12130725	0.78	0.777	0.008	0.089	chr7	14882020	-	II		OpenSea	DGKB;DGKB	NM_004080;NM_145695	TSS1500;TSS1500
adipose	cg12205433	0.736	0.756	0.008	0.09	chr7	115863026	+	II		OpenSea	TES;TES	NM_015641;NM_152829	Body;TSS200
adipose	cg12409714	0.817	0.799	0.008	0.091	chr7	112027731	-	II	chr7:112031475-112032181	N_Shelf
adipose	cg12431517	0.825	0.806	0.007	0.082	chr7	26428084	-	II		OpenSea
adipose	cg12750675	0.797	0.803	0.007	0.083	chr7	140556696	+	II		OpenSea	BRAF	NM_004333	Body
adipose	cg12924164	0.629	0.638	0.011	0.103	chr7	93587876	-	II		OpenSea
adipose	cg12988813	0.796	0.776	0.007	0.086	chr7	27946471	-	II		OpenSea	JAZF1	NM_175061	Body
adipose	cg14388601	0.872	0.84	0.009	0.097	chr7	117468523	+	II		OpenSea	CTTNBP2	NM_033427	Body
adipose	cg14388864	0.684	0.703	0.01	0.098	chr7	78569240	+	II		OpenSea	MAGI2	NM_012301	Body
adipose	cg14448195	0.85	0.829	0.007	0.081	chr7	79086223	-	II	chr7:79082174-79082427	S_Shelf
adipose	cg14691364	0.717	0.722	0.011	0.106	chr7	126165242	+	II		OpenSea	GRM8;GRM8;GRM8	NM_001127323;NR_028041;NM_000845	Body;Body;Body
adipose	cg15052518	0.844	0.814	0.01	0.099	chr7	69283201	-	II		OpenSea	AUTS2;AUTS2;AUTS2	NM_015570;NM_001127232;NM_001127231	Body;Body;Body
adipose	cg16466881	0.679	0.675	0.01	0.101	chr7	41468302	+	II		OpenSea
adipose	cg16781484	0.698	0.727	0.01	0.099	chr7	88425758	-	II		OpenSea	ZNF804B;MGC26647	NM_181646;NM_152706	Body;TSS1500
adipose	cg17209188	0.486	0.475	0.013	0.115	chr7	23387396	+	II		OpenSea	IGF2BP3	NM_006547	Body
adipose	cg17404289	0.668	0.663	0.013	0.113	chr7	1961785	+	II		OpenSea	MAD1L1;MAD1L1;MAD1L1	NM_003550;NM_001013837;NM_001013836	Body;Body;Body
adipose	cg17569154	0.791	0.786	0.007	0.084	chr7	24781545	+	II		OpenSea	DFNA5;DFNA5;DFNA5	NM_001127454;NM_004403;NM_001127453	5'UTR;Body;Body
adipose	cg17744825	0.937	0.91	0.007	0.084	chr7	34874018	-	II		OpenSea	AAA1;NPSR1;NPSR1	NR_015356;NM_207173;NM_207172	TSS200;Body;Body
adipose	cg18693822	0.361	0.368	0.009	0.096	chr7	55620604	+	II		OpenSea	VOPP1	NM_030796	Body
adipose	cg19260663	0.843	0.833	0.007	0.081	chr7	24791121	-	II		OpenSea	DFNA5;DFNA5;DFNA5	NM_001127454;NM_004403;NM_001127453	5'UTR;5'UTR;5'UTR
adipose	cg19270265	0.752	0.771	0.008	0.09	chr7	126275080	+	II		OpenSea	GRM8;GRM8;GRM8	NM_001127323;NR_028041;NM_000845	Body;Body;Body
adipose	cg19370689	0.644	0.649	0.009	0.093	chr7	102558323	+	II		OpenSea	LRRC17;FBXL13;LRRC17;FBXL13	NM_005824;NM_145032;NM_001031692;NM_001111038	5'UTR;Body;5'UTR;Body
adipose	cg19549902	0.89	0.856	0.01	0.098	chr7	134146926	+	II	chr7:134143115-134144063	S_Shelf
adipose	cg19723715	0.474	0.478	0.009	0.093	chr7	1125817	-	II	chr7:1126578-1126910	N_Shore	GPER;C7orf50;C7orf50;GPER;C7orf50	NM_001039966;NM_001134395;NM_032350;NM_001505;NM_001134396	TSS1500;Body;Body;TSS1500;Body
adipose	cg19793499	0.498	0.518	0.018	0.133	chr7	70096378	-	II	chr7:70096263-70096501	Island	AUTS2;AUTS2	NM_015570;NM_001127231	Body;Body
adipose	cg19854048	0.763	0.761	0.009	0.094	chr7	35774152	+	II		OpenSea
adipose	cg20238197	0.832	0.811	0.007	0.086	chr7	110511335	+	II		OpenSea	IMMP2L	NM_032549	Body
adipose	cg20688917	0.513	0.525	0.011	0.103	chr7	27160674	+	II	chr7:27162087-27162426	N_Shore	HOXA3;HOXA3	NM_153631;NM_030661	5'UTR;TSS1500
adipose	cg21261709	0.87	0.849	0.007	0.082	chr7	104887042	+	II	chr7:104885049-104885400	S_Shore	SRPK2;SRPK2	NM_182691;NM_182692	Body;Body
adipose	cg21292587	0.774	0.789	0.007	0.084	chr7	114330004	-	II		OpenSea	FOXP2;FOXP2;FOXP2	NM_014491;NM_148898;NM_148899	3'UTR;3'UTR;3'UTR
adipose	cg21643191	0.706	0.707	0.011	0.105	chr7	20685988	-	II		OpenSea	ABCB5;ABCB5;ABCB5;ABCB5	NM_001163941;NM_001163942;NM_001163993;NM_178559	Body;TSS1500;TSS1500;TSS1500
adipose	cg21756355	0.902	0.876	0.007	0.086	chr7	2233135	+	II		OpenSea	MAD1L1;MAD1L1;MAD1L1	NM_003550;NM_001013837;NM_001013836	Body;Body;Body
adipose	cg21769057	0.787	0.78	0.011	0.107	chr7	90630110	+	II		OpenSea	CDK14	NM_012395	Body
adipose	cg21782357	0.804	0.804	0.009	0.093	chr7	23664621	+	II		OpenSea	CCDC126	NM_138771	Body
adipose	cg21915337	0.685	0.69	0.008	0.089	chr7	5011403	-	II	chr7:5013508-5014436	N_Shelf
adipose	cg22004693	0.797	0.78	0.01	0.099	chr7	99632812	+	II		OpenSea	ZKSCAN1	NM_003439	3'UTR
adipose	cg22480109	0.532	0.532	0.01	0.098	chr7	158575681	-	II		OpenSea	ESYT2	NM_020728	Body
adipose	cg22681186	0.828	0.816	0.008	0.089	chr7	28713246	-	II		OpenSea	CREB5;CREB5;CREB5	NM_004904;NM_182899;NM_182898	Body;Body;Body
adipose	cg22772418	0.168	0.178	0.01	0.101	chr7	27227358	-	II	chr7:27227520-27229043	N_Shore	HOXA11AS	NR_002795	Body
adipose	cg23261107	0.412	0.419	0.014	0.116	chr7	22602895	-	II		OpenSea
adipose	cg23365392	0.326	0.303	0.009	0.092	chr7	99970074	+	II		OpenSea	PILRA;PILRA;PILRA	NM_178273;NM_178272;NM_013439	TSS1500;TSS1500;TSS1500
adipose	cg23407549	0.895	0.875	0.008	0.088	chr7	4996282	+	II	chr7:4998405-4998950	N_Shelf	MMD2;MMD2	NM_001100600;NM_198403	Body;Body
adipose	cg23654401	0.48	0.475	0.012	0.108	chr7	55606442	+	II		OpenSea	VOPP1	NM_030796	Body
adipose	cg23864514	0.724	0.697	0.012	0.109	chr7	22882512	+	II		OpenSea
adipose	cg24116513	0.896	0.866	0.007	0.082	chr7	150413164	-	II		OpenSea	GIMAP1	NM_130759	TSS1500
adipose	cg24254317	0.871	0.84	0.009	0.093	chr7	157834846	+	II		OpenSea	PTPRN2;PTPRN2;PTPRN2	NM_002847;NM_130842;NM_130843	Body;Body;Body
adipose	cg26147514	0.755	0.752	0.007	0.085	chr7	47182756	-	II		OpenSea
adipose	cg26697605	0.405	0.405	0.008	0.092	chr7	1850801	-	II		OpenSea
adipose	cg26780042	0.492	0.485	0.009	0.094	chr7	6515961	+	II		OpenSea	KDELR2;KDELR2	NM_001100603;NM_006854	Body;Body
adipose	cg26847490	0.541	0.575	0.011	0.103	chr7	95115289	+	II		OpenSea	ASB4;ASB4	NM_145872;NM_016116	1stExon;1stExon
adipose	cg27305501	0.792	0.809	0.007	0.082	chr7	127028405	-	II	chr7:127031854-127033084	N_Shelf	ZNF800	NM_176814	Body
adipose	cg27348370	0.634	0.648	0.012	0.108	chr7	123295321	-	II		OpenSea	LMOD2	NM_207163	TSS1500
adipose	cg27403098	0.365	0.391	0.008	0.088	chr7	1626873	-	II		OpenSea	KIAA1908;KIAA1908;KIAA1908	NR_027329;NR_027328;NR_021487	Body;Body;Body
adipose	cg01536222	0.893	0.865	0.008	0.092	chr8	10871191	-	II	chr8:10873324-10874174	N_Shelf	XKR6	NM_173683	Body
adipose	cg01536979	0.643	0.646	0.009	0.094	chr8	117840383	+	II		OpenSea
adipose	cg01881688	0.794	0.769	0.008	0.09	chr8	145897116	+	II		OpenSea
adipose	cg01949837	0.934	0.909	0.006	0.08	chr8	133143837	-	II	chr8:133141565-133141816	S_Shelf	KCNQ3	NM_004519	Body
adipose	cg02502679	0.774	0.789	0.009	0.094	chr8	80856224	-	II		OpenSea	MRPS28	NM_014018	Body
adipose	cg02667880	0.905	0.879	0.008	0.09	chr8	30436207	+	II		OpenSea	GTF2E2	NM_002095	3'UTR
adipose	cg02721065	0.662	0.658	0.008	0.092	chr8	120932635	+	II		OpenSea	DEPDC6	NM_022783	Body
adipose	cg02896757	0.625	0.631	0.008	0.092	chr8	38508024	-	II	chr8:38508299-38508748	N_Shore
adipose	cg03133686	0.686	0.678	0.008	0.091	chr8	143324673	+	II		OpenSea	TSNARE1	NM_145003	Body
adipose	cg03150108	0.843	0.823	0.007	0.086	chr8	128652645	-	II		OpenSea
adipose	cg03308704	0.893	0.858	0.012	0.11	chr8	1644982	+	II		OpenSea	DLGAP2	NM_004745	Body
adipose	cg03400695	0.515	0.524	0.009	0.095	chr8	142162582	-	II		OpenSea	DENND3	NM_014957	Body
adipose	cg03411742	0.82	0.797	0.008	0.092	chr8	1757958	-	II		OpenSea
adipose	cg03535079	0.669	0.649	0.012	0.107	chr8	48523498	-	II		OpenSea	KIAA0146	NM_001080394	Body
adipose	cg03599855	0.807	0.783	0.009	0.097	chr8	119073725	-	II		OpenSea	EXT1	NM_000127	Body
adipose	cg03656863	0.519	0.52	0.01	0.098	chr8	67467992	+	II		OpenSea
adipose	cg03706086	0.729	0.736	0.008	0.091	chr8	71381216	-	II		OpenSea
adipose	cg03716032	0.52	0.515	0.009	0.094	chr8	142292429	+	II	chr8:142295218-142295879	N_Shelf
adipose	cg03723211	0.744	0.736	0.009	0.093	chr8	1460633	+	II		OpenSea	DLGAP2	NM_004745	5'UTR
adipose	cg04210082	0.757	0.768	0.01	0.1	chr8	109459746	+	II	chr8:109455600-109456263	S_Shelf	TTC35	NM_014673	Body
adipose	cg04848137	0.666	0.672	0.008	0.092	chr8	38483364	+	II		OpenSea
adipose	cg04874580	0.553	0.565	0.012	0.109	chr8	30389210	+	II		OpenSea	RBPMS;RBPMS;RBPMS;RBPMS	NM_001008712;NM_001008710;NM_001008711;NM_006867	Body;Body;Body;Body
adipose	cg05305140	0.789	0.764	0.011	0.104	chr8	57233822	-	II	chr8:57232370-57232795	S_Shore	SDR16C5	NM_138969	TSS1500
adipose	cg05501060	0.796	0.786	0.008	0.092	chr8	123146194	-	II		OpenSea
adipose	cg05590053	0.611	0.612	0.01	0.1	chr8	120684755	+	II		OpenSea
adipose	cg05976283	0.279	0.288	0.008	0.09	chr8	103140765	-	II	chr8:103135914-103136775	S_Shelf
adipose	cg06044105	0.547	0.575	0.01	0.099	chr8	21961788	-	II		OpenSea	FAM160B2	NM_022749	3'UTR
adipose	cg06261059	0.555	0.554	0.014	0.117	chr8	6484648	-	II		OpenSea	MCPH1	NM_024596	Body
adipose	cg06819926	0.497	0.525	0.009	0.094	chr8	8034763	+	II		OpenSea
adipose	cg07088351	0.788	0.786	0.008	0.092	chr8	124454257	+	II		OpenSea	WDYHV1	NM_018024	3'UTR
adipose	cg07176410	0.722	0.719	0.009	0.096	chr8	68424742	+	II		OpenSea	CPA6;CPA6	NM_020361;NM_001127445	Body;5'UTR
adipose	cg07236691	0.589	0.579	0.009	0.095	chr8	120599284	+	II		OpenSea	ENPP2;ENPP2;ENPP2	NM_006209;NM_001040092;NM_001130863	Body;Body;Body
adipose	cg07490124	0.736	0.716	0.008	0.091	chr8	131368922	+	II	chr8:131370087-131371317	N_Shore	ASAP1	NM_018482	Body
adipose	cg07546433	0.581	0.595	0.01	0.101	chr8	102063914	+	II		OpenSea
adipose	cg07549297	0.834	0.806	0.009	0.093	chr8	103952396	-	II		OpenSea
adipose	cg07680965	0.909	0.883	0.007	0.084	chr8	41563429	-	II	chr8:41559255-41559609	S_Shelf	ANK1;ANK1;ANK1;ANK1;ANK1	NM_020476;NM_020475;NM_001142446;NM_020477;NM_000037	Body;Body;Body;Body;Body
adipose	cg08121890	0.798	0.794	0.01	0.1	chr8	132960441	+	II		OpenSea	EFR3A	NM_015137	Body
adipose	cg08271180	0.725	0.758	0.009	0.093	chr8	132997218	+	II		OpenSea	EFR3A	NM_015137	Body
adipose	cg08758568	0.807	0.812	0.009	0.095	chr8	72393773	+	II		OpenSea
adipose	cg08910705	0.621	0.632	0.012	0.11	chr8	79711103	-	II		OpenSea	IL7	NM_000880	Body
adipose	cg08988797	0.355	0.348	0.009	0.095	chr8	102505513	-	II	chr8:102505512-102506430	Island	GRHL2	NM_024915	Body
adipose	cg09517757	0.792	0.789	0.007	0.086	chr8	58174422	+	II	chr8:58172076-58173863	S_Shore
adipose	cg09853063	0.869	0.829	0.013	0.113	chr8	1277140	-	II		OpenSea
adipose	cg09991633	0.846	0.822	0.008	0.09	chr8	134759376	-	II		OpenSea
adipose	cg09994117	0.738	0.739	0.008	0.089	chr8	75231860	+	II	chr8:75232649-75234101	N_Shore	JPH1	NM_020647	Body
adipose	cg10062803	0.52	0.553	0.012	0.108	chr8	82396644	+	II		OpenSea	FABP4	NM_001442	TSS1500
adipose	cg10322124	0.91	0.883	0.007	0.086	chr8	74331865	-	II		OpenSea
adipose	cg10419849	0.795	0.805	0.008	0.09	chr8	9537322	-	II		OpenSea	TNKS	NM_003747	Body
adipose	cg10437825	0.822	0.816	0.007	0.082	chr8	68334606	-	II		OpenSea	CPA6;CPA6	NM_001127445;NM_020361	3'UTR;3'UTR
adipose	cg11093149	0.819	0.807	0.007	0.082	chr8	35581526	-	II		OpenSea	UNC5D	NM_080872	Body
adipose	cg11163330	0.722	0.751	0.011	0.104	chr8	101534515	-	II		OpenSea	ANKRD46	NM_198401	3'UTR
adipose	cg11422851	0.542	0.553	0.011	0.103	chr8	38508140	-	II	chr8:38508299-38508748	N_Shore
adipose	cg12120845	0.814	0.821	0.008	0.087	chr8	59984875	-	II		OpenSea	TOX	NM_014729	Body
adipose	cg12292134	0.628	0.634	0.009	0.092	chr8	131272997	-	II		OpenSea	ASAP1	NM_018482	Body
adipose	cg12859054	0.656	0.652	0.01	0.098	chr8	133958686	-	II		OpenSea	TG	NM_003235	Body
adipose	cg13462821	0.742	0.756	0.011	0.105	chr8	86214814	+	II		OpenSea
adipose	cg13729766	0.723	0.744	0.009	0.093	chr8	145922737	+	II	chr8:145925410-145926101	N_Shelf
adipose	cg14343905	0.901	0.872	0.007	0.085	chr8	99338761	-	II		OpenSea
adipose	cg14694381	0.804	0.799	0.011	0.105	chr8	110272720	-	II		OpenSea	NUDCD1;NUDCD1	NM_001128211;NM_032869	Body;Body
adipose	cg14935716	0.806	0.802	0.007	0.084	chr8	133805351	+	II		OpenSea	PHF20L1;PHF20L1;PHF20L1	NM_032205;NM_016018;NM_198513	Body;Body;Body
adipose	cg15324723	0.507	0.54	0.011	0.103	chr8	100811462	+	II		OpenSea	VPS13B;VPS13B	NM_017890;NM_152564	Body;Body
adipose	cg15454043	0.714	0.723	0.01	0.102	chr8	16942004	+	II		OpenSea	EFHA2	NM_181723	Body
adipose	cg15817287	0.771	0.771	0.01	0.1	chr8	79710484	+	II		OpenSea	IL7	NM_000880	Body
adipose	cg16313243	0.868	0.847	0.007	0.083	chr8	135850921	+	II		OpenSea
adipose	cg16319142	0.794	0.784	0.008	0.091	chr8	118629000	-	II		OpenSea
adipose	cg16575322	0.59	0.606	0.009	0.096	chr8	22786190	-	II		OpenSea	PEBP4	NM_144962	TSS1500
adipose	cg16883935	0.805	0.797	0.008	0.092	chr8	12869602	+	II		OpenSea	C8orf79;C8orf79	NM_001099677;NM_020844	TSS200;Body
adipose	cg17292100	0.583	0.58	0.01	0.102	chr8	101250595	+	II		OpenSea	SPAG1;SPAG1	NM_003114;NM_172218	Body;Body
adipose	cg17295573	0.739	0.761	0.009	0.095	chr8	78564866	+	II		OpenSea
adipose	cg18148755	0.592	0.626	0.009	0.095	chr8	29177610	-	II		OpenSea
adipose	cg18231114	0.763	0.782	0.01	0.098	chr8	97258140	-	II		OpenSea	MTERFD1	NM_015942	Body
adipose	cg18975130	0.714	0.676	0.015	0.124	chr8	94238749	-	II		OpenSea
adipose	cg19793207	0.711	0.701	0.009	0.095	chr8	59481376	-	II		OpenSea	SDCBP;SDCBP;SDCBP;SDCBP;SDCBP	NM_001007068;NM_005625;NM_001007069;NM_001007070;NM_001007067	Body;Body;Body;Body;Body
adipose	cg20154222	0.742	0.763	0.008	0.091	chr8	106626898	-	II		OpenSea	ZFPM2	NM_012082	Body
adipose	cg20540235	0.517	0.534	0.009	0.095	chr8	91683243	+	II		OpenSea
adipose	cg20551671	0.756	0.766	0.008	0.09	chr8	24191759	+	II		OpenSea	ADAM28;ADAM28	NM_021777;NM_014265	Body;Body
adipose	cg20604028	0.772	0.755	0.008	0.088	chr8	29413587	+	II		OpenSea
adipose	cg20791178	0.896	0.862	0.011	0.103	chr8	38246696	-	II	chr8:38243741-38244695	S_Shelf	LETM2	NM_144652	5'UTR
adipose	cg21750179	0.844	0.821	0.007	0.081	chr8	1848614	+	II		OpenSea	ARHGEF10	NM_014629	Body
adipose	cg22062539	0.776	0.776	0.009	0.097	chr8	97296348	+	II		OpenSea	PTDSS1	NM_014754	Body
adipose	cg22987267	0.7	0.721	0.009	0.096	chr8	26270165	+	II		OpenSea	BNIP3L	NM_004331	3'UTR
adipose	cg23063070	0.758	0.744	0.01	0.098	chr8	129020343	+	II		OpenSea	PVT1;MIR1206	NR_003367;NR_031611	Body;TSS1500
adipose	cg23310975	0.71	0.731	0.01	0.098	chr8	121455224	+	II	chr8:121457353-121457657	N_Shelf	MRPL13	NM_014078	Body
adipose	cg23718201	0.889	0.862	0.008	0.087	chr8	38458540	+	II		OpenSea	RNF5P1	NR_003129	Body
adipose	cg23725583	0.641	0.652	0.01	0.098	chr8	120649714	+	II		OpenSea	ENPP2;ENPP2;ENPP2	NM_006209;NM_001040092;NM_001130863	Body;Body;Body
adipose	cg24463664	0.813	0.807	0.008	0.087	chr8	38160704	-	II		OpenSea	WHSC1L1	NM_023034	Body
adipose	cg24701369	0.761	0.764	0.007	0.085	chr8	9535308	-	II		OpenSea	TNKS	NM_003747	Body
adipose	cg25322632	0.91	0.881	0.007	0.085	chr8	142200407	-	II		OpenSea	DENND3	NM_014957	Body
adipose	cg25768632	0.808	0.816	0.008	0.087	chr8	13080844	-	II		OpenSea	DLC1	NM_182643	Body
adipose	cg25964744	0.788	0.791	0.01	0.098	chr8	135813830	-	II		OpenSea	MIR30B	NR_029666	TSS1500
adipose	cg26283274	0.711	0.732	0.009	0.093	chr8	20050922	-	II	chr8:20054546-20055027	N_Shelf
adipose	cg26283874	0.871	0.846	0.007	0.082	chr8	119576599	+	II		OpenSea	SAMD12;SAMD12	NM_001101676;NM_207506	Body;Body
adipose	cg26687497	0.762	0.777	0.007	0.084	chr8	118147534	+	II		OpenSea	SLC30A8;SLC30A8	NM_173851;NM_173851	1stExon;5'UTR
adipose	cg26864084	0.883	0.848	0.011	0.104	chr8	1404885	-	II	chr8:1404884-1405094	Island
adipose	cg27065426	0.614	0.628	0.01	0.099	chr8	70360563	-	II		OpenSea
adipose	cg27323343	0.788	0.793	0.008	0.089	chr8	77916526	-	II	chr8:77912132-77913057	S_Shelf
adipose	cg01034654	0.872	0.847	0.008	0.087	chr9	94484698	+	II	chr9:94486291-94487253	N_Shore
adipose	cg04285177	0.594	0.603	0.009	0.095	chr9	139331410	-	II	chr9:139332839-139334501	N_Shore	INPP5E	NM_019892	Body
adipose	cg05118879	0.142	0.155	0.007	0.086	chr9	3524695	-	II	chr9:3526015-3526945	N_Shore	RFX3;RFX3	NM_002919;NM_134428	5'UTR;5'UTR
adipose	cg07184658	0.312	0.315	0.009	0.092	chr9	96722329	-	II	chr9:96720586-96723189	Island
adipose	cg12437157	0.681	0.677	0.01	0.102	chr9	86433764	+	II	chr9:86431954-86433094	S_Shore	GKAP1;GKAP1	NM_001135953;NM_025211	TSS1500;TSS1500
adipose	cg12472181	0.69	0.686	0.009	0.097	chr9	88419213	-	II	chr9:88419986-88421004	N_Shore
adipose	cg13429967	0.908	0.876	0.01	0.102	chr9	131875769	-	II	chr9:131872624-131873959	S_Shore	PPP2R4;PPP2R4;PPP2R4;PPP2R4	NM_178003;NM_178000;NM_021131;NM_178001	Body;Body;Body;Body
adipose	cg13443911	0.359	0.37	0.009	0.096	chr9	101866107	+	II	chr9:101866994-101868297	N_Shore	TGFBR1;TGFBR1	NM_001130916;NM_004612	TSS1500;TSS1500
adipose	cg13471735	0.714	0.706	0.008	0.089	chr9	16442831	-	II		OpenSea	BNC2	NM_017637	Body
adipose	cg13714797	0.643	0.632	0.01	0.099	chr9	7103479	-	II		OpenSea	KDM4C;KDM4C	NM_015061;NM_001146694	Body;Body
adipose	cg13772070	0.837	0.825	0.007	0.086	chr9	108323097	-	II	chr9:108320245-108320640	S_Shelf	FKTN;FKTN	NM_001079802;NM_006731	5'UTR;5'UTR
adipose	cg13870199	0.59	0.603	0.009	0.092	chr9	118676023	+	II		OpenSea	C9orf27	NR_024032	Body
adipose	cg14014720	0.196	0.234	0.013	0.114	chr9	90113998	-	II	chr9:90112514-90113817	S_Shore	DAPK1	NM_004938	Body
adipose	cg14032465	0.705	0.694	0.008	0.087	chr9	74278132	-	II		OpenSea
adipose	cg14032959	0.715	0.736	0.014	0.117	chr9	97025960	+	II	chr9:97021464-97021967	S_Shelf	ZNF169	NM_194320	5'UTR
adipose	cg14073541	0.804	0.789	0.008	0.089	chr9	126525375	+	II		OpenSea	DENND1A;DENND1A	NM_024820;NM_020946	Body;Body
adipose	cg14148156	0.599	0.595	0.01	0.099	chr9	35844507	-	II	chr9:35846310-35846638	N_Shore	TMEM8B;TMEM8B;TMEM8B	NM_001042590;NM_016446;NM_001042589	Body;Body;Body
adipose	cg14162552	0.433	0.455	0.009	0.095	chr9	139744532	+	II	chr9:139738276-139744618	Island	PHPT1;PHPT1	NM_001135861;NM_014172	Body;Body
adipose	cg14178348	0.42	0.416	0.012	0.111	chr9	109939375	+	II		OpenSea
adipose	cg14211915	0.689	0.674	0.011	0.106	chr9	94187714	+	II	chr9:94185651-94187296	S_Shore
adipose	cg14223485	0.483	0.488	0.008	0.092	chr9	34454428	+	II	chr9:34457375-34458892	N_Shelf	C9orf25	NM_147202	Body
adipose	cg14282050	0.836	0.82	0.007	0.083	chr9	20353615	+	II		OpenSea	MLLT3	NM_004529	Body
adipose	cg14329189	0.127	0.146	0.007	0.085	chr9	118915832	+	II	chr9:118916362-118917175	N_Shore	PAPPA	NM_002581	TSS1500
adipose	cg14332653	0.454	0.463	0.01	0.1	chr9	126331815	+	II		OpenSea	DENND1A;DENND1A	NM_024820;NM_020946	Body;Body
adipose	cg14429381	0.672	0.689	0.013	0.114	chr9	103342099	+	II		OpenSea	MURC	NM_001018116	Body
adipose	cg14478713	0.481	0.486	0.01	0.099	chr9	16653688	-	II		OpenSea	BNC2	NM_017637	Body
adipose	cg14503441	0.601	0.606	0.011	0.106	chr9	97758396	-	II		OpenSea	C9orf3	NM_032823	Body
adipose	cg14515614	0.493	0.514	0.013	0.113	chr9	116969440	+	II		OpenSea	COL27A1	NM_032888	Body
adipose	cg14518988	0.867	0.84	0.008	0.088	chr9	130674053	+	II	chr9:130674546-130674958	N_Shore	ST6GALNAC4;ST6GALNAC4	NM_175039;NM_175040	Body;Body
adipose	cg14528979	0.89	0.864	0.007	0.083	chr9	139390733	-	II	chr9:139391402-139391987	N_Shore	NOTCH1	NM_017617	Body
adipose	cg14629571	0.734	0.737	0.007	0.084	chr9	120470582	+	II		OpenSea	TLR4;TLR4;TLR4	NM_138554;NR_024169;NR_024168	Body;Body;Body
adipose	cg19257550	0.527	0.547	0.01	0.1	chr9	35673909	+	II	chr9:35675648-35676375	N_Shore	CA9	NM_001216	TSS200
adipose	cg21219252	0.863	0.842	0.007	0.082	chr9	135901963	+	II	chr9:135905412-135906550	N_Shelf
adipose	cg21237747	0.773	0.792	0.009	0.096	chr9	86276048	-	II		OpenSea	UBQLN1;UBQLN1	NM_013438;NM_053067	3'UTR;3'UTR
adipose	cg00026412	0.626	0.62	0.011	0.105	chr10	62059894	-	II		OpenSea	ANK3	NM_020987	Body
adipose	cg00238353	0.486	0.491	0.008	0.091	chr10	129785537	+	II		OpenSea	PTPRE	NM_006504	5'UTR
adipose	cg00251270	0.643	0.644	0.01	0.099	chr10	3536362	-	II		OpenSea
adipose	cg00412148	0.891	0.863	0.007	0.085	chr10	16538682	-	II		OpenSea	PTER;PTER	NM_001001484;NM_030664	Body;Body
adipose	cg00425843	0.524	0.542	0.01	0.099	chr10	94883021	+	II		OpenSea
adipose	cg00585174	0.922	0.897	0.006	0.08	chr10	134499472	-	II		OpenSea	INPP5A	NM_005539	Body
adipose	cg00745735	0.714	0.731	0.007	0.086	chr10	69868860	-	II		OpenSea	MYPN	NM_032578	TSS1500
adipose	cg00750430	0.753	0.758	0.01	0.098	chr10	118654150	-	II		OpenSea	KIAA1598;KIAA1598	NM_018330;NM_001127211	Body;Body
adipose	cg00870849	0.281	0.262	0.007	0.081	chr10	94003008	+	II	chr10:93999131-94000015	S_Shelf	CPEB3	NM_014912	5'UTR
adipose	cg01248810	0.694	0.712	0.008	0.088	chr10	82103151	+	II		OpenSea	DYDC1	NM_138812	Body
adipose	cg01253386	0.665	0.664	0.009	0.095	chr10	14551178	+	II		OpenSea
adipose	cg01486665	0.904	0.872	0.009	0.096	chr10	176774	-	II	chr10:180582-182452	N_Shelf
adipose	cg01614169	0.906	0.881	0.007	0.085	chr10	85986738	+	II		OpenSea	LRIT2	NM_001017924	TSS1500
adipose	cg02068171	0.656	0.638	0.01	0.1	chr10	116392602	+	II	chr10:116391466-116391827	S_Shore	ABLIM1;ABLIM1;ABLIM1	NM_001003408;NM_001003407;NM_002313	Body;Body;Body
adipose	cg02235497	0.616	0.604	0.009	0.093	chr10	127941989	-	II		OpenSea	ADAM12;ADAM12	NM_003474;NM_021641	Body;Body
adipose	cg02947862	0.735	0.726	0.01	0.098	chr10	129979375	+	II		OpenSea
adipose	cg03036398	0.846	0.814	0.01	0.101	chr10	118591023	+	II		OpenSea
adipose	cg03087855	0.842	0.832	0.007	0.081	chr10	92661845	+	II		OpenSea	RPP30;RPP30	NM_006413;NM_001104546	3'UTR;Body
adipose	cg03570083	0.711	0.731	0.016	0.127	chr10	75932679	+	II	chr10:75936217-75936726	N_Shelf	ADK	NM_006721	Body
adipose	cg03584879	0.863	0.852	0.007	0.082	chr10	86224508	+	II		OpenSea	FAM190B	NM_018999	Body
adipose	cg03585389	0.517	0.521	0.009	0.095	chr10	671628	+	II	chr10:669070-669336	S_Shelf	DIP2C	NM_014974	Body
adipose	cg03625292	0.707	0.726	0.008	0.087	chr10	27147450	-	II	chr10:27149166-27150229	N_Shore	ABI1;ABI1;ABI1;ABI1	NM_001012750;NM_005470;NM_001012752;NM_001012751	Body;Body;Body;Body
adipose	cg03958038	0.223	0.246	0.009	0.094	chr10	77164227	-	II	chr10:77155128-77169600	Island	C10orf41;C10orf41	NR_024421;NR_024422	Body;Body
adipose	cg04389994	0.618	0.64	0.01	0.1	chr10	74590936	+	II		OpenSea	CCDC109A	NM_138357	Body
adipose	cg04678141	0.479	0.49	0.01	0.099	chr10	29923920	+	II		OpenSea	SVIL;SVIL	NM_021738;NM_003174	TSS200;5'UTR
adipose	cg05163663	0.854	0.832	0.008	0.088	chr10	14014553	+	II		OpenSea	FRMD4A	NM_018027	Body
adipose	cg05265574	0.754	0.768	0.008	0.091	chr10	11616142	-	II		OpenSea	USP6NL	NM_014688	Body
adipose	cg05357137	0.765	0.784	0.007	0.085	chr10	28527770	-	II		OpenSea	MPP7	NM_173496	5'UTR
adipose	cg05417409	0.695	0.701	0.009	0.093	chr10	133929429	-	II	chr10:133930595-133931010	N_Shore	JAKMIP3	NM_001105521	Body
adipose	cg05716278	0.671	0.68	0.01	0.102	chr10	6221273	+	II		OpenSea	PFKFB3	NM_001145443	Body
adipose	cg05997288	0.805	0.788	0.008	0.09	chr10	125815012	-	II	chr10:125816267-125816522	N_Shore
adipose	cg06293931	0.755	0.779	0.009	0.094	chr10	105674300	-	II	chr10:105677555-105678040	N_Shelf	OBFC1	NM_024928	Body
adipose	cg06442750	0.903	0.876	0.007	0.084	chr10	129910413	-	II		OpenSea	MKI67;MKI67	NM_002417;NM_001145966	Body;Body
adipose	cg06546571	0.787	0.792	0.007	0.084	chr10	34526765	+	II		OpenSea	PARD3	NM_019619	Body
adipose	cg06950844	0.863	0.842	0.011	0.104	chr10	135159002	+	II		OpenSea
adipose	cg07128233	0.676	0.699	0.011	0.104	chr10	65217182	+	II		OpenSea	JMJD1C	NM_032776	Body
adipose	cg07734159	0.774	0.78	0.009	0.094	chr10	75772918	+	II		OpenSea	VCL;VCL	NM_003373;NM_014000	Body;Body
adipose	cg07942497	0.831	0.812	0.007	0.085	chr10	15037403	+	II		OpenSea
adipose	cg08394070	0.685	0.701	0.011	0.105	chr10	96087958	+	II		OpenSea	PLCE1;PLCE1	NM_016341;NM_001165979	3'UTR;3'UTR
adipose	cg08610968	0.848	0.815	0.009	0.096	chr10	133797327	+	II	chr10:133794898-133796598	S_Shore
adipose	cg08954863	0.74	0.741	0.008	0.087	chr10	134646183	-	II		OpenSea
adipose	cg09299075	0.788	0.79	0.009	0.097	chr10	76154015	+	II		OpenSea	ADK;ADK	NM_001123;NM_006721	Body;Body
adipose	cg09373511	0.846	0.82	0.006	0.081	chr10	127560294	+	II		OpenSea	DHX32	NM_018180	Body
adipose	cg09562683	0.673	0.667	0.008	0.091	chr10	105210440	-	II	chr10:105211950-105212306	N_Shore	CALHM2;CALHM2	NM_015916;NR_024552	5'UTR;Body
adipose	cg09931939	0.899	0.873	0.008	0.09	chr10	35894295	-	II	chr10:35896518-35897461	N_Shelf	GJD4	NM_153368	TSS200
adipose	cg10141261	0.877	0.85	0.008	0.087	chr10	125805554	+	II	chr10:125804001-125804379	S_Shore	CHST15	NM_015892	1stExon
adipose	cg10296027	0.331	0.314	0.007	0.082	chr10	122121	+	II	chr10:122102-122620	Island
adipose	cg10372238	0.745	0.759	0.008	0.088	chr10	32222352	-	II	chr10:32217353-32218392	S_Shelf
adipose	cg10552184	0.873	0.85	0.008	0.09	chr10	6219910	-	II		OpenSea	PFKFB3	NM_001145443	Body
adipose	cg10844884	0.842	0.832	0.007	0.082	chr10	45498904	+	II	chr10:45496275-45496550	S_Shelf	ZNF22	NM_006963	Body
adipose	cg11147278	0.189	0.204	0.007	0.081	chr10	34062234	-	II		OpenSea
adipose	cg11416669	0.764	0.776	0.012	0.107	chr10	120069000	+	II		OpenSea	C10orf84;C10orf84	NM_001134672;NM_022063	3'UTR;3'UTR
adipose	cg11442259	0.767	0.773	0.009	0.095	chr10	74761847	+	II		OpenSea
adipose	cg11730023	0.693	0.679	0.01	0.101	chr10	35636096	-	II		OpenSea	CCNY;CCNY	NM_145012;NM_181698	Body;5'UTR
adipose	cg11771529	0.509	0.514	0.008	0.091	chr10	31047686	+	II		OpenSea
adipose	cg12359895	0.57	0.61	0.013	0.113	chr10	4697267	+	II		OpenSea	LOC100216001;LOC338588	NR_024475;NR_015425	Body;TSS1500
adipose	cg12673499	0.885	0.861	0.007	0.081	chr10	104412063	-	II		OpenSea	TRIM8	NM_030912	Body
adipose	cg13191352	0.612	0.604	0.009	0.094	chr10	130373079	-	II		OpenSea
adipose	cg13316054	0.636	0.631	0.009	0.093	chr10	63388439	+	II		OpenSea
adipose	cg13319506	0.687	0.706	0.014	0.117	chr10	124462188	-	II		OpenSea
adipose	cg13407144	0.83	0.803	0.007	0.085	chr10	33468337	-	II		OpenSea	NRP1	NM_003873	3'UTR
adipose	cg14618310	0.719	0.734	0.008	0.092	chr10	120070029	+	II		OpenSea	C10orf84;C10orf84	NM_001134672;NM_022063	3'UTR;3'UTR
adipose	cg14727763	0.708	0.714	0.009	0.095	chr10	78961643	-	II		OpenSea	KCNMA1;KCNMA1;KCNMA1;KCNMA1	NM_001161353;NM_001161352;NM_002247;NM_001014797	Body;Body;Body;Body
adipose	cg14742187	0.667	0.681	0.008	0.09	chr10	111842681	+	II		OpenSea	ADD3;ADD3;ADD3	NM_016824;NM_001121;NM_019903	5'UTR;5'UTR;5'UTR
adipose	cg15023646	0.803	0.784	0.008	0.09	chr10	75880238	-	II		OpenSea	AP3M1;AP3M1	NM_207012;NM_012095	3'UTR;3'UTR
adipose	cg15030949	0.64	0.647	0.01	0.102	chr10	130844727	+	II		OpenSea
adipose	cg15186969	0.705	0.692	0.008	0.092	chr10	1256369	-	II	chr10:1252141-1252505	S_Shelf	ADARB2	NM_018702	Body
adipose	cg15283190	0.802	0.798	0.009	0.097	chr10	89412368	+	II		OpenSea
adipose	cg15406585	0.777	0.784	0.01	0.099	chr10	28525513	+	II		OpenSea	MPP7	NM_173496	Body
adipose	cg15514393	0.716	0.702	0.008	0.09	chr10	88403555	+	II		OpenSea
adipose	cg15715892	0.781	0.769	0.007	0.086	chr10	105846129	-	II		OpenSea	COL17A1	NM_000494	TSS1500
adipose	cg15836599	0.548	0.554	0.013	0.113	chr10	38387705	+	II	chr10:38383200-38383962	S_Shelf	ZNF37A;ZNF37A	NM_003421;NM_001007094	Body;Body
adipose	cg16047584	0.852	0.813	0.011	0.105	chr10	121769080	+	II	chr10:121770981-121771423	N_Shore
adipose	cg16621176	0.769	0.789	0.01	0.099	chr10	22521676	+	II	chr10:22518026-22518334	S_Shelf
adipose	cg16789680	0.563	0.564	0.013	0.112	chr10	131764852	-	II	chr10:131761169-131771696	Island
adipose	cg17130754	0.628	0.63	0.01	0.099	chr10	3536341	-	II		OpenSea
adipose	cg17262810	0.386	0.387	0.01	0.102	chr10	35676874	-	II		OpenSea	CCNY;CCNY	NM_145012;NM_181698	Body;5'UTR
adipose	cg17423071	0.777	0.787	0.009	0.096	chr10	67679803	+	II		OpenSea	CTNNA3;CTNNA3	NM_013266;NM_001127384	3'UTR;3'UTR
adipose	cg17436460	0.748	0.739	0.007	0.085	chr10	17028480	-	II		OpenSea	CUBN	NM_001081	Body
adipose	cg17523415	0.42	0.434	0.012	0.109	chr10	126765380	-	II		OpenSea	CTBP2;CTBP2	NM_001083914;NM_001329	5'UTR;5'UTR
adipose	cg17679427	0.403	0.403	0.009	0.097	chr10	35480749	+	II		OpenSea	CREM;CREM;CREM;CREM;CREM;CREM;CREM;CREM;CREM;CREM;CREM	NM_182769;NM_182770;NM_182853;NM_183011;NM_183013;NM_182772;NM_183060;NM_181571;NM_182850;NM_183012;NM_182771	Body;Body;5'UTR;Body;Body;Body;Body;Body;5'UTR;Body;Body
adipose	cg18178836	0.636	0.648	0.009	0.094	chr10	3179821	-	II	chr10:3180174-3180578	N_Shore
adipose	cg18347607	0.647	0.63	0.01	0.098	chr10	93468489	-	II		OpenSea
adipose	cg18436008	0.623	0.621	0.009	0.094	chr10	80535327	+	II		OpenSea
adipose	cg18456331	0.733	0.71	0.009	0.096	chr10	77188318	-	II	chr10:77191061-77191571	N_Shelf
adipose	cg18591727	0.666	0.663	0.01	0.102	chr10	8277320	+	II		OpenSea
adipose	cg18699730	0.719	0.736	0.008	0.087	chr10	101086115	+	II	chr10:101089010-101090655	N_Shelf
adipose	cg18750306	0.496	0.519	0.008	0.091	chr10	112270344	-	II		OpenSea	DUSP5	NM_004419	3'UTR
adipose	cg19223064	0.486	0.462	0.017	0.128	chr10	30351259	-	II	chr10:30347599-30348416	S_Shelf
adipose	cg19480117	0.369	0.39	0.013	0.113	chr10	131752869	-	II	chr10:131756690-131758787	N_Shelf	EBF3	NM_001005463	Body
adipose	cg19500311	0.75	0.745	0.008	0.092	chr10	75486391	+	II	chr10:75489947-75490554	N_Shelf	BMS1P4	NR_026592	Body
adipose	cg20339443	0.73	0.727	0.008	0.09	chr10	65934509	+	II	chr10:65930617-65930890	S_Shelf
adipose	cg20599420	0.809	0.78	0.009	0.096	chr10	73777304	+	II		OpenSea
adipose	cg20641026	0.818	0.803	0.008	0.091	chr10	22906638	-	II		OpenSea	PIP4K2A	NM_005028	Body
adipose	cg22593815	0.86	0.83	0.009	0.097	chr10	132872509	+	II	chr10:132873656-132873875	N_Shore
adipose	cg22655696	0.151	0.181	0.009	0.095	chr10	131757191	+	II	chr10:131756690-131758787	Island	EBF3	NM_001005463	Body
adipose	cg22697216	0.598	0.629	0.012	0.111	chr10	76874926	+	II	chr10:76871055-76871620	S_Shelf	SAMD8	NM_144660	5'UTR
adipose	cg22846991	0.674	0.679	0.008	0.091	chr10	3536516	-	II		OpenSea
adipose	cg23465978	0.495	0.505	0.009	0.095	chr10	131330293	-	II		OpenSea	MGMT	NM_002412	Body
adipose	cg23605284	0.497	0.491	0.009	0.093	chr10	131764280	-	II	chr10:131761169-131771696	Island
adipose	cg23758252	0.632	0.628	0.009	0.097	chr10	131217836	+	II		OpenSea
adipose	cg24065504	0.373	0.378	0.008	0.087	chr10	90613015	-	II		OpenSea	ANKRD22	NM_144590	TSS1500
adipose	cg24107750	0.882	0.846	0.011	0.106	chr10	6569373	-	II		OpenSea	PRKCQ	NM_006257	5'UTR
adipose	cg24323340	0.89	0.86	0.007	0.084	chr10	43334380	-	II	chr10:43332387-43332817	S_Shore
adipose	cg24340640	0.616	0.66	0.015	0.124	chr10	76023043	+	II		OpenSea	ADK;ADK	NM_001123;NM_006721	Body;Body
adipose	cg24687020	0.81	0.807	0.008	0.089	chr10	82103052	+	II		OpenSea	DYDC1	NM_138812	Body
adipose	cg25147632	0.829	0.807	0.007	0.083	chr10	84027418	-	II		OpenSea	NRG3;NRG3;NRG3	NM_001165972;NM_001165973;NM_001010848	Body;Body;Body
adipose	cg25247887	0.887	0.855	0.009	0.096	chr10	44882599	+	II	chr10:44879714-44882391	S_Shore
adipose	cg25434272	0.566	0.583	0.009	0.094	chr10	117697078	+	II		OpenSea	ATRNL1	NM_207303	Body
adipose	cg25656283	0.805	0.793	0.01	0.101	chr10	50733196	-	II		OpenSea	ERCC6;PGBD3	NM_000124;NM_170753	Body;TSS1500
adipose	cg25974017	0.575	0.593	0.013	0.113	chr10	131324090	-	II		OpenSea	MGMT	NM_002412	Body
adipose	cg26003023	0.744	0.752	0.009	0.097	chr10	90298269	-	II		OpenSea	RNLS;RNLS	NM_001031709;NM_018363	Body;Body
adipose	cg26225421	0.88	0.855	0.007	0.086	chr10	79048209	-	II		OpenSea	KCNMA1;KCNMA1;KCNMA1;KCNMA1	NM_001161353;NM_001161352;NM_002247;NM_001014797	Body;Body;Body;Body
adipose	cg26433640	0.45	0.452	0.01	0.098	chr10	12762778	-	II		OpenSea	CAMK1D;CAMK1D	NM_020397;NM_153498	Body;Body
adipose	cg26511507	0.695	0.697	0.008	0.09	chr10	556548	+	II		OpenSea	DIP2C	NM_014974	Body
adipose	cg26561020	0.895	0.872	0.007	0.082	chr10	62630417	+	II		OpenSea	RHOBTB1;RHOBTB1;RHOBTB1;RHOBTB1	NR_024555;NR_024554;NR_024556;NM_014836	Body;Body;Body;3'UTR
adipose	cg26875384	0.483	0.491	0.008	0.092	chr10	14817904	+	II		OpenSea	FAM107B	NM_031453	TSS1500
adipose	cg27141751	0.572	0.564	0.01	0.101	chr10	50231850	+	II		OpenSea	C10orf72	NM_001031746	Body
adipose	cg27304519	0.56	0.575	0.01	0.101	chr10	14551091	+	II		OpenSea
adipose	cg00035630	0.821	0.798	0.008	0.088	chr11	33036664	-	II	chr11:33037206-33037917	N_Shore	DEPDC7;DEPDC7	NM_139160;NM_001077242	TSS1500;TSS1500
adipose	cg00512658	0.793	0.793	0.008	0.088	chr11	59663124	+	II	chr11:59665579-59665857	N_Shelf
adipose	cg01118156	0.682	0.704	0.011	0.103	chr11	108532710	-	II	chr11:108535584-108536196	N_Shelf
adipose	cg01233744	0.88	0.851	0.009	0.096	chr11	125648242	-	II		OpenSea	PATE2	NM_212555	Body
adipose	cg01904978	0.884	0.861	0.007	0.083	chr11	85847072	-	II		OpenSea
adipose	cg02087332	0.917	0.889	0.008	0.087	chr11	120119213	-	II		OpenSea	POU2F3	NM_014352	Body
adipose	cg02355787	0.822	0.824	0.008	0.09	chr11	14363863	-	II		OpenSea	RRAS2;RRAS2	NM_012250;NM_001102669	Body;5'UTR
adipose	cg02656851	0.705	0.724	0.011	0.106	chr11	16430247	-	II		OpenSea	SOX6;SOX6;SOX6	NM_001145811;NM_033326;NM_001145811	1stExon;5'UTR;5'UTR
adipose	cg02829076	0.761	0.772	0.009	0.097	chr11	101915387	-	II	chr11:101918073-101918493	N_Shelf
adipose	cg03094226	0.88	0.853	0.008	0.09	chr11	66556756	-	II		OpenSea	C11orf80	NM_024650	Body
adipose	cg03548035	0.446	0.471	0.014	0.12	chr11	86663407	+	II	chr11:86665901-86666567	N_Shelf	FZD4	NM_012193	Body
adipose	cg04148926	0.737	0.724	0.007	0.086	chr11	122887704	-	II		OpenSea	LOC341056	NR_027288	TSS1500
adipose	cg04295172	0.517	0.528	0.009	0.096	chr11	108365051	+	II	chr11:108368498-108369407	N_Shelf	KDELC2	NM_153705	Body
adipose	cg04525814	0.866	0.845	0.007	0.083	chr11	71962469	+	II		OpenSea
adipose	cg05406749	0.899	0.869	0.009	0.093	chr11	123495671	+	II		OpenSea
adipose	cg05914060	0.794	0.791	0.008	0.087	chr11	20478861	-	II		OpenSea	PRMT3;PRMT3;PRMT3	NM_001145166;NM_005788;NM_001145167	Body;Body;Body
adipose	cg06466547	0.779	0.781	0.007	0.085	chr11	59191289	+	II		OpenSea	OR5A2	NM_001001954	TSS1500
adipose	cg06601473	0.9	0.879	0.007	0.082	chr11	33694151	+	II		OpenSea	C11orf41	NM_012194	3'UTR
adipose	cg06849723	0.545	0.567	0.02	0.143	chr11	3144755	-	II	chr11:3141642-3141877	S_Shelf	OSBPL5;OSBPL5;OSBPL5	NM_020896;NM_001144063;NM_145638	Body;Body;Body
adipose	cg06876053	0.432	0.43	0.01	0.101	chr11	9810051	+	II		OpenSea	SBF2	NM_030962	Body
adipose	cg06936402	0.83	0.804	0.008	0.087	chr11	102484740	+	II		OpenSea	MMP20	NM_004771	Body
adipose	cg06990110	0.283	0.291	0.007	0.082	chr11	16635968	+	II	chr11:16634957-16635969	Island
adipose	cg07513723	0.796	0.791	0.008	0.088	chr11	123625383	-	II		OpenSea	OR6X1	NM_001005188	TSS200
adipose	cg07613333	0.774	0.749	0.01	0.098	chr11	19940827	-	II		OpenSea	NAV2;NAV2;NAV2	NM_182964;NM_001111018;NM_145117	Body;Body;Body
adipose	cg07808899	0.789	0.803	0.009	0.092	chr11	102556583	+	II		OpenSea
adipose	cg08084675	0.18	0.202	0.008	0.087	chr11	32915497	-	II	chr11:32913989-32915514	Island	QSER1	NM_001076786	5'UTR
adipose	cg08700454	0.501	0.517	0.009	0.092	chr11	74432028	-	II		OpenSea	CHRDL2	NM_015424	Body
adipose	cg08820369	0.653	0.648	0.009	0.097	chr11	33643844	+	II		OpenSea	C11orf41	NM_012194	Body
adipose	cg09011167	0.869	0.848	0.007	0.084	chr11	62423268	-	II	chr11:62420544-62420924	S_Shelf
adipose	cg09444090	0.709	0.697	0.008	0.089	chr11	121485684	-	II		OpenSea	SORL1	NM_003105	Body
adipose	cg09514875	0.75	0.755	0.009	0.094	chr11	58389438	+	II		OpenSea	CNTF;ZFP91-CNTF	NM_000614;NR_024091	TSS1500;Body
adipose	cg09530156	0.46	0.469	0.011	0.106	chr11	69867139	-	II		OpenSea
adipose	cg09958483	0.496	0.53	0.012	0.11	chr11	64527240	-	II		OpenSea	PYGM;PYGM	NM_001164716;NM_005609	1stExon;1stExon
adipose	cg10133630	0.466	0.469	0.007	0.086	chr11	10563302	+	II	chr11:10562225-10562942	S_Shore	RNF141	NM_016422	TSS1500
adipose	cg10136773	0.783	0.807	0.009	0.093	chr11	94906134	-	II		OpenSea	SESN3	NM_144665	3'UTR
adipose	cg10370305	0.56	0.56	0.011	0.106	chr11	27303972	+	II		OpenSea
adipose	cg10758278	0.812	0.812	0.008	0.087	chr11	74689500	+	II		OpenSea	SPCS2	NM_014752	3'UTR
adipose	cg10793669	0.565	0.596	0.014	0.116	chr11	125847237	-	II		OpenSea	CDON	NM_016952	Body
adipose	cg10816169	0.239	0.262	0.008	0.09	chr11	66080868	-	II	chr11:66079092-66080920	Island
adipose	cg10998884	0.846	0.813	0.01	0.098	chr11	10673997	+	II		OpenSea	MRVI1;MRVI1;MRVI1;MRVI1	NM_001100163;NM_130385;NM_001100167;NM_001098579	5'UTR;5'UTR;5'UTR;TSS200
adipose	cg11252310	0.699	0.676	0.012	0.111	chr11	126329507	-	II		OpenSea	KIRREL3;KIRREL3	NM_001161707;NM_032531	Body;Body
adipose	cg11572509	0.791	0.787	0.008	0.088	chr11	40739218	-	II		OpenSea
adipose	cg11581865	0.314	0.317	0.007	0.087	chr11	120078840	-	II	chr11:120081487-120082345	N_Shelf
adipose	cg11664903	0.824	0.798	0.009	0.095	chr11	126875844	+	II	chr11:126873091-126873809	S_Shelf
adipose	cg12119032	0.766	0.778	0.007	0.084	chr11	92881001	-	II		OpenSea	SLC36A4	NM_152313	3'UTR
adipose	cg12778395	0.349	0.361	0.01	0.099	chr11	68611806	+	II	chr11:68611250-68611807	Island
adipose	cg12819548	0.339	0.366	0.01	0.098	chr11	120256570	+	II		OpenSea	ARHGEF12	NM_015313	Body
adipose	cg13810385	0.74	0.748	0.01	0.1	chr11	59668329	-	II	chr11:59665579-59665857	S_Shelf
adipose	cg13857569	0.922	0.896	0.007	0.082	chr11	75114506	-	II	chr11:75110493-75110924	S_Shelf	SNORD15B;RPS3	NR_000025;NM_001005	TSS1500;Body
adipose	cg13913624	0.729	0.752	0.01	0.102	chr11	11918638	+	II		OpenSea	USP47	NM_017944	Body
adipose	cg14082886	0.472	0.477	0.009	0.093	chr11	35164485	+	II	chr11:35160375-35161000	S_Shelf	CD44;CD44;CD44;CD44;CD44	NM_001001389;NM_001001392;NM_000610;NM_001001390;NM_001001391	Body;Body;Body;Body;Body
adipose	cg14403762	0.81	0.806	0.007	0.086	chr11	134834677	+	II	chr11:134831329-134832163	S_Shelf
adipose	cg14533401	0.888	0.855	0.01	0.101	chr11	108991744	-	II		OpenSea
adipose	cg14753094	0.623	0.614	0.01	0.098	chr11	43852883	-	II		OpenSea	HSD17B12	NM_016142	Body
adipose	cg15307022	0.604	0.628	0.011	0.104	chr11	108675287	-	II		OpenSea	DDX10	NM_004398	Body
adipose	cg15861102	0.801	0.77	0.01	0.101	chr11	77236518	-	II		OpenSea
adipose	cg16227072	0.531	0.569	0.012	0.108	chr11	77320503	+	II		OpenSea	AQP11	NM_173039	3'UTR
adipose	cg16713321	0.684	0.678	0.009	0.096	chr11	73577813	-	II		OpenSea
adipose	cg17037611	0.827	0.815	0.009	0.093	chr11	36023494	+	II		OpenSea	LDLRAD3	NM_174902	Body
adipose	cg17206001	0.816	0.795	0.008	0.089	chr11	118219601	-	II		OpenSea	CD3G	NM_000073	Body
adipose	cg17391194	0.852	0.822	0.01	0.098	chr11	82401662	-	II	chr11:82400585-82400858	S_Shore
adipose	cg17413302	0.829	0.815	0.006	0.08	chr11	2360997	+	II		OpenSea
adipose	cg17556527	0.632	0.657	0.01	0.102	chr11	67859023	-	II		OpenSea	CHKA;CHKA	NM_212469;NM_001277	Body;Body
adipose	cg18034637	0.554	0.558	0.009	0.094	chr11	111846087	-	II	chr11:111847927-111848401	N_Shore	DIXDC1	NM_001037954	Body
adipose	cg18722615	0.739	0.75	0.009	0.097	chr11	40359642	-	II		OpenSea
adipose	cg19145320	0.626	0.629	0.012	0.109	chr11	75130069	+	II		OpenSea
adipose	cg19541976	0.807	0.803	0.009	0.093	chr11	95658600	+	II	chr11:95656912-95657365	S_Shore	MTMR2;MTMR2;MTMR2;MTMR2	NM_201281;NM_201278;NR_023356;NM_016156	TSS1500;TSS1500;TSS1500;TSS1500
adipose	cg20156353	0.775	0.763	0.007	0.086	chr11	30947686	+	II		OpenSea
adipose	cg20270341	0.791	0.797	0.007	0.084	chr11	105022900	-	II		OpenSea
adipose	cg20454213	0.875	0.85	0.007	0.085	chr11	70305696	-	II	chr11:70309696-70310121	N_Shelf
adipose	cg20709370	0.837	0.818	0.009	0.097	chr11	46448921	+	II		OpenSea	AMBRA1	NM_017749	Body
adipose	cg21818891	0.627	0.648	0.01	0.102	chr11	35310917	-	II		OpenSea	SLC1A2	NM_004171	Body
adipose	cg21917524	0.465	0.471	0.012	0.11	chr11	74200334	+	II	chr11:74204135-74204856	N_Shelf
adipose	cg21985691	0.453	0.486	0.018	0.136	chr11	17849903	-	II		OpenSea	SERGEF	NM_012139	Body
adipose	cg22010617	0.752	0.757	0.007	0.086	chr11	101002821	+	II	chr11:100998030-100999774	S_Shelf
adipose	cg23014664	0.798	0.794	0.007	0.084	chr11	9995602	+	II		OpenSea	SBF2	NM_030962	Body
adipose	cg23151674	0.762	0.775	0.007	0.086	chr11	94768438	-	II	chr11:94770606-94771404	N_Shelf
adipose	cg23372852	0.862	0.832	0.01	0.099	chr11	87156731	-	II		OpenSea
adipose	cg23659080	0.801	0.788	0.009	0.096	chr11	118838404	-	II	chr11:118842379-118842933	N_Shelf
adipose	cg23834919	0.594	0.603	0.008	0.092	chr11	122078745	+	II		OpenSea
adipose	cg24212471	0.392	0.417	0.009	0.094	chr11	75180067	-	II		OpenSea	GDPD5	NM_030792	Body
adipose	cg24257490	0.867	0.841	0.008	0.088	chr11	62103612	-	II	chr11:62104779-62105636	N_Shore	ASRGL1;ASRGL1	NM_001083926;NM_025080	TSS1500;TSS1500
adipose	cg24561641	0.764	0.756	0.009	0.092	chr11	16533876	-	II		OpenSea
adipose	cg24639487	0.858	0.828	0.009	0.095	chr11	71806575	+	II		OpenSea	LRTOMT;LRTOMT;LRTOMT;LRTOMT;LRTOMT;LRTOMT	NM_001145308;NM_145309;NR_026886;NM_001145307;NM_001145309;NM_001145310	Body;3'UTR;Body;Body;Body;Body
adipose	cg24683695	0.715	0.743	0.009	0.095	chr11	105882718	-	II		OpenSea	KIAA1826	NM_032424	5'UTR
adipose	cg24744697	0.773	0.747	0.008	0.091	chr11	6503801	+	II	chr11:6502423-6502927	S_Shore	ARFIP2;FXC1	NM_012402;NM_012192	TSS1500;3'UTR
adipose	cg26218835	0.809	0.815	0.007	0.085	chr11	111617422	-	II		OpenSea	PPP2R1B;PPP2R1B	NM_181699;NM_002716	Body;Body
adipose	cg26333512	0.716	0.725	0.009	0.096	chr11	13633278	+	II		OpenSea
adipose	cg26445561	0.722	0.735	0.009	0.094	chr11	92925402	-	II		OpenSea	SLC36A4	NM_152313	Body
adipose	cg26724798	0.812	0.815	0.007	0.086	chr11	113844828	+	II		OpenSea	HTR3A;HTR3A	NM_213621;NM_000869	TSS1500;TSS1500
adipose	cg26740621	0.884	0.852	0.009	0.095	chr11	1269176	+	II		OpenSea	MUC5B	NM_002458	Body
adipose	cg26781224	0.892	0.866	0.007	0.084	chr11	60524847	-	II		OpenSea	MS4A15;MS4A15	NM_001098835;NM_152717	5'UTR;5'UTR
adipose	cg26819861	0.772	0.778	0.008	0.091	chr11	46784979	-	II		OpenSea	CKAP5;CKAP5;SNORD67	NM_014756;NM_001008938;NR_003056	Body;Body;TSS1500
adipose	cg00030523	0.849	0.837	0.006	0.08	chr12	97885353	+	II		OpenSea	RMST;MIR1251	NR_024037;NR_031653	Body;TSS1500
adipose	cg00357988	0.712	0.727	0.008	0.089	chr12	122990019	-	II		OpenSea	RSRC2;RSRC2;RSRC2	NM_023012;NM_198261;NM_198262	3'UTR;3'UTR;3'UTR
adipose	cg00513984	0.511	0.532	0.009	0.093	chr12	125039177	+	II	chr12:125039119-125039344	Island
adipose	cg01088546	0.722	0.72	0.01	0.099	chr12	26527858	-	II		OpenSea	ITPR2	NM_002223	Body
adipose	cg01250280	0.875	0.851	0.008	0.089	chr12	56504448	+	II		OpenSea	PA2G4	NM_006191	Body
adipose	cg01297349	0.499	0.509	0.011	0.105	chr12	2049039	+	II		OpenSea
adipose	cg01524853	0.337	0.342	0.008	0.088	chr12	54447807	-	II	chr12:54447744-54448091	Island	HOXC4;HOXC4	NM_153633;NM_014620	1stExon;Body
adipose	cg01836943	0.793	0.796	0.007	0.084	chr12	23267824	+	II		OpenSea
adipose	cg01920182	0.701	0.717	0.012	0.107	chr12	23738340	-	II		OpenSea	SOX5;SOX5;SOX5	NM_178010;NM_152989;NM_006940	TSS1500;Body;Body
adipose	cg02327654	0.697	0.733	0.012	0.111	chr12	82749915	-	II	chr12:82752004-82752746	N_Shelf	CCDC59;CCDC59	NR_033192;NM_014167	Body;Body
adipose	cg02479305	0.577	0.572	0.01	0.101	chr12	106484618	+	II		OpenSea	NUAK1	NM_014840	Body
adipose	cg02584377	0.595	0.601	0.009	0.094	chr12	122489545	+	II		OpenSea	BCL7A;BCL7A	NM_001024808;NM_020993	Body;Body
adipose	cg02702693	0.526	0.532	0.009	0.094	chr12	116808845	-	II		OpenSea
adipose	cg02712224	0.342	0.354	0.007	0.084	chr12	114834201	-	II	chr12:114833911-114834210	Island	TBX5;TBX5;TBX5;TBX5	NM_000192;NM_181486;NM_080717;NM_080718	Body;Body;Body;Body
adipose	cg02813863	0.459	0.466	0.008	0.089	chr12	12938287	+	II	chr12:12939713-12940391	N_Shore	APOLD1;APOLD1	NM_001130415;NM_030817	Body;TSS1500
adipose	cg03069242	0.84	0.816	0.009	0.097	chr12	4555720	+	II	chr12:4554405-4554624	S_Shore	FGF6	NM_020996	TSS1500
adipose	cg03116409	0.6	0.618	0.011	0.104	chr12	66042554	-	II		OpenSea
adipose	cg03720950	0.393	0.412	0.011	0.105	chr12	112629930	+	II		OpenSea	C12orf51	NM_001109662	Body
adipose	cg03781931	0.246	0.266	0.009	0.093	chr12	85673200	-	II	chr12:85673878-85674700	N_Shore	ALX1	NM_006982	TSS1500
adipose	cg04105511	0.476	0.479	0.009	0.092	chr12	54409207	-	II	chr12:54408426-54408713	S_Shore	HOXC4;HOXC6;HOXC5	NM_014620;NM_153693;NR_003084	TSS1500;TSS1500;TSS1500
adipose	cg04118006	0.867	0.844	0.008	0.089	chr12	58218059	+	II		OpenSea	CTDSP2	NM_005730	Body
adipose	cg04141129	0.772	0.777	0.01	0.098	chr12	32530696	+	II		OpenSea	BICD1;BICD1	NM_001714;NM_001003398	3'UTR;3'UTR
adipose	cg04957307	0.808	0.814	0.007	0.086	chr12	92180808	+	II		OpenSea
adipose	cg05400252	0.88	0.847	0.011	0.106	chr12	57394816	+	II		OpenSea	ZBTB39	NM_014830	3'UTR
adipose	cg05413700	0.854	0.827	0.007	0.081	chr12	66062166	-	II		OpenSea
adipose	cg05760765	0.662	0.664	0.008	0.091	chr12	125243098	+	II		OpenSea
adipose	cg06205574	0.831	0.817	0.007	0.083	chr12	23858674	+	II		OpenSea	SOX5;SOX5	NM_152989;NM_006940	Body;Body
adipose	cg06551540	0.876	0.851	0.007	0.085	chr12	45617878	+	II		OpenSea	ANO6;ANO6;ANO6	NM_001142679;NM_001142680;NM_001025356	Body;Body;Body
adipose	cg06872381	0.591	0.597	0.01	0.101	chr12	7864076	+	II		OpenSea	DPPA3	NM_199286	TSS200
adipose	cg07174843	0.626	0.638	0.009	0.094	chr12	24687801	+	II		OpenSea	SOX5	NM_152989	5'UTR
adipose	cg07208691	0.531	0.54	0.011	0.106	chr12	111620199	-	II		OpenSea	CUX2	NM_015267	Body
adipose	cg07250771	0.887	0.858	0.007	0.081	chr12	70289007	-	II		OpenSea
adipose	cg07266404	0.309	0.328	0.011	0.107	chr12	54447584	-	II	chr12:54447744-54448091	N_Shore	HOXC4;HOXC4	NM_014620;NM_153633	5'UTR;TSS200
adipose	cg07899997	0.247	0.257	0.009	0.093	chr12	85671892	-	II	chr12:85673878-85674700	N_Shore
adipose	cg07909692	0.683	0.712	0.01	0.098	chr12	41728680	-	II		OpenSea	PDZRN4	NM_001164595	Body
adipose	cg08076100	0.752	0.759	0.007	0.085	chr12	55758751	+	II		OpenSea	OR6C75	NM_001005497	TSS200
adipose	cg09720701	0.299	0.305	0.009	0.095	chr12	54447283	-	II	chr12:54447744-54448091	N_Shore	HOXC4;HOXC4	NM_014620;NM_153633	5'UTR;TSS1500
adipose	cg09889778	0.654	0.642	0.01	0.099	chr12	43110559	+	II		OpenSea
adipose	cg09910207	0.505	0.543	0.013	0.116	chr12	91452697	+	II		OpenSea	KERA	NM_007035	TSS1500
adipose	cg09935667	0.614	0.623	0.011	0.104	chr12	117164627	-	II		OpenSea	C12orf49	NM_024738	Body
adipose	cg10354655	0.732	0.726	0.008	0.091	chr12	23146960	-	II		OpenSea
adipose	cg11585893	0.468	0.47	0.01	0.098	chr12	54447430	+	II	chr12:54447744-54448091	N_Shore	HOXC4;HOXC4	NM_014620;NM_153633	5'UTR;TSS1500
adipose	cg11841394	0.31	0.317	0.008	0.09	chr12	114841536	-	II	chr12:114843022-114843610	N_Shore	TBX5;TBX5;TBX5;TBX5	NM_000192;NM_181486;NM_080717;NM_080718	Body;Body;5'UTR;Body
adipose	cg11855693	0.619	0.617	0.009	0.096	chr12	96632551	-	II		OpenSea	ELK3	NM_005230	Body
adipose	cg12127290	0.721	0.731	0.01	0.101	chr12	21531643	+	II		OpenSea	IAPP;SLCO1A2	NM_000415;NM_134431	3'UTR;5'UTR
adipose	cg12247536	0.836	0.816	0.007	0.082	chr12	113428107	+	II		OpenSea	OAS2;OAS2	NM_016817;NM_002535	Body;Body
adipose	cg12256688	0.106	0.131	0.006	0.08	chr12	131200855	-	II	chr12:131199824-131200157	S_Shore
adipose	cg12620806	0.808	0.776	0.011	0.106	chr12	5602045	-	II	chr12:5603587-5603990	N_Shore	NTF3;NTF3	NM_001102654;NM_002527	Body;TSS1500
adipose	cg12662660	0.698	0.705	0.008	0.089	chr12	103941424	+	II		OpenSea
adipose	cg12761788	0.755	0.744	0.008	0.088	chr12	48120090	+	II		OpenSea	P11	NM_006025	TSS1500
adipose	cg12791554	0.853	0.824	0.01	0.098	chr12	11151622	-	II		OpenSea	PRR4;TAS2R20;PRH1	NM_001098538;NM_176889;NM_006250	Body;TSS1500;5'UTR
adipose	cg13189979	0.749	0.777	0.008	0.091	chr12	80987359	-	II		OpenSea	PTPRQ	NM_001145026	Body
adipose	cg13333107	0.729	0.752	0.008	0.089	chr12	15931214	-	II		OpenSea	EPS8	NM_004447	5'UTR
adipose	cg13832441	0.722	0.689	0.012	0.11	chr12	45585210	-	II		OpenSea	PLEKHA9	NM_015899	5'UTR
adipose	cg14123543	0.336	0.341	0.009	0.096	chr12	114877063	-	II	chr12:114878143-114879155	N_Shore
adipose	cg14184954	0.669	0.671	0.009	0.096	chr12	20003184	+	II		OpenSea
adipose	cg14222432	0.848	0.825	0.007	0.084	chr12	29376421	+	II		OpenSea	FAR2	NM_018099	TSS200
adipose	cg14535746	0.574	0.58	0.012	0.108	chr12	96652787	-	II		OpenSea	ELK3	NM_005230	Body
adipose	cg14588682	0.852	0.827	0.007	0.082	chr12	68647289	+	II		OpenSea	IL22	NM_020525	TSS200
adipose	cg15347108	0.611	0.631	0.011	0.104	chr12	25340920	+	II		OpenSea	CASC1;CASC1;CASC1	NM_001082972;NM_018272;NM_001082973	Body;Body;Body
adipose	cg16317381	0.709	0.724	0.01	0.098	chr12	59042279	-	II		OpenSea
adipose	cg16576928	0.865	0.851	0.007	0.082	chr12	96248940	-	II	chr12:96252020-96252246	N_Shelf
adipose	cg16798825	0.815	0.795	0.007	0.083	chr12	6374036	+	II		OpenSea
adipose	cg17129918	0.641	0.626	0.012	0.11	chr12	53098560	+	II		OpenSea	KRT77	NM_175078	TSS1500
adipose	cg17310654	0.527	0.551	0.012	0.111	chr12	46319993	-	II		OpenSea	SFRS2IP	NM_004719	Body
adipose	cg17459298	0.115	0.146	0.011	0.105	chr12	43946341	-	II	chr12:43944719-43946285	S_Shore	ADAMTS20	NM_025003	TSS1500
adipose	cg17541002	0.282	0.3	0.018	0.133	chr12	121714889	+	II	chr12:121711846-121712162	S_Shelf	CAMKK2;CAMKK2;CAMKK2;CAMKK2;CAMKK2;CAMKK2;CAMKK2	NM_172215;NM_172216;NM_006549;NM_172214;NM_153499;NM_153500;NM_172226	5'UTR;5'UTR;5'UTR;5'UTR;5'UTR;5'UTR;5'UTR
adipose	cg17761976	0.858	0.835	0.007	0.081	chr12	52491013	-	II		OpenSea
adipose	cg17834794	0.743	0.758	0.009	0.093	chr12	76035462	+	II		OpenSea
adipose	cg18202562	0.719	0.743	0.01	0.099	chr12	100375604	-	II	chr12:100378243-100378582	N_Shelf	ANKS1B	NM_152788	Body
adipose	cg18500826	0.784	0.792	0.008	0.089	chr12	68716789	+	II		OpenSea	MDM1	NM_017440	Body
adipose	cg18824990	0.237	0.25	0.008	0.087	chr12	54360262	-	II	chr12:54360374-54360660	N_Shore	HOTAIR	NR_003716	Body
adipose	cg19009132	0.565	0.573	0.012	0.108	chr12	13362422	+	II		OpenSea	EMP1	NM_001423	5'UTR
adipose	cg19122402	0.774	0.76	0.008	0.087	chr12	111892971	+	II		OpenSea	ATXN2	NM_002973	Body
adipose	cg19764348	0.838	0.818	0.006	0.081	chr12	63352052	+	II		OpenSea
adipose	cg19981475	0.712	0.732	0.01	0.1	chr12	81544296	+	II		OpenSea	ACSS3	NM_024560	Body
adipose	cg20151576	0.717	0.732	0.01	0.101	chr12	101365961	+	II		OpenSea	ANO4	NM_178826	Body
adipose	cg20688077	0.916	0.889	0.008	0.087	chr12	131258228	+	II		OpenSea
adipose	cg21000533	0.587	0.593	0.009	0.094	chr12	63078130	+	II		OpenSea	PPM1H	NM_020700	Body
adipose	cg21147829	0.655	0.657	0.009	0.097	chr12	66521713	+	II	chr12:66524464-66524792	N_Shelf	LLPH	NM_032338	Body
adipose	cg21472050	0.772	0.75	0.01	0.101	chr12	92976320	+	II		OpenSea
adipose	cg22218316	0.683	0.692	0.008	0.091	chr12	3164855	+	II		OpenSea
adipose	cg22276258	0.805	0.81	0.007	0.085	chr12	65179503	+	II		OpenSea
adipose	cg23442672	0.339	0.354	0.01	0.1	chr12	114877179	-	II	chr12:114878143-114879155	N_Shore
adipose	cg23618344	0.19	0.207	0.008	0.087	chr12	54423428	-	II	chr12:54423427-54423712	Island	HOXC4;HOXC6;HOXC5;HOXC6	NM_014620;NM_004503;NR_003084;NM_153693	5'UTR;Body;Body;Body
adipose	cg23755033	0.764	0.757	0.008	0.087	chr12	88745711	-	II		OpenSea
adipose	cg25083874	0.77	0.768	0.008	0.09	chr12	12851613	-	II	chr12:12849067-12849270	S_Shelf
adipose	cg25448856	0.479	0.51	0.011	0.107	chr12	93172875	-	II		OpenSea	EEA1	NM_003566	Body
adipose	cg26019295	0.48	0.473	0.01	0.098	chr12	54409212	-	II	chr12:54408426-54408713	S_Shore	HOXC4;HOXC6;HOXC5	NM_014620;NM_153693;NR_003084	TSS1500;TSS1500;TSS1500
adipose	cg27143142	0.788	0.802	0.008	0.09	chr12	79514170	-	II		OpenSea	SYT1;SYT1;SYT1	NM_001135805;NM_005639;NM_001135806	5'UTR;5'UTR;5'UTR
adipose	cg27279674	0.856	0.823	0.009	0.096	chr12	3049965	+	II		OpenSea	TULP3;TULP3	NM_001160408;NM_003324	3'UTR;3'UTR
adipose	cg27480819	0.44	0.462	0.014	0.12	chr12	23686149	-	II		OpenSea	SOX5;SOX5;SOX5	NM_006940;NM_178010;NM_152989	3'UTR;3'UTR;3'UTR
adipose	cg27510671	0.866	0.841	0.007	0.085	chr12	113770475	-	II	chr12:113772633-113772934	N_Shelf	SLC24A6	NM_024959	Body
adipose	cg27548245	0.769	0.786	0.007	0.085	chr12	1803843	+	II	chr12:1799874-1800739	S_Shelf	ADIPOR2	NM_024551	5'UTR
adipose	cg27604999	0.833	0.797	0.012	0.111	chr12	48554247	-	II	chr12:48550824-48551518	S_Shelf
adipose	ch.12.41530717F	0.177	0.175	0.007	0.082	chr12	43244450	+	II		OpenSea
adipose	cg00026919	0.795	0.8	0.009	0.094	chr13	40226031	-	II	chr13:40229743-40230181	N_Shelf
adipose	cg00086488	0.674	0.66	0.011	0.105	chr13	113648882	-	II	chr13:113648343-113649601	Island	MCF2L;MCF2L	NM_001112732;NM_024979	Body;Body
adipose	cg01001472	0.61	0.608	0.011	0.106	chr13	97947958	+	II		OpenSea	MBNL2;MBNL2	NM_144778;NM_207304	Body;Body
adipose	cg01027209	0.87	0.843	0.008	0.09	chr13	107029443	-	II		OpenSea
adipose	cg01464438	0.879	0.851	0.009	0.094	chr13	53541996	+	II		OpenSea
adipose	cg02183491	0.494	0.509	0.013	0.116	chr13	99100829	-	II		OpenSea	FARP1	NM_005766	3'UTR
adipose	cg02813563	0.736	0.748	0.009	0.097	chr13	75905813	-	II		OpenSea	TBC1D4	NM_014832	Body
adipose	cg03372174	0.443	0.458	0.008	0.092	chr13	96008021	-	II		OpenSea
adipose	cg03790740	0.782	0.776	0.007	0.085	chr13	24337521	-	II		OpenSea	MIPEP	NM_005932	Body
adipose	cg04001071	0.733	0.733	0.009	0.097	chr13	47613485	-	II		OpenSea
adipose	cg05453924	0.754	0.731	0.008	0.092	chr13	24079390	-	II		OpenSea
adipose	cg05506581	0.548	0.55	0.011	0.104	chr13	27072501	+	II		OpenSea
adipose	cg06018296	0.866	0.848	0.007	0.081	chr13	52707138	-	II	chr13:52702773-52703387	S_Shelf	NEK3;NEK3;NEK3;NEK3	NM_152720;NM_001146099;NM_002498;NR_027415	3'UTR;3'UTR;3'UTR;Body
adipose	cg06342072	0.666	0.649	0.009	0.095	chr13	50985639	-	II		OpenSea
adipose	cg06568433	0.671	0.676	0.009	0.093	chr13	72891997	-	II		OpenSea
adipose	cg06659380	0.813	0.796	0.007	0.083	chr13	52162604	-	II	chr13:52158056-52159235	S_Shelf	WDFY2	NM_052950	Body
adipose	cg07726423	0.721	0.713	0.008	0.088	chr13	79234847	-	II	chr13:79232822-79233417	S_Shore
adipose	cg08081780	0.732	0.731	0.008	0.088	chr13	97909235	+	II		OpenSea	MBNL2;MBNL2	NM_144778;NM_207304	5'UTR;5'UTR
adipose	cg08200691	0.858	0.825	0.009	0.097	chr13	19581935	+	II		OpenSea	LOC348021	NR_026852	TSS1500
adipose	cg08389588	0.757	0.729	0.01	0.102	chr13	98742165	-	II		OpenSea
adipose	cg08589212	0.652	0.679	0.013	0.116	chr13	46098921	+	II		OpenSea	COG3	NM_031431	Body
adipose	cg08603424	0.738	0.745	0.013	0.114	chr13	100397856	-	II		OpenSea	CLYBL	NM_206808	Body
adipose	cg08634041	0.84	0.815	0.007	0.087	chr13	78494330	-	II	chr13:78492425-78493382	S_Shore	EDNRB;EDNRB;EDNRB	NM_003991;NM_000115;NM_001122659	TSS1500;5'UTR;TSS1500
adipose	cg08774545	0.512	0.529	0.01	0.098	chr13	112982228	+	II	chr13:112984966-112985733	N_Shelf
adipose	cg11696200	0.595	0.62	0.01	0.098	chr13	33768013	+	II		OpenSea	STARD13;STARD13	NM_052851;NM_178006	5'UTR;Body
adipose	cg11748059	0.769	0.795	0.009	0.095	chr13	99539592	-	II		OpenSea	DOCK9;DOCK9;DOCK9;DOCK9	NM_015296;NM_001130050;NM_001130049;NM_001130048	Body;Body;Body;Body
adipose	cg11963658	0.81	0.798	0.008	0.087	chr13	111376030	-	II	chr13:111371500-111372160	S_Shelf
adipose	cg12394628	0.804	0.803	0.008	0.09	chr13	41657443	+	II		OpenSea	WBP4	NM_007187	3'UTR
adipose	cg12606391	0.747	0.743	0.014	0.116	chr13	26852712	+	II		OpenSea	CDK8	NM_001260	Body
adipose	cg12619015	0.724	0.732	0.012	0.109	chr13	100157043	+	II	chr13:100153365-100154138	S_Shelf	TM9SF2	NM_004800	Body
adipose	cg12889533	0.766	0.755	0.009	0.096	chr13	103348095	-	II		OpenSea	C13orf39	NM_001010977	TSS1500
adipose	cg14716530	0.829	0.821	0.01	0.098	chr13	113788048	-	II	chr13:113783886-113784702	S_Shelf	F10	NM_000504	Body
adipose	cg15833007	0.151	0.176	0.007	0.081	chr13	78273114	-	II	chr13:78271801-78272906	S_Shore	SLAIN1	NM_001040153	5'UTR
adipose	cg17872838	0.716	0.732	0.009	0.094	chr13	52607339	+	II		OpenSea	UTP14C	NM_021645	3'UTR
adipose	cg19284658	0.816	0.811	0.011	0.103	chr13	43876277	+	II		OpenSea	ENOX1;ENOX1	NM_017993;NM_001127615	Body;Body
adipose	cg19799865	0.821	0.813	0.007	0.085	chr13	50729986	-	II		OpenSea
adipose	cg20363022	0.565	0.568	0.009	0.097	chr13	111909300	-	II	chr13:111906741-111907579	S_Shore	ARHGEF7;ARHGEF7;ARHGEF7;ARHGEF7;ARHGEF7	NM_001113511;NM_001113513;NM_001113512;NM_003899;NM_145735	Body;Body;Body;Body;Body
adipose	cg20592691	0.754	0.769	0.007	0.086	chr13	60447453	-	II		OpenSea	DIAPH3;DIAPH3	NM_001042517;NM_030932	Body;Body
adipose	cg20704442	0.434	0.442	0.008	0.09	chr13	36052768	-	II	chr13:36052553-36053119	Island	MIR548F5;NBEA	NR_031646;NM_015678	Body;Body
adipose	cg21170241	0.671	0.686	0.009	0.096	chr13	98010450	-	II		OpenSea	MBNL2;MBNL2	NM_144778;NM_207304	Body;Body
adipose	cg21235025	0.556	0.588	0.01	0.101	chr13	72249355	-	II	chr13:72249084-72249356	Island	DACH1;DACH1;DACH1	NM_004392;NM_080760;NM_080759	Body;Body;Body
adipose	cg22252469	0.897	0.873	0.006	0.08	chr13	33702794	-	II		OpenSea	STARD13;STARD13;STARD13	NM_052851;NM_178007;NM_178006	Body;Body;Body
adipose	cg22331840	0.769	0.779	0.007	0.084	chr13	25504027	-	II	chr13:25506113-25506341	N_Shelf	LOC646405	NR_026730	Body
adipose	cg22998749	0.789	0.791	0.007	0.086	chr13	94288693	+	II		OpenSea	GPC6	NM_005708	Body
adipose	cg23391288	0.675	0.654	0.014	0.119	chr13	49366203	-	II		OpenSea
adipose	cg24122364	0.683	0.68	0.012	0.111	chr13	99574736	-	II		OpenSea	DOCK9;DOCK9;DOCK9;DOCK9	NM_015296;NM_001130050;NM_001130049;NM_001130048	Body;Body;Body;Body
adipose	cg24232444	0.355	0.346	0.01	0.099	chr13	99545448	+	II		OpenSea	DOCK9;DOCK9;DOCK9;DOCK9	NM_015296;NM_001130050;NM_001130049;NM_001130048	Body;Body;Body;Body
adipose	cg24526103	0.563	0.571	0.011	0.104	chr13	110433784	+	II	chr13:110434466-110440180	N_Shore	IRS2	NM_003749	Body
adipose	cg24548191	0.779	0.777	0.008	0.089	chr13	54725166	+	II		OpenSea
adipose	cg24785726	0.604	0.603	0.01	0.098	chr13	78491982	+	II	chr13:78492425-78493382	N_Shore	EDNRB;EDNRB;EDNRB	NM_001122659;NM_003991;NM_000115	Body;Body;Body
adipose	cg25307724	0.749	0.736	0.009	0.095	chr13	113719172	-	II	chr13:113721520-113722207	N_Shelf	MCF2L;MCF2L	NM_001112732;NM_024979	Body;Body
adipose	cg26825849	0.67	0.677	0.009	0.095	chr13	113871121	+	II	chr13:113870001-113870203	S_Shore	CUL4A;CUL4A	NM_003589;NM_001008895	5'UTR;Body
adipose	cg26869723	0.733	0.713	0.008	0.092	chr13	114318976	+	II		OpenSea
adipose	cg26894278	0.691	0.687	0.009	0.092	chr13	21016241	+	II		OpenSea	CRYL1	NM_015974	Body
adipose	cg27090007	0.139	0.167	0.012	0.109	chr13	28519388	+	II		OpenSea	ATP5EP2	NR_002162	Body
adipose	cg27113856	0.775	0.788	0.011	0.107	chr13	20254907	-	II		OpenSea	PSPC1	NR_003272	Body
adipose	cg00001249	0.747	0.732	0.008	0.089	chr14	60389786	+	II	chr14:60386271-60386750	S_Shelf
adipose	cg00755181	0.834	0.821	0.007	0.081	chr14	82124963	-	II		OpenSea
adipose	cg01655008	0.875	0.837	0.01	0.102	chr14	93652954	-	II	chr14:93650745-93651652	S_Shore	C14orf109;C14orf109	NM_001098621;NM_015676	Body;Body
adipose	cg01794799	0.684	0.66	0.011	0.103	chr14	69931877	+	II		OpenSea
adipose	cg01936653	0.84	0.831	0.008	0.089	chr14	94752574	+	II		OpenSea	SERPINA10;SERPINA10	NM_016186;NM_001100607	Body;Body
adipose	cg01991934	0.35	0.384	0.011	0.107	chr14	93412768	-	II		OpenSea	ITPK1;ITPK1;ITPK1	NM_001142593;NM_014216;NM_001142594	Body;Body;Body
adipose	cg02068923	0.544	0.555	0.01	0.1	chr14	61547469	-	II		OpenSea
adipose	cg02112168	0.656	0.673	0.01	0.098	chr14	45579561	+	II		OpenSea	PRPF39;SNORD127	NM_017922;NR_003691	Body;TSS1500
adipose	cg02332766	0.741	0.757	0.008	0.09	chr14	81649681	-	II		OpenSea	GTF2A1;GTF2A1	NM_015859;NM_201595	Body;Body
adipose	cg03734896	0.828	0.809	0.007	0.083	chr14	105286870	+	II	chr14:105281831-105282975	S_Shelf	MGC23270	NR_024396	TSS1500
adipose	cg04213522	0.815	0.811	0.006	0.08	chr14	65020060	-	II	chr14:65016516-65016909	S_Shelf	C14orf50	NM_172365	Body
adipose	cg05019583	0.726	0.729	0.008	0.09	chr14	90359557	-	II	chr14:90358130-90358388	S_Shore	C14orf143	NM_145231	Body
adipose	cg05415931	0.467	0.47	0.009	0.095	chr14	70368685	-	II		OpenSea	SMOC1;SMOC1	NM_001034852;NM_022137	Body;Body
adipose	cg08109266	0.75	0.77	0.01	0.099	chr14	37773865	+	II		OpenSea	MIPOL1	NM_138731	Body
adipose	cg09324951	0.809	0.794	0.008	0.091	chr14	70071644	-	II		OpenSea
adipose	cg09363076	0.583	0.586	0.011	0.104	chr14	91082234	+	II		OpenSea	TTC7B	NM_001010854	Body
adipose	cg10419590	0.612	0.65	0.011	0.106	chr14	53344150	-	II		OpenSea	FERMT2;FERMT2;FERMT2	NM_006832;NM_001134999;NM_001135000	Body;Body;Body
adipose	cg11805027	0.355	0.379	0.016	0.126	chr14	77186584	-	II		OpenSea
adipose	cg12056696	0.668	0.681	0.008	0.088	chr14	49913254	-	II		OpenSea
adipose	cg12192145	0.788	0.786	0.01	0.098	chr14	55849528	-	II		OpenSea	KIAA0831	NM_014924	Body
adipose	cg12196847	0.65	0.659	0.012	0.111	chr14	81426577	-	II		OpenSea	TSHR;TSHR;TSHR	NM_001018036;NM_001142626;NM_000369	Body;Body;Body
adipose	cg12953420	0.691	0.689	0.01	0.102	chr14	22314416	-	II		OpenSea
adipose	cg13017813	0.558	0.561	0.01	0.102	chr14	77491023	-	II	chr14:77491938-77495276	N_Shore	C14orf4;C14orf4	NM_024496;NM_024496	3'UTR;1stExon
adipose	cg13098800	0.855	0.832	0.007	0.085	chr14	101509144	-	II		OpenSea	MIR1185-2;MIR1185-1	NR_031571;NR_031575	TSS1500;TSS200
adipose	cg13167443	0.651	0.651	0.011	0.103	chr14	92196238	-	II		OpenSea	CATSPERB	NM_024764	5'UTR
adipose	cg15505219	0.821	0.815	0.009	0.094	chr14	61858317	+	II		OpenSea	PRKCH	NM_006255	Body
adipose	cg15538103	0.761	0.769	0.008	0.092	chr14	81286861	-	II		OpenSea	C14orf145	NM_152446	Body
adipose	cg16538606	0.716	0.724	0.009	0.094	chr14	64111826	+	II	chr14:64108343-64108952	S_Shelf
adipose	cg16767964	0.796	0.791	0.008	0.09	chr14	21167096	+	II		OpenSea	RNASE4;RNASE4	NM_194431;NM_002937	5'UTR;5'UTR
adipose	cg16778211	0.748	0.732	0.008	0.087	chr14	64364050	-	II		OpenSea	SYNE2;SYNE2	NM_182914;NM_015180	5'UTR;5'UTR
adipose	cg18315708	0.854	0.819	0.009	0.095	chr14	21673796	-	II		OpenSea
adipose	cg18484300	0.704	0.716	0.013	0.112	chr14	21849343	-	II	chr14:21851498-21852550	N_Shelf	SUPT16H	NM_007192	Body
adipose	cg18560571	0.915	0.891	0.007	0.084	chr14	91758902	+	II	chr14:91755280-91755564	S_Shelf	CCDC88C	NM_001080414	Body
adipose	cg18734330	0.52	0.538	0.01	0.099	chr14	95876455	+	II		OpenSea	C14orf139	NR_026779	TSS200
adipose	cg19532942	0.742	0.726	0.009	0.094	chr14	62109173	+	II		OpenSea
adipose	cg19544707	0.704	0.7	0.01	0.099	chr14	103746266	+	II	chr14:103745232-103746271	Island
adipose	cg19637048	0.76	0.773	0.009	0.097	chr14	101419710	-	II		OpenSea	SNORD114-4;SNORD114-3	NR_003196;NR_003195	TSS1500;Body
adipose	cg19638039	0.873	0.843	0.007	0.086	chr14	97262871	-	II	chr14:97263559-97264274	N_Shore	VRK1	NM_003384	TSS1500
adipose	cg19766363	0.737	0.766	0.011	0.106	chr14	101390241	+	II		OpenSea	SNORD113-1	NR_003229	TSS1500
adipose	cg20050420	0.747	0.727	0.008	0.089	chr14	95783728	+	II	chr14:95785752-95786151	N_Shelf	CLMN	NM_024734	Body
adipose	cg21501241	0.934	0.907	0.007	0.085	chr14	101491839	-	II		OpenSea	MIR758;MIR1197;MIR329-1;MIR323	NR_030406;NR_031713;NR_029967;NR_029890	TSS1500;TSS200;TSS1500;TSS1500
adipose	cg21503275	0.459	0.46	0.008	0.091	chr14	68944441	+	II		OpenSea	RAD51L1;RAD51L1;RAD51L1	NM_133509;NM_133510;NM_002877	Body;3'UTR;Body
adipose	cg23512360	0.918	0.893	0.007	0.084	chr14	21213343	-	II		OpenSea	FAM12A	NM_006683	TSS1500
adipose	cg24041822	0.157	0.181	0.008	0.089	chr14	55493335	-	II	chr14:55493614-55494032	N_Shore	WDHD1;WDHD1;SOCS4;SOCS4	NM_001008396;NM_007086;NM_080867;NM_199421	5'UTR;Body;TSS1500;TSS1500
adipose	cg25066972	0.538	0.543	0.01	0.1	chr14	82002568	+	II	chr14:81999751-82000434	S_Shelf
adipose	cg25092186	0.783	0.783	0.008	0.087	chr14	46916528	+	II		OpenSea
adipose	cg26156120	0.794	0.789	0.007	0.084	chr14	45579157	-	II		OpenSea	PRPF39;SNORD127	NM_017922;NR_003691	Body;TSS1500
adipose	cg26255634	0.906	0.88	0.007	0.083	chr14	50474938	+	II		OpenSea	C14orf182	NM_001012706	TSS1500
adipose	cg26350222	0.785	0.765	0.009	0.096	chr14	55093382	-	II		OpenSea	SAMD4A;SAMD4A	NM_001161576;NM_015589	Body;Body
adipose	cg26921513	0.65	0.63	0.01	0.099	chr14	102424834	+	II	chr14:102422151-102422356	S_Shelf
adipose	cg00218792	0.577	0.576	0.01	0.098	chr15	81468599	-	II		OpenSea
adipose	cg00297993	0.816	0.821	0.008	0.088	chr15	36935697	+	II		OpenSea	C15orf41;C15orf41	NM_001130010;NM_032499	Body;5'UTR
adipose	cg00718923	0.513	0.522	0.009	0.093	chr15	67486665	+	II		OpenSea	SMAD3;SMAD3;SMAD3;SMAD3	NM_001145103;NM_005902;NM_001145102;NM_001145104	3'UTR;3'UTR;3'UTR;3'UTR
adipose	cg00943384	0.613	0.614	0.01	0.1	chr15	98064827	-	II		OpenSea
adipose	cg02119494	0.532	0.545	0.014	0.118	chr15	70168944	+	II		OpenSea
adipose	cg02554626	0.839	0.812	0.009	0.095	chr15	83991577	-	II		OpenSea
adipose	cg03319887	0.62	0.62	0.009	0.097	chr15	35967512	+	II		OpenSea
adipose	cg03441710	0.84	0.807	0.009	0.096	chr15	71787471	+	II		OpenSea	THSD4	NM_024817	Body
adipose	cg03450593	0.768	0.773	0.009	0.093	chr15	55968870	-	II		OpenSea	PRTG	NM_173814	Body
adipose	cg03832737	0.692	0.672	0.011	0.103	chr15	71554492	-	II		OpenSea	THSD4	NM_024817	Body
adipose	cg03924551	0.692	0.669	0.012	0.108	chr15	25930203	+	II		OpenSea	ATP10A	NM_024490	Body
adipose	cg04875821	0.732	0.728	0.008	0.087	chr15	68253897	-	II		OpenSea
adipose	cg04973925	0.424	0.445	0.009	0.095	chr15	49218062	+	II		OpenSea	SHC4	NM_203349	Body
adipose	cg05104639	0.33	0.333	0.009	0.097	chr15	96596922	+	II		OpenSea
adipose	cg05195566	0.439	0.463	0.008	0.09	chr15	74465209	-	II	chr15:74467613-74467892	N_Shelf	ISLR	NM_005545	TSS1500
adipose	cg05913826	0.806	0.783	0.009	0.092	chr15	50436464	+	II		OpenSea
adipose	cg06367149	0.727	0.706	0.01	0.101	chr15	61254575	+	II		OpenSea	RORA	NM_134261	Body
adipose	cg06815715	0.444	0.474	0.009	0.096	chr15	49148520	+	II		OpenSea	SHC4	NM_203349	Body
adipose	cg06835777	0.776	0.757	0.007	0.087	chr15	67491859	+	II		OpenSea
adipose	cg06992486	0.78	0.78	0.007	0.084	chr15	96855353	-	II		OpenSea
adipose	cg07033292	0.449	0.477	0.013	0.113	chr15	78287690	-	II		OpenSea	TBC1D2B;LOC91450;TBC1D2B	NM_015079;NR_026998;NM_144572	3'UTR;TSS1500;3'UTR
adipose	cg07078735	0.747	0.754	0.009	0.092	chr15	60284643	+	II	chr15:60287107-60287663	N_Shelf
adipose	cg07380200	0.589	0.581	0.009	0.095	chr15	48874903	-	II		OpenSea	FBN1	NM_000138	Body
adipose	cg08036487	0.758	0.737	0.009	0.093	chr15	66971801	+	II		OpenSea
adipose	cg08341278	0.881	0.85	0.01	0.098	chr15	79283460	+	II		OpenSea	RASGRF1;RASGRF1;RASGRF1	NM_153815;NM_001145648;NM_002891	Body;Body;Body
adipose	cg08423142	0.457	0.463	0.008	0.088	chr15	59588622	-	II		OpenSea	MYO1E	NM_004998	Body
adipose	cg09476046	0.867	0.844	0.008	0.087	chr15	75928694	+	II	chr15:75931952-75932782	N_Shelf
adipose	cg10437842	0.721	0.707	0.008	0.091	chr15	42213760	-	II	chr15:42211419-42211701	S_Shelf	EHD4	NM_139265	Body
adipose	cg10596537	0.674	0.694	0.012	0.111	chr15	73406657	+	II		OpenSea	NEO1	NM_002499	Body
adipose	cg11154384	0.047	0.074	0.007	0.081	chr15	67814409	-	II	chr15:67813370-67814181	S_Shore	C15orf61	NM_001143936	Body
adipose	cg11357385	0.906	0.879	0.007	0.082	chr15	58636570	+	II		OpenSea
adipose	cg11484721	0.597	0.62	0.01	0.099	chr15	102157726	-	II		OpenSea
adipose	cg12299554	0.76	0.748	0.007	0.086	chr15	94840953	-	II		OpenSea	MCTP2;MCTP2	NM_001159643;NM_018349	TSS1500;TSS1500
adipose	cg12497187	0.661	0.66	0.008	0.092	chr15	59737729	-	II		OpenSea	FAM81A	NM_152450	5'UTR
adipose	cg12593296	0.053	0.078	0.007	0.083	chr15	64386341	-	II	chr15:64387985-64388628	N_Shore	FAM96A;FAM96A	NM_032231;NM_001014812	TSS200;TSS200
adipose	cg12637615	0.777	0.783	0.007	0.085	chr15	57332446	+	II		OpenSea	TCF12;TCF12;TCF12;TCF12	NM_003205;NM_207037;NM_207036;NM_207038	Body;Body;Body;Body
adipose	cg12860764	0.795	0.778	0.008	0.089	chr15	25936577	-	II		OpenSea	ATP10A	NM_024490	Body
adipose	cg13172554	0.783	0.787	0.008	0.091	chr15	35917803	-	II		OpenSea
adipose	cg13337270	0.772	0.766	0.008	0.088	chr15	36893168	+	II		OpenSea	C15orf41	NM_001130010	Body
adipose	cg13780614	0.655	0.656	0.008	0.092	chr15	49607868	-	II		OpenSea	GALK2;GALK2	NM_001001556;NM_002044	Body;Body
adipose	cg13781498	0.741	0.721	0.009	0.097	chr15	85491153	+	II		OpenSea
adipose	cg14306118	0.744	0.771	0.007	0.086	chr15	60786924	-	II		OpenSea	RORA;RORA;RORA;RORA	NM_134261;NM_134260;NM_134262;NM_002943	3'UTR;3'UTR;3'UTR;3'UTR
adipose	cg14849469	0.801	0.797	0.009	0.095	chr15	67831417	-	II	chr15:67834786-67835510	N_Shelf
adipose	cg14910296	0.544	0.548	0.013	0.113	chr15	73980827	-	II	chr15:73976559-73977323	S_Shelf	CD276;CD276	NM_001024736;NM_025240	5'UTR;5'UTR
adipose	cg17036427	0.452	0.469	0.011	0.107	chr15	65689325	-	II	chr15:65689142-65689362	Island	IGDCC4	NM_020962	Body
adipose	cg19596983	0.605	0.608	0.009	0.095	chr15	78679693	-	II		OpenSea
adipose	cg19709054	0.722	0.751	0.01	0.102	chr15	25654697	+	II		OpenSea	UBE3A;UBE3A	NM_130839;NM_000462	5'UTR;TSS1500
adipose	cg20555018	0.834	0.827	0.008	0.091	chr15	57435668	+	II		OpenSea	TCF12;TCF12;TCF12;TCF12	NM_003205;NM_207037;NM_207036;NM_207038	Body;Body;Body;Body
adipose	cg20805880	0.839	0.826	0.007	0.083	chr15	73367293	-	II		OpenSea	NEO1	NM_002499	Body
adipose	cg21961149	0.732	0.73	0.009	0.093	chr15	37396505	-	II	chr15:37392601-37392829	S_Shelf
adipose	cg22112110	0.786	0.787	0.013	0.113	chr15	59908999	+	II		OpenSea	GCNT3	NM_004751	5'UTR
adipose	cg22384801	0.603	0.627	0.01	0.102	chr15	60767308	+	II	chr15:60771068-60771558	N_Shelf	NARG2;NARG2	NM_001018089;NM_024611	5'UTR;Body
adipose	cg22446709	0.306	0.305	0.007	0.081	chr15	90641379	+	II	chr15:90644998-90646164	N_Shelf	IDH2	NM_002168	Body
adipose	cg22589822	0.861	0.837	0.007	0.082	chr15	91912699	-	II		OpenSea
adipose	cg22704163	0.892	0.858	0.011	0.105	chr15	40090657	+	II		OpenSea
adipose	cg22726373	0.521	0.534	0.009	0.097	chr15	79048467	-	II	chr15:79051686-79051912	N_Shelf
adipose	cg24263283	0.415	0.431	0.008	0.092	chr15	59587546	-	II		OpenSea	MYO1E	NM_004998	Body
adipose	cg24384437	0.399	0.401	0.01	0.098	chr15	57724857	+	II		OpenSea	CGNL1	NM_032866	5'UTR
adipose	cg24524702	0.739	0.742	0.009	0.093	chr15	100109440	+	II	chr15:100105368-100107065	S_Shelf	MEF2A;MEF2A;MEF2A	NM_001130927;NM_001130926;NM_005587	5'UTR;5'UTR;5'UTR
adipose	cg25622125	0.895	0.868	0.009	0.095	chr15	28365984	+	II	chr15:28362257-28362492	S_Shelf	HERC2	NM_004667	Body
adipose	cg26843110	0.477	0.49	0.009	0.097	chr15	74935742	+	II		OpenSea	EDC3;EDC3;EDC3	NM_001142443;NM_025083;NM_001142444	Body;Body;Body
adipose	cg26951706	0.804	0.797	0.007	0.083	chr15	82575848	+	II		OpenSea	FAM154B	NM_001008226	3'UTR
adipose	cg27039983	0.724	0.744	0.009	0.096	chr15	49713977	-	II		OpenSea	FGF7;C15orf33	NM_002009;NM_152647	TSS1500;Body
adipose	cg27302645	0.653	0.643	0.009	0.092	chr15	42089208	+	II		OpenSea	MAPKBP1;MAPKBP1	NM_001128608;NM_014994	Body;Body
adipose	cg27344776	0.496	0.504	0.01	0.102	chr15	67028126	-	II		OpenSea	SMAD6;SMAD6;SMAD6	NM_001142861;NR_027654;NM_005585	Body;Body;Body
adipose	cg00071618	0.86	0.838	0.007	0.084	chr16	87645667	-	II	chr16:87648086-87648688	N_Shelf	JPH3	NM_020655	Body
adipose	cg00087792	0.467	0.478	0.013	0.113	chr16	4000986	+	II		OpenSea
adipose	cg01145245	0.57	0.572	0.009	0.096	chr16	20871117	+	II		OpenSea	DCUN1D3	NM_173475	3'UTR
adipose	cg01207650	0.579	0.592	0.01	0.102	chr16	970818	-	II	chr16:971429-971825	N_Shore	LMF1	NM_022773	Body
adipose	cg01506522	0.886	0.858	0.007	0.086	chr16	71034828	-	II		OpenSea	HYDIN	NM_032821	Body
adipose	cg01869548	0.69	0.694	0.009	0.092	chr16	2934299	-	II	chr16:2932267-2933765	S_Shore	FLYWCH2;FLYWCH2;FLYWCH2	NM_001142499;NM_138439;NM_001142500	5'UTR;5'UTR;5'UTR
adipose	cg02417084	0.446	0.448	0.008	0.091	chr16	51183533	+	II	chr16:51183699-51188763	N_Shore	SALL1;SALL1	NM_002968;NM_001127892	Body;5'UTR
adipose	cg02512559	0.745	0.742	0.008	0.087	chr16	75414554	+	II		OpenSea	CFDP1	NM_006324	Body
adipose	cg03052099	0.674	0.675	0.01	0.1	chr16	67951373	-	II		OpenSea	PSKH1	NM_006742	Body
adipose	cg03113038	0.579	0.594	0.011	0.103	chr16	85181211	-	II		OpenSea
adipose	cg03203294	0.716	0.74	0.008	0.089	chr16	18579403	-	II	chr16:18582324-18582652	N_Shelf
adipose	cg03736685	0.836	0.83	0.007	0.086	chr16	55546074	-	II	chr16:55542920-55543274	S_Shelf	LPCAT2	NM_017839	Body
adipose	cg03850798	0.819	0.817	0.007	0.084	chr16	72347829	+	II		OpenSea
adipose	cg04547433	0.76	0.736	0.011	0.107	chr16	19052983	+	II		OpenSea	TMC7;TMC7	NM_001160364;NM_024847	Body;Body
adipose	cg04631809	0.88	0.857	0.007	0.082	chr16	7885438	-	II		OpenSea
adipose	cg04892447	0.424	0.439	0.012	0.11	chr16	87429184	+	II	chr16:87425137-87426677	S_Shelf	MAP1LC3B	NM_022818	Body
adipose	cg05485250	0.474	0.488	0.014	0.118	chr16	77465215	+	II	chr16:77468309-77469074	N_Shelf	ADAMTS18	NM_199355	Body
adipose	cg05579580	0.69	0.708	0.014	0.12	chr16	72444626	-	II		OpenSea
adipose	cg05813417	0.527	0.556	0.011	0.105	chr16	4313628	+	II	chr16:4311695-4311942	S_Shore	TFAP4	NM_003223	Body
adipose	cg05853772	0.868	0.831	0.01	0.101	chr16	8957249	+	II		OpenSea	CARHSP1;CARHSP1	NM_014316;NM_001042476	5'UTR;5'UTR
adipose	cg05856951	0.797	0.778	0.008	0.09	chr16	4545328	-	II		OpenSea	HMOX2;HMOX2;HMOX2;HMOX2	NM_001127205;NM_002134;NM_001127206;NM_001127204	TSS1500;5'UTR;5'UTR;5'UTR
adipose	cg06219125	0.757	0.729	0.01	0.098	chr16	24373675	+	II		OpenSea	CACNG3	NM_006539	3'UTR
adipose	cg06363243	0.747	0.717	0.012	0.109	chr16	1630430	-	II		OpenSea	IFT140	NM_014714	Body
adipose	cg07082159	0.917	0.889	0.008	0.088	chr16	58750635	-	II		OpenSea	GOT2	NM_002080	Body
adipose	cg07430315	0.859	0.83	0.009	0.093	chr16	17614322	+	II		OpenSea
adipose	cg07887538	0.834	0.812	0.007	0.085	chr16	19718086	-	II		OpenSea	C16orf88	NM_001012991	3'UTR
adipose	cg08133699	0.719	0.714	0.008	0.088	chr16	55521135	-	II		OpenSea	MMP2;MMP2	NM_001127891;NM_004530	Body;Body
adipose	cg08583277	0.579	0.579	0.009	0.096	chr16	89439933	+	II	chr16:89438503-89438850	S_Shore	ANKRD11	NM_013275	5'UTR
adipose	cg08589354	0.362	0.373	0.01	0.101	chr16	86548895	-	II	chr16:86549069-86550512	N_Shore
adipose	cg08611331	0.884	0.854	0.009	0.096	chr16	30853476	+	II		OpenSea
adipose	cg08998657	0.632	0.628	0.009	0.096	chr16	46893929	-	II		OpenSea
adipose	cg09338251	0.482	0.485	0.011	0.106	chr16	86546979	+	II	chr16:86541430-86545228	S_Shore	FOXF1	NM_001451	3'UTR
adipose	cg09480047	0.478	0.474	0.009	0.093	chr16	54325129	-	II	chr16:54325040-54325703	Island
adipose	cg09514038	0.858	0.833	0.009	0.095	chr16	19467267	-	II		OpenSea	TMC5;TMC5;TMC5	NM_001105248;NM_001105249;NM_024780	Body;Body;TSS1500
adipose	cg09657673	0.818	0.808	0.008	0.09	chr16	24769827	+	II		OpenSea	TNRC6A	NM_014494	Body
adipose	cg09967487	0.6	0.607	0.01	0.101	chr16	20703830	+	II		OpenSea	ACSM1	NM_052956	TSS1500
adipose	cg10222254	0.857	0.827	0.008	0.09	chr16	974785	+	II	chr16:972509-973142	S_Shore	LMF1	NM_022773	Body
adipose	cg10278552	0.561	0.554	0.016	0.126	chr16	65406965	-	II		OpenSea	LOC283867	NR_027755	Body
adipose	cg10319943	0.832	0.798	0.011	0.103	chr16	90115013	+	II	chr16:90118815-90119521	N_Shelf	LOC100130015;LOC100130015	NR_027335;NR_027336	TSS1500;TSS1500
adipose	cg10472320	0.625	0.635	0.009	0.094	chr16	72892765	+	II		OpenSea	ZFHX3;ZFHX3	NM_001164766;NM_006885	Body;Body
adipose	cg16477611	0.556	0.557	0.01	0.101	chr16	50896074	-	II		OpenSea
adipose	cg27018309	0.57	0.571	0.009	0.095	chr16	8943122	+	II		OpenSea	PMM2	NM_000303	3'UTR
adipose	cg27474223	0.785	0.751	0.01	0.101	chr16	71509037	+	II		OpenSea	ZNF19	NM_006961	3'UTR
adipose	cg00211821	0.445	0.463	0.012	0.109	chr17	16978673	-	II		OpenSea	MPRIP;MPRIP	NM_015134;NM_201274	Body;Body
adipose	cg01369276	0.783	0.789	0.008	0.09	chr17	67312371	-	II		OpenSea	ABCA5;ABCA5	NM_172232;NM_018672	5'UTR;TSS1500
adipose	cg01678692	0.822	0.822	0.007	0.082	chr17	11984284	+	II		OpenSea	MAP2K4;MIR744	NM_003010;NR_030613	Body;TSS1500
adipose	cg02059453	0.904	0.881	0.006	0.08	chr17	1782363	-	II		OpenSea	RPA1	NM_002945	Body
adipose	cg02197563	0.804	0.796	0.01	0.098	chr17	56074002	+	II		OpenSea
adipose	cg02508897	0.908	0.872	0.009	0.096	chr17	20771551	+	II		OpenSea	CCDC144NL	NM_001004306	Body
adipose	cg02988795	0.735	0.757	0.009	0.097	chr17	16495812	-	II	chr17:16492346-16492837	S_Shelf
adipose	cg03021260	0.808	0.777	0.012	0.109	chr17	15169177	+	II	chr17:15165796-15166506	S_Shelf	PMP22	NM_000304	TSS1500
adipose	cg03234603	0.693	0.71	0.015	0.124	chr17	2515392	+	II		OpenSea	PAFAH1B1	NM_000430	5'UTR
adipose	cg03940520	0.781	0.751	0.012	0.108	chr17	47925010	-	II	chr17:47928266-47929357	N_Shelf	TAC4;TAC4;TAC4;TAC4;TAC4	NM_001077506;NM_001077504;NM_170685;NM_001077503;NM_001077505	Body;Body;Body;Body;Body
adipose	cg04105895	0.479	0.507	0.01	0.1	chr17	21300735	+	II		OpenSea	KCNJ12	NM_021012	5'UTR
adipose	cg04740046	0.815	0.807	0.009	0.093	chr17	55330842	-	II	chr17:55333068-55334245	N_Shelf
adipose	cg05555337	0.877	0.853	0.008	0.089	chr17	46669113	+	II	chr17:46669434-46669811	N_Shore	LOC404266;HOXB5;LOC404266;LOC404266;LOC404266	NR_033203;NM_002147;NR_033201;NR_033204;NR_033202	TSS1500;3'UTR;Body;TSS1500;Body
adipose	cg05560728	0.601	0.61	0.01	0.101	chr17	6924953	+	II	chr17:6925400-6927527	N_Shore	BCL6B	NM_181844	TSS1500
adipose	cg05648510	0.363	0.373	0.008	0.091	chr17	943342	+	II		OpenSea	ABR;ABR;ABR	NM_021962;NM_001092;NM_001159746	Body;Body;Body
adipose	cg05865834	0.762	0.779	0.012	0.111	chr17	4128184	+	II	chr17:4125261-4125563	S_Shelf	ANKFY1;ANKFY1	NM_016376;NM_020740	Body;Body
adipose	cg05999049	0.659	0.653	0.009	0.095	chr17	46692859	-	II	chr17:46690390-46691055	S_Shore	HOXB8	NM_024016	TSS1500
adipose	cg07137244	0.721	0.72	0.008	0.092	chr17	29636863	-	II		OpenSea	NF1;EVI2B;NF1	NM_001042492;NM_006495;NM_000267	Body;5'UTR;Body
adipose	cg07220149	0.665	0.671	0.008	0.092	chr17	35118980	-	II		OpenSea
adipose	cg07337480	0.876	0.852	0.007	0.084	chr17	39581912	-	II		OpenSea	KRT37	NM_003770	TSS1500
adipose	cg07459019	0.651	0.664	0.009	0.096	chr17	78999640	+	II		OpenSea
adipose	cg08279879	0.527	0.537	0.01	0.102	chr17	75807591	-	II		OpenSea
adipose	cg08579420	0.723	0.708	0.008	0.089	chr17	31594469	+	II		OpenSea	ACCN1;ACCN1	NM_183377;NM_001094	Body;Body
adipose	cg11605108	0.921	0.894	0.007	0.082	chr17	38208254	-	II	chr17:38210767-38210975	N_Shelf	MED24;MED24	NM_014815;NM_001079518	Body;Body
adipose	cg13229233	0.809	0.808	0.007	0.085	chr17	67326602	-	II	chr17:67322709-67323837	S_Shelf
adipose	cg13293514	0.549	0.547	0.01	0.1	chr17	45343641	-	II		OpenSea	ITGB3	NM_000212	Body
adipose	cg13316720	0.524	0.533	0.01	0.098	chr17	25840984	-	II		OpenSea	KSR1	NM_014238	5'UTR
adipose	cg13432737	0.876	0.841	0.011	0.105	chr17	37922420	-	II		OpenSea	IKZF3;IKZF3;IKZF3;IKZF3;IKZF3;IKZF3	NM_183228;NM_183229;NM_012481;NM_183230;NM_183231;NM_183232	Body;Body;Body;Body;Body;Body
adipose	cg13598735	0.518	0.526	0.01	0.101	chr17	13550608	+	II		OpenSea
adipose	cg13686739	0.524	0.544	0.009	0.097	chr17	48211226	-	II	chr17:48206663-48207601	S_Shelf	PPP1R9B	NM_032595	3'UTR
adipose	cg13818424	0.504	0.512	0.01	0.102	chr17	70339099	+	II		OpenSea
adipose	cg13855384	0.87	0.847	0.008	0.088	chr17	7151975	+	II	chr17:7154424-7156126	N_Shelf	DULLARD;DULLARD	NM_015343;NM_001143775	Body;Body
adipose	cg14624950	0.688	0.708	0.009	0.097	chr17	62577106	-	II		OpenSea	SMURF2	NM_022739	Body
adipose	cg14640532	0.836	0.82	0.007	0.085	chr17	16880871	-	II		OpenSea
adipose	cg15469944	0.855	0.817	0.011	0.104	chr17	11785488	-	II		OpenSea	DNAH9;DNAH9	NM_004662;NM_001372	TSS1500;Body
adipose	cg15715969	0.913	0.877	0.011	0.104	chr17	73036702	-	II		OpenSea	ATP5H;ATP5H	NM_001003785;NM_006356	Body;Body
adipose	cg15797314	0.584	0.587	0.009	0.095	chr17	65437724	-	II		OpenSea	PITPNC1;PITPNC1	NM_181671;NM_012417	Body;Body
adipose	cg17077641	0.91	0.877	0.009	0.093	chr17	13499920	-	II	chr17:13503829-13505559	N_Shelf	HS3ST3A1	NM_006042	Body
adipose	cg17410625	0.814	0.782	0.009	0.097	chr17	56166772	-	II		OpenSea	DYNLL2	NM_080677	3'UTR
adipose	cg18302940	0.745	0.758	0.008	0.09	chr17	33391960	-	II		OpenSea	RFFL;RFFL	NM_057178;NM_001017368	5'UTR;TSS1500
adipose	cg18771195	0.525	0.536	0.012	0.112	chr17	182656	+	II	chr17:185075-185296	N_Shelf	RPH3AL	NM_006987	5'UTR
adipose	cg19196735	0.836	0.82	0.007	0.081	chr17	26216836	+	II	chr17:26219938-26220475	N_Shelf	C17orf108	NM_001076680	5'UTR
adipose	cg19457909	0.303	0.317	0.008	0.091	chr17	59206070	-	II		OpenSea	BCAS3;BCAS3	NM_001099432;NM_017679	Body;Body
adipose	cg19913426	0.474	0.474	0.016	0.128	chr17	55213600	-	II		OpenSea
adipose	cg21088259	0.551	0.56	0.009	0.094	chr17	81039990	+	II	chr17:81036330-81039407	S_Shore	METRNL	NM_001004431	Body
adipose	cg21332304	0.7	0.682	0.008	0.089	chr17	45699260	+	II		OpenSea	NPEPPS	NM_006310	Body
adipose	cg22258892	0.521	0.534	0.009	0.096	chr17	77042315	-	II	chr17:77043741-77044489	N_Shore	C1QTNF1;C1QTNF1;C1QTNF1	NM_198594;NM_030968;NM_198593	5'UTR;Body;Body
adipose	cg22596932	0.779	0.79	0.01	0.102	chr17	69199546	+	II		OpenSea
adipose	cg23718195	0.535	0.558	0.022	0.147	chr17	21300791	-	II		OpenSea	KCNJ12	NM_021012	5'UTR
adipose	cg24361391	0.798	0.779	0.008	0.088	chr17	39675414	+	II		OpenSea	KRT15	NM_002275	TSS200
adipose	cg24895173	0.482	0.483	0.013	0.113	chr17	33825374	+	II		OpenSea	SLFN12L	NM_001145027	Body
adipose	cg25332826	0.76	0.762	0.009	0.096	chr17	54893286	+	II		OpenSea	C17orf67	NM_001085430	TSS200
adipose	cg26279336	0.421	0.421	0.011	0.103	chr17	46674438	+	II	chr17:46675044-46675589	N_Shore	LOC404266;LOC404266;LOC404266;LOC404266;HOXB6;LOC404266	NR_033203;NR_033205;NR_033204;NR_033201;NM_018952;NR_033202	Body;Body;Body;Body;Body;Body
adipose	cg26401624	0.766	0.743	0.008	0.089	chr17	76492564	+	II		OpenSea	DNAH17	NM_173628	Body
adipose	cg00066817	0.857	0.834	0.007	0.083	chr18	72777307	+	II		OpenSea	ZNF407	NM_017757	3'UTR
adipose	cg00740088	0.374	0.378	0.008	0.09	chr18	19745316	-	II	chr18:19744936-19752363	Island
adipose	cg00895070	0.531	0.568	0.012	0.112	chr18	71812699	-	II	chr18:71814555-71815716	N_Shore	FBXO15;FBXO15	NM_001142958;NM_152676	Body;5'UTR
adipose	cg05714729	0.645	0.65	0.011	0.103	chr18	33234096	+	II		OpenSea	GALNT1	NM_020474	TSS1500
adipose	cg05775542	0.78	0.787	0.007	0.084	chr18	10529736	+	II	chr18:10525841-10526433	S_Shelf	NAPG	NM_003826	Body
adipose	cg06853331	0.748	0.757	0.007	0.086	chr18	9132487	+	II	chr18:9136088-9137594	N_Shelf	NDUFV2	NM_021074	Body
adipose	cg12128262	0.778	0.766	0.008	0.088	chr18	44703596	+	II	chr18:44702571-44702840	S_Shore	IER3IP1	NM_016097	TSS1500
adipose	cg12573871	0.495	0.513	0.01	0.099	chr18	72509555	+	II		OpenSea	ZNF407;ZNF407;ZNF407	NM_017757;NM_001146190;NM_001146189	Body;Body;Body
adipose	cg12930262	0.871	0.843	0.008	0.091	chr18	12283427	+	II	chr18:12287271-12287562	N_Shelf
adipose	cg13664963	0.883	0.855	0.009	0.094	chr18	77908762	-	II	chr18:77905297-77905566	S_Shelf	LOC100130522;LOC100130522	NR_028340;NR_028339	Body;Body
adipose	cg14075742	0.702	0.731	0.008	0.089	chr18	5539428	-	II	chr18:5542847-5543054	N_Shelf	EPB41L3	NM_012307	5'UTR
adipose	cg14090400	0.818	0.817	0.009	0.094	chr18	5393019	+	II		OpenSea	EPB41L3	NM_012307	3'UTR
adipose	cg14245216	0.702	0.733	0.012	0.109	chr18	77407785	-	II	chr18:77410035-77410246	N_Shelf
adipose	cg19328051	0.766	0.769	0.015	0.122	chr18	12380944	-	II	chr18:12376538-12377306	S_Shelf
adipose	cg19372373	0.743	0.762	0.011	0.103	chr18	9936677	+	II		OpenSea	VAPA;VAPA	NM_194434;NM_003574	Body;Body
adipose	cg19416795	0.536	0.539	0.011	0.103	chr18	76270967	-	II		OpenSea
adipose	cg20759047	0.568	0.551	0.013	0.114	chr18	20735693	-	II		OpenSea	CABLES1;CABLES1;CABLES1	NM_001100619;NR_023359;NM_138375	Body;Body;TSS200
adipose	cg21683390	0.356	0.368	0.009	0.093	chr18	13259088	-	II	chr18:13262329-13263271	N_Shelf	C18orf1;C18orf1	NM_181482;NM_181481	5'UTR;5'UTR
adipose	cg21737421	0.913	0.878	0.01	0.098	chr18	13267090	+	II	chr18:13262329-13263271	S_Shelf	C18orf1;C18orf1	NM_181482;NM_181481	5'UTR;5'UTR
adipose	cg22550229	0.332	0.341	0.01	0.099	chr18	13138034	-	II	chr18:13136596-13137564	S_Shore
adipose	cg24964110	0.655	0.645	0.009	0.093	chr18	20735672	-	II		OpenSea	CABLES1;CABLES1;CABLES1	NM_001100619;NR_023359;NM_138375	Body;Body;TSS200
adipose	cg25080206	0.188	0.183	0.007	0.083	chr18	11852567	+	II	chr18:11851209-11852122	S_Shore	CHMP1B;GNAL;CHMP1B;GNAL;GNAL	NM_020412;NM_001142339;NM_020412;NM_182978;NM_002071	3'UTR;Body;1stExon;Body;Body
adipose	cg25407077	0.775	0.751	0.008	0.092	chr18	56296544	+	II		OpenSea	ALPK2	NM_052947	TSS1500
adipose	cg25543173	0.84	0.837	0.007	0.083	chr18	10586846	-	II	chr18:10589149-10589386	N_Shelf
adipose	cg00038167	0.484	0.507	0.009	0.095	chr19	7598438	+	II	chr19:7598413-7601008	Island	PNPLA6;PNPLA6;PNPLA6;PNPLA6;MCOLN1	NM_001166112;NM_001166111;NM_006702;NM_001166113;NM_020533	TSS1500;TSS1500;TSS1500;TSS1500;Body
adipose	cg00039936	0.859	0.826	0.01	0.099	chr19	50267881	-	II	chr19:50269632-50270505	N_Shore	TSKS	NM_021733	TSS1500
adipose	cg00693060	0.909	0.882	0.007	0.083	chr19	360072	-	II	chr19:360071-361949	Island
adipose	cg01098431	0.895	0.873	0.007	0.083	chr19	5791542	+	II	chr19:5789198-5789735	S_Shore	DUS3L;DUS3L	NM_001161619;NM_020175	TSS1500;TSS1500
adipose	cg03197758	0.898	0.873	0.008	0.09	chr19	44300978	-	II	chr19:44302665-44303176	N_Shore	LYPD5;LYPD5	NM_182573;NM_001031749	3'UTR;3'UTR
adipose	cg06557683	0.85	0.835	0.007	0.081	chr19	58580237	+	II		OpenSea	ZNF135;ZNF135;ZNF135;ZNF135	NM_001164530;NM_003436;NM_001164529;NM_007134	3'UTR;3'UTR;3'UTR;3'UTR
adipose	cg07868917	0.878	0.836	0.014	0.12	chr19	36023054	-	II	chr19:36024182-36024803	N_Shore	GAPDHS	NM_014364	TSS1500
adipose	cg07982896	0.865	0.842	0.007	0.084	chr19	13365938	-	II	chr19:13365922-13366158	Island	CACNA1A;CACNA1A	NM_001127222;NM_001127221	Body;Body
adipose	cg08575972	0.928	0.901	0.007	0.081	chr19	58454374	+	II		OpenSea	ZNF256	NM_005773	Body
adipose	cg09573465	0.873	0.844	0.01	0.098	chr19	8805874	-	II	chr19:8807813-8808794	N_Shore
adipose	cg09968457	0.814	0.795	0.007	0.085	chr19	33713704	+	II	chr19:33716312-33716751	N_Shelf	SLC7A10	NM_019849	Body
adipose	cg10157208	0.46	0.482	0.012	0.108	chr19	13112449	-	II	chr19:13112170-13112809	Island	NFIX	NM_002501	Body
adipose	cg10733063	0.872	0.848	0.007	0.081	chr19	3724832	+	II	chr19:3721464-3721788	S_Shelf
adipose	cg11627582	0.796	0.767	0.009	0.096	chr19	30938273	+	II	chr19:30934822-30936626	S_Shore	ZNF536	NM_014717	Body
adipose	cg12011596	0.91	0.88	0.008	0.092	chr19	22442461	-	II	chr19:22444441-22444715	N_Shore
adipose	cg12483357	0.911	0.881	0.008	0.087	chr19	10958336	+	II		OpenSea	C19orf38	NM_001136482	TSS1500
adipose	cg13566596	0.81	0.78	0.01	0.099	chr19	45033572	+	II		OpenSea	CEACAM20;CEACAM20;CEACAM20;CEACAM20	NM_001102600;NM_001102598;NM_001102599;NM_001102597	TSS200;TSS200;TSS200;TSS200
adipose	cg13714832	0.649	0.665	0.01	0.1	chr19	6756572	+	II	chr19:6752515-6753657	S_Shelf	SH2D3A	NM_005490	Body
adipose	cg14212180	0.898	0.869	0.007	0.082	chr19	3365201	-	II	chr19:3366743-3367457	N_Shore	NFIC;NFIC	NM_005597;NM_205843	TSS1500;Body
adipose	cg15716479	0.872	0.849	0.007	0.087	chr19	36066506	-	II		OpenSea
adipose	cg16652769	0.096	0.122	0.007	0.085	chr19	49242037	+	II	chr19:49242018-49242962	Island	RASIP1	NM_017805	Body
adipose	cg16902746	0.334	0.333	0.007	0.086	chr19	5338881	+	II	chr19:5338788-5339130	Island	PTPRS;PTPRS;PTPRS;PTPRS	NM_130853;NM_130855;NM_130854;NM_002850	5'UTR;5'UTR;5'UTR;5'UTR
adipose	cg17823234	0.892	0.871	0.007	0.082	chr19	38180021	+	II	chr19:38182793-38183327	N_Shelf	ZNF781	NM_152605	5'UTR
adipose	cg20103843	0.879	0.852	0.007	0.083	chr19	9577374	-	II		OpenSea	ZNF560	NM_152476	Body
adipose	cg21623633	0.355	0.325	0.009	0.092	chr19	14492003	+	II		OpenSea	CD97;CD97;CD97	NM_001784;NM_078481;NM_001025160	TSS1500;TSS1500;TSS1500
adipose	cg22353755	0.811	0.789	0.008	0.092	chr19	28397061	+	II	chr19:28400280-28400833	N_Shelf
adipose	cg22514682	0.423	0.407	0.009	0.096	chr19	35837636	-	II		OpenSea	CD22	NM_001771	3'UTR
adipose	cg22599449	0.877	0.858	0.007	0.081	chr19	52091761	-	II		OpenSea	ZNF175	NM_007147	3'UTR
adipose	cg22981926	0.926	0.898	0.007	0.083	chr19	58102673	-	II		OpenSea	ZIK1	NM_001010879	3'UTR
adipose	cg23393214	0.752	0.763	0.008	0.091	chr19	12230754	+	II	chr19:12228444-12228690	S_Shelf
adipose	cg25233534	0.898	0.871	0.008	0.09	chr19	48778979	-	II	chr19:48775008-48775341	S_Shelf	ZNF114	NM_153608	5'UTR
adipose	cg25561291	0.608	0.61	0.009	0.096	chr19	4396942	+	II	chr19:4400117-4400782	N_Shelf	SH3GL1	NM_003025	Body
adipose	cg25596584	0.873	0.852	0.006	0.081	chr19	38928316	-	II	chr19:38924239-38924519	S_Shelf	RYR1;RYR1	NM_000540;NM_001042723	Body;Body
adipose	cg26586739	0.895	0.869	0.007	0.083	chr19	18198393	-	II		OpenSea	IL12RB1;IL12RB1	NM_153701;NM_005535	TSS1500;TSS1500
adipose	cg27575899	0.76	0.756	0.007	0.086	chr19	29584534	-	II	chr19:29583946-29584264	S_Shore
adipose	cg27648270	0.523	0.537	0.009	0.094	chr19	10928172	-	II		OpenSea	MIR199A1;DNM2;DNM2;DNM2;DNM2	NR_029586;NM_004945;NM_001005361;NM_001005362;NM_001005360	TSS200;Body;Body;Body;Body
adipose	cg03340964	0.717	0.715	0.012	0.111	chr20	17552529	+	II	chr20:17550330-17551317	S_Shore	DSTN;DSTN	NM_006870;NM_001011546	Body;5'UTR
adipose	cg03408497	0.811	0.782	0.009	0.095	chr20	4128752	+	II	chr20:4129482-4130412	N_Shore	SMOX;SMOX;SMOX;SMOX	NM_175839;NM_175841;NM_175842;NM_175840	TSS1500;TSS1500;TSS1500;TSS1500
adipose	cg03562120	0.564	0.564	0.009	0.096	chr20	43343997	-	II		OpenSea	WISP2;WISP2	NM_003881;NM_003881	1stExon;5'UTR
adipose	cg03850957	0.749	0.754	0.009	0.094	chr20	16713359	+	II	chr20:16710507-16711115	S_Shelf	SNRPB2;SNRPB2	NM_198220;NM_003092	Body;Body
adipose	cg04343045	0.893	0.867	0.007	0.082	chr20	32859896	+	II	chr20:32856659-32857248	S_Shelf
adipose	cg05914537	0.913	0.885	0.009	0.092	chr20	4764253	-	II		OpenSea	RASSF2;RASSF2	NM_170774;NM_014737	3'UTR;3'UTR
adipose	cg06412323	0.488	0.503	0.01	0.098	chr20	43108009	-	II	chr20:43104406-43104654	S_Shelf	TTPAL;TTPAL	NM_024331;NM_001039199	5'UTR;5'UTR
adipose	cg06483575	0.833	0.822	0.006	0.08	chr20	2464696	-	II		OpenSea	ZNF343	NM_024325	Body
adipose	cg07942990	0.523	0.536	0.011	0.104	chr20	23432977	-	II		OpenSea	CST11;CST11	NM_130794;NM_080830	Body;Body
adipose	cg08040448	0.544	0.555	0.009	0.094	chr20	411605	-	II		OpenSea	RBCK1;RBCK1	NM_031229;NM_006462	3'UTR;3'UTR
adipose	cg08530738	0.909	0.868	0.013	0.113	chr20	37072255	+	II	chr20:37075227-37075854	N_Shelf
adipose	cg09663111	0.426	0.448	0.009	0.095	chr20	56725876	+	II	chr20:56725857-56726113	Island	C20orf85	NM_178456	TSS200
adipose	cg09713750	0.882	0.853	0.009	0.096	chr20	60347821	-	II	chr20:60348098-60348428	N_Shore	CDH4	NM_001794	Body
adipose	cg13655303	0.798	0.777	0.009	0.094	chr20	56134648	-	II		OpenSea	PCK1	NM_002591	TSS1500
adipose	cg15124800	0.794	0.793	0.007	0.083	chr20	44007676	+	II		OpenSea	TP53TG5;SYS1-DBNDD2	NM_014477;NR_003189	TSS1500;Body
adipose	cg16886329	0.746	0.746	0.011	0.104	chr20	6100495	-	II	chr20:6103436-6103970	N_Shelf	FERMT1	NM_017671	5'UTR
adipose	cg17016931	0.773	0.754	0.007	0.086	chr20	18729446	-	II		OpenSea	DTD1	NM_080820	3'UTR
adipose	cg17841572	0.408	0.434	0.01	0.102	chr20	57426368	-	II	chr20:57426729-57427047	N_Shore	GNAS;GNASAS	NM_016592;NR_002785	3'UTR;TSS1500
adipose	cg21117734	0.198	0.214	0.007	0.084	chr20	9489749	+	II	chr20:9487111-9487889	S_Shore
adipose	cg24022801	0.779	0.758	0.008	0.092	chr20	40029371	-	II		OpenSea
adipose	cg24716640	0.883	0.856	0.008	0.09	chr20	6745495	+	II	chr20:6748052-6749546	N_Shelf
adipose	cg25292098	0.418	0.458	0.012	0.11	chr20	31446183	-	II		OpenSea	EFCAB8	NM_001143967	TSS1500
adipose	cg26275986	0.684	0.675	0.01	0.1	chr20	819058	-	II	chr20:821674-822500	N_Shelf	FAM110A;FAM110A	NM_207121;NM_001042353	5'UTR;5'UTR
adipose	cg26281051	0.832	0.8	0.009	0.095	chr20	207803	+	II		OpenSea	DEFB129	NM_080831	TSS200
adipose	cg04297093	0.873	0.845	0.007	0.086	chr21	31864374	-	II		OpenSea	KRTAP19-3	NM_181609	TSS200
adipose	cg07083481	0.818	0.813	0.008	0.091	chr21	30676570	+	II		OpenSea	BACH1;BACH1;BACH1	NM_206866;NR_027655;NM_001186	5'UTR;TSS1500;5'UTR
adipose	cg09828634	0.903	0.873	0.007	0.087	chr21	31859610	+	II		OpenSea	KRTAP19-2	NM_181608	1stExon
adipose	cg10828127	0.68	0.651	0.017	0.132	chr21	41550814	-	II	chr21:41554618-41554959	N_Shelf	DSCAM	NM_001389	Body
adipose	cg14317513	0.341	0.337	0.007	0.083	chr21	38074992	-	II	chr21:38076762-38077685	N_Shore	SIM2;SIM2	NM_009586;NM_005069	Body;Body
adipose	cg14603539	0.699	0.692	0.008	0.089	chr21	42212414	+	II	chr21:42213510-42213946	N_Shore	DSCAM	NM_001389	Body
adipose	cg21845373	0.447	0.469	0.009	0.092	chr21	42557262	+	II		OpenSea	BACE2;PLAC4;BACE2;BACE2	NM_012105;NM_182832;NM_138991;NM_138992	Body;TSS200;Body;Body
adipose	cg24354581	0.198	0.207	0.008	0.089	chr21	38079615	-	II	chr21:38079941-38081833	N_Shore	SIM2;SIM2	NM_009586;NM_005069	Body;Body
adipose	cg26294716	0.766	0.778	0.008	0.088	chr21	31972923	+	II		OpenSea	KRTAP22-1	NM_181620	TSS1500
adipose	cg01031670	0.629	0.636	0.01	0.101	chr22	43014920	-	II	chr22:43010440-43011063	S_Shelf	CYB5R3;CYB5R3;CYB5R3	NM_001129819;NM_000398;NM_007326	3'UTR;3'UTR;3'UTR
adipose	cg01214458	0.653	0.637	0.011	0.105	chr22	28193996	-	II	chr22:28192793-28198592	Island	MN1	NM_002430	1stExon
adipose	cg01350190	0.608	0.609	0.01	0.1	chr22	33196504	-	II	chr22:33197380-33198267	N_Shore	SYN3;TIMP3;SYN3;SYN3	NM_133633;NM_000362;NM_003490;NM_001135774	Body;TSS1500;Body;Body
adipose	cg02775765	0.906	0.874	0.01	0.1	chr22	46657446	-	II	chr22:46658397-46659332	N_Shore	PKDREJ	NM_006071	1stExon
adipose	cg03091668	0.337	0.343	0.009	0.095	chr22	24903402	-	II		OpenSea	UPB1	NM_016327	Body
adipose	cg03582215	0.821	0.795	0.007	0.086	chr22	39499750	+	II		OpenSea	APOBEC3H;APOBEC3H;APOBEC3H	NM_001166002;NM_001166003;NM_181773	3'UTR;3'UTR;3'UTR
adipose	cg05838101	0.824	0.8	0.007	0.084	chr22	28501558	-	II		OpenSea	TTC28	NM_001145418	Body
adipose	cg08088989	0.544	0.545	0.01	0.102	chr22	22874447	+	II		OpenSea	ZNF280A;ZNF280A	NM_080740;NM_080740	5'UTR;1stExon
adipose	cg11033014	0.914	0.887	0.007	0.084	chr22	46805673	+	II	chr22:46805613-46806006	Island	CELSR1	NM_014246	Body
adipose	cg13232176	0.842	0.819	0.007	0.085	chr22	25503378	+	II	chr22:25507309-25507537	N_Shelf	KIAA1671	NM_001145206	Body
adipose	cg13298682	0.213	0.23	0.01	0.102	chr22	29426575	-	II	chr22:29426510-29426843	Island	ZNRF3	NM_032173	Body
adipose	cg16246836	0.864	0.837	0.009	0.095	chr22	31300038	-	II	chr22:31301702-31302133	N_Shore	OSBP2	NM_030758	Body
adipose	cg16366355	0.577	0.579	0.009	0.094	chr22	46459327	-	II	chr22:46457095-46458028	S_Shore
adipose	cg20096409	0.741	0.745	0.008	0.087	chr22	19009485	-	II		OpenSea	DGCR10	NR_026651	TSS1500
adipose	cg20758953	0.825	0.803	0.007	0.086	chr22	20762620	-	II	chr22:20759743-20760923	S_Shore	ZNF74;ZNF74	NM_003426;NR_003253	3'UTR;Body
adipose	cg20944928	0.668	0.677	0.009	0.094	chr22	21773494	-	II	chr22:21770896-21772442	S_Shore	HIC2	NM_015094	5'UTR
adipose	cg22183448	0.893	0.866	0.008	0.091	chr22	42483266	-	II	chr22:42486349-42487246	N_Shelf	NDUFA6	NM_002490	Body
adipose	cg22576083	0.725	0.727	0.008	0.088	chr22	38885964	-	II		OpenSea	DDX17;DDX17;DDX17;DDX17	NM_001098504;NM_030881;NM_001098505;NM_006386	Body;TSS1500;TSS1500;Body
[truncated: 12,002 more rows]
